# Supplementary material for: The metabolic response of marine copepods to environmental warming and ocean acidification in the absence of food
Source: Sci Rep. 2015 Sep 14;5:13690. doi: 10.1038/srep13690 (PMC4650056; doi:10.1038/srep13690)
Supplement: Supplementary Table S3 [file srep13690-s2.xls]

## Sheet: Sheet1
Table S3: Statistics and MS signal annotations for t0 versus t5 comparison of copepod polar extracts
Columns:	M/Z and Intensity: m/z values and average intensities from nonpolar peaklist (see results)
	q value: adjusted p-value from t-test after 5 % FDR correction, remaining significant values in green
	fold.change: change factor from t0 to t5
	VarImp: PLS-DA Variable Importance vector calculated from all LVs, forward selected signals in green
	Formula: assigned empirical molecular formula (na - no assignment possible with standard settings)
	Ion form: adduct or proton loss
	put. m/z: calculated putative m/z value
	ppm error: calculated difference of calcuated and experimental m/z value in ppm;
	KEGG match: MIPack match in KEGG Compound database
	Annotation: manual annotation, max. one instance per m/z value.
Observed		Statistics			Annotation
M/Z	Intensity	q value	fold.change	VarImp	Formula	Ion form	put. m/z	ppm error	KEGG match	Annotation
322.122	13054.7	3.50311e-05	0.345358	0.0394015	8	na	none	na		no identification
180.102	19156.3	0.0248095	0.699778	0.0280685	C10H13NO2	[M+H]+	180.102	0.14	['(-)-Salsolinol', 'Fusaric acid', 'L-Homophenylalanine', 'Phenacetin', 'Propham', 'XMC', 'Xylylcarb']	Homophenylalanine
266.889	3333.5	0.395599	0.643815	0.0217303	17	na	none	na		no identification
189.16	33853.8	0.0274956	1.76175	0.0213729	C9H20N2O2	[M+H]+	189.16	0.03	["7,8-Diaminononanoate", "N6,N6,N6-Trimethyl-L-lysine", "Propamocarb"]	N6,N6,N6-Trimethyl-L-lysine
253.118	37865.7	0.00150086	0.60365	0.0190626	C12H16N2O4	[M+H]+	253.118	0.22	['3-Hydroxyhexobarbital']
494.253	18423.6	0.00522045	0.633942	0.0183778	42	na	none	na		no identification
116.071	234162	0.00272874	0.693071	0.0182682	C5H9NO2	[M+H]+	116.071	0.04	['3-Acetamidopropanal', 'D-Proline', 'L-Proline', 'Proline']	Proline
143.089	17717.1	0.00404532	2.99308	0.0172145	C8H14S	[M+H]+	143.089	0.78		no identification
205.097	176686	0.139232	1.38659	0.0171918	C11H12N2O2	[M+H]+	205.097	-0.07	['D-Tryptophan', 'Ethotoin', 'Idazoxan', 'L-Tryptophan', 'Nirvanol', 'Tryptophan', 'Vasicinol']	Tryptophan
206.101	20028.2	0.124691	1.40405	0.0166435	C10(13C)H12N2O2	[M+H]+	206.101	-0.05		Tryptophan, 13C
202.014	5928.6	0.000927155	0.580141	0.0166252	C5H9NO4S	[M+Na]+	202.014	-0.11	['S-Carboxymethyl-L-cysteine']
138.053	89704.5	0.00125559	0.676998	0.0164361	C5H9NO2	[M+Na]+	138.053	0.07	['3-Acetamidopropanal', 'D-Proline', 'L-Proline', 'Proline']	Proline
104.071	19387.7	0.0067719	0.781123	0.0163183	C4H9NO2	[M+H]+	104.071	-0.05	['(R)-3-Amino-2-methylpropanoate', '(S)-2-Aminobutanoate', '2-Amino-2-methylpropanoate', '3-Aminoisobutyric acid', '4-Aminobutanoate', 'D-2-Aminobutyrate', 'HBA', 'L-3-Amino-isobutanoate', 'N,N-Dimethylglycine', 'N-Ethylglycine', 'N-Methyl-L-alanine', 'n-Propyl carbamate']	N,N-Dimethylglycine
191.139	52798.2	0.000457336	0.615392	0.0162294	C8H18N2O3	[M+H]+	191.139	0.06		C8H18N2O3
140.98	7693.8	0.0224266	1.51016	0.0160588	none	na	none	na		no identification
205.082	19230.4	1.41965e-06	0.617939	0.0154729	C7H12N2O5	[M+H]+	205.082	0.05		no identification
135.047	7288.4	0.0448485	0.676988	0.0152923	C5H10O2S	[M+H]+	135.047	0.16	['S,S-Dimethyl-beta-propiothetin']
152.032	133005	3.25118e-06	0.630398	0.0152811	C5H7NO3	[M+Na]+	152.032	-0.04	['1-Pyrroline-4-hydroxy-2-carboxylate', '4-Oxoproline', '5-Oxo-D-proline', '5-Oxoproline', 'L-1-Pyrroline-3-hydroxy-5-carboxylate']	Oxoproline
269.088	24600.5	0.422852	1.21274	0.0148234	C10H12N4O5	[M+H]+	269.088	-0.06	['Inosine']	Inosine
144.063	80455.8	0.0111325	2.77303	0.014724	C4H11NO3	[M+Na]+	144.063	0.03	['Tromethamine']
117.074	13420.1	0.00116629	0.679823	0.0146496	C4(13C)H9NO2	[M+H]+	117.074	0		Proline, 13C
198.025	47174.8	2.73479e-06	0.655549	0.0145605	3	na	none	na		no identification
227.079	10984.6	0.16582	1.36899	0.0145585	C11H12N2O2	[M+Na]+	227.079	0.22	['D-Tryptophan', 'Ethotoin', 'Idazoxan', 'L-Tryptophan', 'Nirvanol', 'Tryptophan', 'Vasicinol']	Tryptophan
107.107	96433.3	0.807019	1.16291	0.0143659	none	na	none	na		no identification
336.964	2881.8	0.369057	2.29258	0.0141583	53	na	none	na		no identification
152.149	5460.7	0.557823	1.14101	0.0141558	none	na	none	na		no identification
134.027	6141.5	0.0416202	1.42368	0.0141254	C4H7NO2S	[M+H]+	134.027	-0.06		C4H7NO2S
408.008	53236.7	0.00150086	0.689088	0.0140661	C10H14N5O7P	[M+Na+K-H]+	408.008	0.06	['3-AMP', '7-alpha-D-Ribosyladenine 5-phosphate', 'AMP', 'Adenosine 2-phosphate', 'dGMP']	AMP
286.272	91377.6	0.00227615	3.22166	0.0138046	C18H33NO	[M+Li]+	286.272	-0.0216755		C18H33NO
201.115	908.6	0.859262	1.2262	0.013783
411.029	3603.6	0.533024	1.36838	0.0137138
168.006	10319.2	4.72664e-07	0.556127	0.0136997	C5H7NO3	[M+K]+	168.006	0.04	['1-Pyrroline-4-hydroxy-2-carboxylate', '4-Oxoproline', '5-Oxo-D-proline', '5-Oxoproline', 'L-1-Pyrroline-3-hydroxy-5-carboxylate']	Oxoproline
522.425	18986	0.00245713	2.76075	0.0134082	see 521.42202	na	none	na		13C of 521.42202
347.145	29744.8	0.067678	0.699553	0.0132804	14	na	none	na		no identification
440.012	1851.7	0.654151	1.47471	0.0131976
189.988	9046.5	4.80533e-08	0.578035	0.0131974	C5H7NO3	[M+Na+K-H]+	189.988	-0.05	['1-Pyrroline-4-hydroxy-2-carboxylate', '4-Oxoproline', '5-Oxo-D-proline', '5-Oxoproline', 'L-1-Pyrroline-3-hydroxy-5-carboxylate']	Oxoproline
156.077	43149.3	0.230628	0.763049	0.0131545	C6H9N3O2	[M+H]+	156.077	0.11	['3-(Pyrazol-1-yl)-L-alanine', 'D-Histidine', 'Histidine', 'L-Histidine']	Histidine
550.361	3670.9	0.246793	1.56302	0.0128668
443.2	9236.1	0.789691	1.0746	0.0128053
393.188	34095.5	0.00337399	2.60575	0.0127607	15	na	none	na		no identification
437.019	2827.3	0.827862	1.21	0.0127481
143.019	3532.2	0.419801	1.46353	0.0126423
405.366	14748.3	0.00347151	2.69678	0.0125286	C18H44N8O2	[M+H]+	405.366	0.42		no identification
90.055	33905.6	0.00442376	0.72916	0.0123701	C3H7NO2	[M+H]+	90.055	0.05	['2-Nitropropane', 'Alanine', 'D-Alanine', 'HMMF', 'L-Alanine', 'Sarcosine', 'Urethane', 'beta-Alanine']	Alanine or Sarcosine
463.193	1582.6	0.178325	0.311477	0.0123568
142.927	3864.8	0.340165	1.53037	0.0123267
337.063	16294.2	0.746469	1.05631	0.0121624
425.335	31954.6	0.003234	2.9967	0.012105	3	na	none	na		no identification
149.117	8124.9	0.632026	1.18374	0.012094
260.256	50467.9	0.00150086	2.93357	0.0118205	C16H31NO	[M+Li]+	260.256	0.0916978		C16H31NO
274.272	10415.4	0.00114279	3.0861	0.0117451	C17H33NO	[M+Li]+	274.272	0.232598		C17H33NO
101.332	5876.8	0.129839	1.2399	0.0117153
386.026	58652.4	0.00273626	0.694041	0.0116791	C10H14N5O7P	[M+K]+	386.026	-0.1	['3-AMP', '7-alpha-D-Ribosyladenine 5-phosphate', 'AMP', 'Adenosine 2-phosphate', 'dGMP']	AMP
191.103	3243.6	0.816253	0.882229	0.0116251	C7H14N2O4	[M+H]+	191.103	-0.55	['LL-2,6-Diaminoheptanedioate', 'meso-2,6-Diaminoheptanedioate']
75.0289	4911.4	0.145147	1.26905	0.0114202
292.073	21086.5	0.264368	1.29215	0.0113417	C16H15NO2	[M+K]+	292.073	-0.41	['Cinnamyl anthranilate']
238.045	8094.5	4.80533e-08	0.602429	0.0113365	C5H14NO6P	[M+Na]+	238.045	-0.08	['sn-glycero-3-Phosphoethanolamine']	glycero-3-Phosphoethanolamine
314.186	5497.7	0.19497	1.72485	0.01126
284.256	11439.5	0.000887047	3.01961	0.0112572	C18H31NO	[M+Li]+	284.256	0.154315		C18H31NO
472.258	13909.3	0.0461748	0.720216	0.0112353
194.941	4955.9	0.0645782	1.57989	0.0112066
276.287	6343.7	0.0140149	2.83602	0.0111762	C17H35NO	[M+Li]+	276.287	-0.0589064		C17H35NO
147.076	114700	0.00450884	0.757108	0.0111702	C5H10N2O3	[M+H]+	147.076	0	['3-Ureidoisobutyrate', 'D-Glutamine', 'Glutamine', 'Isoglutamine', 'L-Glutamine']	Glutamine
378.833	2018.9	0.753537	1.30131	0.0111491
150.058	123380	0.523625	1.1865	0.0111222	C5H11NO2S	[M+H]+	150.058	0.02	['D-Methionine', 'L-Methionine', 'Methionine', 'Penicillamine']	Methionine
70.0341	46914.2	0.660447	1.06194	0.0110535
521.422	55271.3	0.00828477	2.9297	0.0110355	3	na	none	na		no identification
209.919	2627.9	0.447597	1.68909	0.0109326
216.035	11084	4.72664e-07	0.691139	0.0109267	3	na	none	na		no identification
413.374	120672	0.255782	1.22814	0.0109002
410.066	2429.6	0.412678	2.0851	0.010895
392.034	113148	0.0732588	0.819355	0.0108038	C10H14N5O7P	[M+2Na-H]+	392.034	-0.06	['3-AMP', '7-alpha-D-Ribosyladenine 5-phosphate', 'AMP', 'Adenosine 2-phosphate', 'dGMP']	AMP
209.08	17648.1	0.64876	0.889587	0.0107845
326.143	9785.8	0.000145781	0.613378	0.0107664	6	na	none	na		no identification
262.272	33223.2	0.00132445	2.98999	0.0106739	C16H33NO	[M+Li]+	262.272	0.128855		C16H33NO
249.061	7094.2	0.0590765	1.42643	0.010654	C11H12N2O2	[M+2Na-H]+	249.061	0.06	['D-Tryptophan', 'Ethotoin', 'Idazoxan', 'L-Tryptophan', 'Nirvanol', 'Tryptophan', 'Vasicinol']	Tryptophan
148.097	12796.6	0.0208357	0.7965	0.0106284	C6H13NO3	[M+H]+	148.097	-0.07	['Fagomine']
151.062	5784.2	0.215229	1.24965	0.0106276
448.361	3985.3	0.200049	1.50594	0.0105734
192.009	1388.4	0.331964	0.465676	0.0105641
462.249	312796	0.230687	1.26313	0.0105376
340.259	11840.9	0.00789273	2.88893	0.010532	C19H37NO	[M+2Na-H]+	340.259	0.91		C19H37NO
280.092	22618.4	0.0243416	0.715614	0.0104438	C13H17NO3	[M+2Na-H]+	280.092	0.11	['Lophophorine']
234.24	11244.9	0.00110814	2.83406	0.0104201	C14H29NO	[M+Li]+	234.24	0.0167986		C14H29NO
203.109	11473.1	0.00155438	1.95676	0.0104133	none	na	none	na		no identification
486.369	7789.1	0.0541986	1.58092	0.0103915
268.079	2902.8	0.00103484	0.680014	0.0103707
151.123	18312.8	0.345696	1.50139	0.0103356
248.903	2345.5	0.277365	3.08916	0.0103135
354.275	17552.3	0.00809569	3.49485	0.0102963	C20H39NO	[M+2Na-H]+	354.274	0.51		C20H39NO
203.082	13662	0.403463	1.31946	0.0102059	C11H10N2O2	[M+H]+	203.082	0.08	['Vasicinone', 'alpha,beta-Didehydrotryptophan']
463.252	81730.7	0.223	1.26206	0.0101938
143.081	38010.1	0.00601798	1.44252	0.01019	C6H10N2O2	[M+H]+	143.082	-0.1	['Ectoine']	Ectoine
210.053	5791.4	0.168282	1.34192	0.0101759	C6H12NO5P	[M+H]+	210.053	-0.18	['N-Acetyldemethylphosphinothricin']
208.056	19833	0.645039	1.04599	0.0101463
174.014	10584.7	0.000839445	0.699859	0.0101188	C5H7NO3	[M+2Na-H]+	174.014	0.17	['1-Pyrroline-4-hydroxy-2-carboxylate', '4-Oxoproline', '5-Oxo-D-proline', '5-Oxoproline', 'L-1-Pyrroline-3-hydroxy-5-carboxylate']	Oxoproline
116.07	6067.2	0.0983218	0.694242	0.0100871
209.99	8200.6	0.0395856	0.751347	0.010029
206.006	8160.4	0.00241502	0.790682	0.0099949
194.085	27671.9	0.693556	1.65164	0.00992181
235.165	17738.5	0.933195	0.981681	0.00988909
400.157	2771.2	0.542596	1.55456	0.00987366
75.0292	8558.3	0.364517	1.5784	0.00979715
70.0339	23209.8	0.527391	1.10149	0.00976454
200.041	14673.4	0.425079	0.835993	0.00969806	C6H9N3O2	[M+2Na-H]+	200.041	-0.02	['3-(Pyrazol-1-yl)-L-alanine', 'D-Histidine', 'Histidine', 'L-Histidine']	Histidine
211.903	1027.4	0.507658	2.77491	0.00964392
199.026	6277.6	1.95554e-06	0.661867	0.00952842	none	na	none	na		no identification
370.052	253564	0.0950239	0.824776	0.00949113	C10H14N5O7P	[M+Na]+	370.052	-0.05	['3-AMP', '7-alpha-D-Ribosyladenine 5-phosphate', 'AMP', 'Adenosine 2-phosphate', 'dGMP']	AMP
98.6056	3609.3	0.145775	1.18937	0.00940556
541.529	25590.8	0.0248095	4.64927	0.0093691	none	na	none	na		no identification
97.005	12389.6	0.88556	0.952756	0.00936268	C3H6O	[M+K]+	97.005	-0.05	['(R)-1,2-Epoxypropane', '(S)-1,2-Epoxypropane', '1,2-Epoxypropane', 'Acetone', 'Allyl alcohol', 'Propanal']
148.06	153316	0.28051	0.854965	0.00935347	C5H9NO4	[M+H]+	148.06	0.03	['2-Oxo-4-hydroxy-5-aminovalerate', 'D-Glutamate', 'DL-Glutamate', 'Isoglutamate', 'L-4-Hydroxyglutamate semialdehyde', 'L-Glutamate', 'L-threo-3-Methylaspartate', 'N-(Carboxymethyl)-D-alanine', 'N-Methyl-D-aspartic acid', 'O-Acetyl-L-serine']	Glutamate
380.83	2207	0.93261	0.929898	0.00928052
320.238	23106.8	0.879384	0.977734	0.00926904
210.913	6003.9	0.453765	1.41319	0.00921142
206.897	2794.9	0.429907	1.93006	0.00919255
460.022	6031.5	0.859262	1.07728	0.00912562
142.99	7745.6	0.00216981	1.92632	0.00912413	C5H6S	[M+2Na-H]+	142.99	0.78		C5H6S
569.364	382117	0.571712	0.919711	0.00902444
349.029	2435.5	0.333174	2.43648	0.00898925	C13H14N2O4S2	[M+Na]+	349.029	-0.38	['Glitoxin']
301.065	3938.6	0.890563	1.0941	0.00894713
154.084	12962.7	0.781689	0.942964	0.00892529	C6H13NO2	[M+Na]+	154.084	0	['(3R)-beta-Leucine', '6-Aminohexanoate', 'D-Isoleucine', 'D-Leucine', 'Isoleucine', 'L-Isoleucine', 'L-Leucine', 'L-Norleucine', 'Leucine', 'N,N-Diethylglycine', 'beta-Alaninebetaine']	Leucine
157.152	6864.3	0.143571	1.66392	0.00890324
471.988	6227.2	0.646903	1.20197	0.00887543
216.08	19182.5	0.449535	1.27123	0.00887048
192.142	4998.3	0.00045232	0.610735	0.00884469
76.0159	8001.5	9.35323e-06	0.680976	0.00881654	none	na	none	na		no identification
386.047	2210.8	0.619702	1.50349	0.0088129	C10H14N5O8P	[M+Na]+	386.047	0.58	['GMP', 'Guanosine 3-phosphate', 'Precursor Z']
163.075	13053.2	0.614838	0.887656	0.00877378
105.042	4461.7	0.393051	1.16396	0.00876998	C4H6N2	[M+Na]+	105.042	0.01	['2-Methylimidazole', '4-Methylimidazole', 'Fomepizole']
447.343	9829.7	0.746469	1.1029	0.00875019
188.04	8892.8	0.00999823	0.723079	0.00871975
263.275	5249.2	0.0360054	2.54129	0.00871567
210.978	7596	0.00114735	2.21862	0.00868905	3	na	none	na		no identification
261.259	6171.6	0.00160819	2.54832	0.00868324	C16H31NO	[M+Li]+	261.259	-0.291416		13C of 260.25604
235.108	5230.8	0.390085	1.18081	0.00866958
400.827	2044.2	0.90272	1.11774	0.00866843
184.045	3681.6	0.000457336	0.58576	0.00865481
219.119	2066.8	0.519125	1.68421	0.00864226
287.286	45739.4	0.00325707	3.20249	0.00864021	C18H35NO	[M+6Li]+	287.286	-0.0949404		6Li of 288.28731
140.068	888856	0.87154	1.02397	0.00863427
337.251	8220.3	0.32025	1.35357	0.00863252
451.99	2759.8	0.666917	1.22469	0.00859786
153.148	32946.2	0.526771	0.893367	0.00858527
208.894	1665.4	0.50544	2.02817	0.00856677
545.457	1638.7	0.423076	0.557014	0.0085628
134.019	8674	0.00020676	0.743232	0.00856214	C3H7NO2	[M+2Na-H]+	134.019	-0.04	['2-Nitropropane', 'Alanine', 'D-Alanine', 'HMMF', 'L-Alanine', 'Sarcosine', 'Urethane', 'beta-Alanine']	Alanine or Sarcosine
208.003	1320.3	0.533024	2.38754	0.00856176
260.197	11210.8	0.0023574	0.760698	0.0085306
195.027	14861.1	0.0248095	1.53546	0.00852815
261.934	3798.6	0.581317	1.31512	0.00852146
505.263	4432.2	0.38998	1.25689	0.00849909
318.942	2530.7	0.526771	1.52038	0.00846917
256.077	3854.6	0.275738	2.48801	0.00846089	C10H17NO4	[M+(41K)]+	256.077	-1	['2-Amino-9,10-epoxy-8-oxodecanoic acid']
333.162	6439.4	0.0797014	1.2698	0.00843104
153.151	14566.8	0.669506	0.931197	0.00842237
175.037	14450.6	0.267047	1.1986	0.00841869
381.184	2956.1	0.419234	0.648912	0.00840973
257.147	8748.6	0.695364	1.22206	0.00840927
277.067	23935.5	0.700517	1.69902	0.00840589	C6H15N4O5P	[M+Na]+	277.067	-0.15	['L-Arginine phosphate']	Arginine phosphate
194.158	32633.5	0.412678	0.912272	0.00839966
190.038	4816.5	0.104588	0.777056	0.00839835	C7H9N3O	[M+K]+	190.038	0.83	['Phenicarbazide']
243.944	4324.2	0.674367	1.29653	0.00836708
70.0342	24108	0.871636	1.02279	0.00836277
141.072	49255.2	0.876205	1.02258	0.0083437
160.035	5492.8	0.0074599	0.658372	0.00831576	C5H9NO2	[M+2Na-H]+	160.034	0.28	['3-Acetamidopropanal', 'D-Proline', 'L-Proline', 'Proline']	Proline
121.134	6218.5	0.0386844	1.26806	0.00830035
477.75	1444.7	0.549641	1.85218	0.00829615
166.949	1521.1	0.467095	2.86098	0.00829223
196.11	905.8	0.364517	0.424919	0.00827911	C10H13NO3	[M+H]+	196.097	0.1	['2-Phenyl-1,3-propanediol monocarbamate', 'Damascenine', 'L-Homotyrosine', 'L-Tyrosine methyl ester', 'Metyrosine', 'alpha-Methyl-m-tyrosine']
480.301	1909.7	0.493018	0.557807	0.00820939
397.342	91216.8	0.990718	0.997328	0.00819553
432.17	17007.7	0.486131	0.91637	0.00818561
256.094	19120.1	0.987968	0.994776	0.0081834	C10H19NO4	[M+K]+	256.095	-0.35	['O-Propanoylcarnitine']
326.131	2738.7	0.966427	0.975007	0.00818034	C21H21N	[M+K]+	326.131	0.77	['Cyproheptadine', 'Naftifine']
430.172	28890.5	0.322051	0.894442	0.00817696
398.346	24371	0.868195	1.03512	0.00815076
140.069	2200.3	0.467095	2.19875	0.00813597	C5H11NO2	[M+Na]+	140.068	0	['2-Amino-2-methylbutanoate', '4-Methylaminobutyrate', '5-Aminopentanoate', 'Amyl nitrite', 'Betaine', 'D-Norvaline', 'D-Valine', 'L-Norvaline', 'L-Valine', 'Valine']	Valine or Betaine
288.287	392551	0.00782196	3.72777	0.00813441	C18H35NO	[M+Li]+	288.287	-0.0217668		C18H35NO
318.298	12327.6	0.00572579	3.16321	0.00806515	none	na	none	na		no identification
217.958	2187.1	0.626224	1.49244	0.00806016
468.029	4169.4	0.943124	0.965893	0.00802491
178.059	9909.8	0.194319	0.749037	0.00795411	C6H9N3O2	[M+Na]+	178.059	0.07	['3-(Pyrazol-1-yl)-L-alanine', 'D-Histidine', 'Histidine', 'L-Histidine']	Histidine
164.959	864	0.968822	1.05305	0.00795043
144.947	10334.9	0.495534	1.21257	0.00791253
293	7555.6	3.07914e-05	0.645152	0.00789275	22	na	none	na		no identification
192.024	17223.7	0.32025	0.850426	0.00788334	C5H9NO4	[M+2Na-H]+	192.024	0.02	['2-Oxo-4-hydroxy-5-aminovalerate', 'D-Glutamate', 'DL-Glutamate', 'Isoglutamate', 'L-4-Hydroxyglutamate semialdehyde', 'L-Glutamate', 'L-threo-3-Methylaspartate', 'N-(Carboxymethyl)-D-alanine', 'N-Methyl-D-aspartic acid', 'O-Acetyl-L-serine']	Glutamate
292.198	27176.5	0.757575	0.9287	0.00781262
414.377	29904.1	0.377576	1.18275	0.00779007
257.027	7536.7	0.33921	1.17049	0.0077424
193.155	377833	0.330746	0.89863	0.00771331
330.073	29704.8	0.422852	0.809545	0.00763563	C10H17N3O6S	[M+Na]+	330.073	0.12	['Glutathione']	Glutathione
258.11	8952.7	0.00130259	0.651397	0.00762253	C13H17NO3	[M+Na]+	258.11	0.29	['Lophophorine']
76.0161	2960.8	0.715935	1.22589	0.00761273
395.258	38038.9	0.558793	1.14034	0.00760879	C26H34O3	[M+H]+	395.258	0	['Stanolone benzoate']
118.123	6384.2	0.12192	0.796663	0.00759824
133.105	57715.9	0.876802	1.03075	0.00759348
133.032	9219.7	0.296911	1.26318	0.00757609	C5H8O2S	[M+H]+	133.032	0.01	['THTC']
353.04	3859.6	0.380145	1.09921	0.00756392
373.342	35391	0.0257627	1.88754	0.00754643	C21H44N2O3	[M+H]+	373.342	-0.13		C21H44N2O3
260.149	1526.8	0.623319	1.50132	0.00753446
285.144	59576.4	0.669794	1.16216	0.00752869
352.055	4747.8	0.429626	1.49998	0.0075172	C10H17N3O6S	[M+2Na-H]+	352.055	0.04	['Glutathione']	Glutathione
399.242	31470	0.933195	1.02345	0.00750381
267.059	15599.4	0.0140149	0.753584	0.00748102	C9H12N2O6	[M+Na]+	267.059	0.04	['Pseudouridine', 'Spongouridine', 'Uridine']	Uridine
138.03	25667.4	0.749924	1.04572	0.00745208
139.056	4846.4	0.0037786	0.767799	0.00743966
552.297	2519.7	0.409754	1.80005	0.00742031
342.02	2749	0.412678	2.24511	0.00740423
384.207	22382.2	0.693602	1.0962	0.00739741
117.102	31356.7	0.976522	0.995436	0.00739726	C5H12N2O	[M+H]+	117.102	0.01	['5-Aminopentanamide']
190.163	4508.2	0.0178887	1.64357	0.00737812
487.327	4963.3	0.802131	1.10668	0.00737339
371.036	25558.9	0.221308	1.2286	0.00736439	C10H13N4O8P	[M+Na]+	371.036	0.09	['IMP']	IMP
317.236	4187.1	0.157231	0.488789	0.00736241
487.949	3243.1	0.810235	1.11953	0.00735985
284.065	7577.9	0.176888	1.30135	0.00734608
401.275	41478.3	0.788649	1.05633	0.00734257
293.011	3626.8	0.00045232	0.658324	0.00734159
151.146	60578	0.859262	0.976415	0.00732907
195.993	789.6	0.178325	0.207907	0.00732377
207.998	8018.1	0.0837943	0.753454	0.00730845	C5H9NO4 or C3H8NO6P	[M+Na+K-H]+ or [M+Na]+	207.9982654 or 207.9981484	-0.12 or 0.44	['2-Oxo-4-hydroxy-5-aminovalerate', 'D-Glutamate', 'DL-Glutamate', 'Isoglutamate', 'L-4-Hydroxyglutamate semialdehyde', 'L-Glutamate', 'L-threo-3-Methylaspartate', 'N-(Carboxymethyl)-D-alanine', 'N-Methyl-D-aspartic acid', 'O-Acetyl-L-serine'] or ['D-O-Phosphoserine', 'O-Phospho-L-serine'] (C3H8NO6P)	Glutamate
300.199	24375.6	0.401922	1.47047	0.00729147
180.894	4207.5	0.421895	1.91259	0.00728897
74.0018	11793.9	0.692136	1.05115	0.0072796
234.046	6100.7	7.39126e-05	0.669874	0.00725061	3	na	none	na		no identification
207.014	6078.2	0.00110814	0.678814	0.00724853
256.048	1977.9	0.41879	2.25548	0.00724435
496.34	7262.5	0.0158112	0.730392	0.0072179
103.235	3633.4	0.319696	1.13966	0.00719216
274.881	3642.2	0.198142	1.72085	0.00716238
209.906	1094	0.632026	1.679	0.00713032
143.055	8425.3	0.877019	1.0677	0.00712861
213.12	882.3	0.632496	2.11995	0.00712588
239.068	1665.2	0.521837	1.85892	0.00711253	C13H12O3	[M+Na]+	239.068	0.68	['Allenolic acid', 'Bis(4-hydroxyphenyl)methanol', 'NOP', 'Nepodin']
397.301	9892.9	0.0983178	1.60173	0.00710277
308.091	53823	0.47557	0.835364	0.0070994	C10H17N3O6S	[M+H]+	308.091	-0.11	['Glutathione']	Glutathione
398.243	7060.3	0.0893138	1.55864	0.00707488
200.924	715.9	0.621307	2.18912	0.00707111
472.001	10198.9	0.572908	1.12208	0.00705598	C10H15N5O10P2	[M+2Na-H]+	472.001	0.45	['ADP', "Adenosine 2',5-bisphosphate", "Adenosine 3',5-bisphosphate", 'dGDP']	ADP
273.006	10131	0.00273626	0.747334	0.00704253
197.981	16170.1	0.705556	0.931201	0.00703969	C3H7NO4S	[M+2Na-H]+	197.981	0.01	['3-Sulfino-L-alanine']
497.252	2670.9	0.529016	1.49358	0.00701705
314.887	2327.7	0.571453	1.42765	0.00700329
100.407	6416.6	0.43859	1.11778	0.00700271
73.5382	7408.6	0.00786317	0.765718	0.00698907
202.056	7987.7	1.69709e-05	0.730218	0.00697458	2	na	none	na		no identification
147.113	144031	0.123602	0.758739	0.00694628	C6H14N2O2	[M+H]+	147.113	0.04	['(3S)-3,6-Diaminohexanoate', '(3S,5S)-3,5-Diaminohexanoate', '2,5-Diaminohexanoate', 'D-Lysine', 'L-Lysine', 'Lysine']	Lysine
116.998	29706.5	0.47346	1.76407	0.00689554	C2H6O2S	[M+Na]+	116.998	-0.03	['Sulfonylbismethane']
153.091	8933.2	0.0496074	1.2176	0.00687955	C9H12O2	[M+H]+	153.091	-0.04	['3-Isopropylcatechol']
429.137	49273.4	0.321382	1.28253	0.00687382
463.303	5415.1	0.375727	1.39731	0.00686701
189.1	1099	0.543025	2.06288	0.00685349
215.994	1173.2	0.637014	1.57357	0.00682303
227.05	2980	0.505579	1.65349	0.0068208
191.973	10359.9	0.122199	0.769946	0.00681954	C3H7NO4S	[M+K]+	191.973	0.05	['3-Sulfino-L-alanine']
418.154	19602.1	0.262425	0.882876	0.00680524	C25H27NO	[M+Na+K-H]+	418.154	-0.6	['N-Desmethyltamoxifen']
76.0157	5634.1	0.00261611	0.712319	0.00678331	C3H3N	[M+Na]+	76.0158	0.39	['Acrylonitrile']
169.058	7987.3	0.00428768	0.735438	0.00677981	C5H10N2O3	[M+Na]+	169.058	0.03	['3-Ureidoisobutyrate', 'D-Glutamine', 'Glutamine', 'Isoglutamine', 'L-Glutamine']	Glutamine
119.09	43143.1	0.505579	1.06308	0.00675449
379.281	31243.2	0.900482	1.02142	0.0067511
118.086	775479	0.644344	1.0395	0.00674215	C5H11NO2	[M+H]+	118.086	-0.05	['2-Amino-2-methylbutanoate', '4-Methylaminobutyrate', '5-Aminopentanoate', 'Amyl nitrite', 'Betaine', 'D-Norvaline', 'D-Valine', 'L-Norvaline', 'L-Valine', 'Valine']	Valine or Betaine
210.985	1795.6	0.64876	1.53477	0.00672088
134.045	39805.9	0.0382408	1.16022	0.00669011	C4H7NO4	[M+H]+	134.045	-0.04	['Aspartate', 'D-Aspartate', 'L-Aspartate']	Aspartate
149.993	5258.2	0.00072756	0.714568	0.00668728	C3H7NO2	[M+Na+K-H]+	149.993	-0.04	['2-Nitropropane', 'Alanine', 'D-Alanine', 'HMMF', 'L-Alanine', 'Sarcosine', 'Urethane', 'beta-Alanine']	Alanine or Sarcosine
376.078	12995.8	0.319435	0.83907	0.00668412
569.386	154114	0.927408	0.980606	0.00668096
190.957	2609.3	0.068342	1.42803	0.00666599
387.226	61379.2	0.587311	1.12645	0.00663375
430.141	8825.1	0.2186	1.31684	0.00662457	C16H29N3O6S	[M+K]+	430.141	-0.65	['S-Hexyl-glutathione']
277.055	18735.2	0.978325	1.01772	0.00661343
386.222	308414	0.572348	1.13399	0.00661291
102.275	5513.7	0.518585	1.09369	0.00660916
452.123	1702.8	0.572517	0.689098	0.00660742	C16H29N3O6S	[M+Na+K-H]+	452.123	-0.52	['S-Hexyl-glutathione']
477.137	16432.4	0.110466	1.33438	0.00660024
211.077	5404	0.458937	0.830924	0.00657155
169.987	817.2	0.644344	1.98098	0.00653887
134.923	10271.7	0.00366602	1.45652	0.00652886
114.932	3708.3	0.484312	1.07054	0.00651138
473.085	2851.8	0.646903	1.49664	0.00650555
254.899	3534.2	0.391773	2.17348	0.00648763
372.207	111208	0.614838	1.11385	0.00647868
313.052	27172.1	0.695149	1.06672	0.00646036	C10H12N4O5	[M+2Na-H]+	313.052	-0.18	['Inosine']	Inosine
206.942	1901.7	0.449535	0.612487	0.00643822
229.155	5502.7	0.00472294	0.774232	0.00642842
393.018	37624.5	0.179165	1.27516	0.00642819	C10H13N4O8P	[M+2Na-H]+	393.018	-0.08	['IMP']	IMP
236.222	14491	0.748779	1.05028	0.00642483
411.793	2083.2	0.616672	0.649464	0.00640807
215.051	6969.8	0.012486	0.714034	0.00640561
362.339	3143	0.611156	1.31934	0.00637767
168.077	12641.7	0.612845	0.806454	0.00636252	C7H9N3O2	[M+H]+	168.077	0.16	['2,4-Diamino-6-nitrotoluene', '2,6-Diamino-4-nitrotoluene']
547.404	9845.6	0.391842	1.23691	0.00634827
479.361	11228.8	0.187173	1.22032	0.00633159
260.161	2837.8	0.877992	1.07237	0.00633043
426.311	27405	0.777207	0.941953	0.00629161
140.995	7393.6	0.180526	1.1122	0.0062886	C4H6O3	[M+K]+	140.995	0.04	['(S)-Methylmalonate semialdehyde', '2-Methyl-3-oxopropanoate', '2-Oxobutanoate', 'Acetoacetate', 'Succinate semialdehyde']
204.957	71293.4	0.339652	1.11823	0.00626862
196.958	3908.5	0.557263	0.666239	0.00626644
202.933	1130	0.644344	1.70091	0.00626281
200.023	5739.1	0.0483586	0.788411	0.00625907
158.964	39883.3	0.255782	1.1385	0.00621225
217.156	41222	0.926624	0.966654	0.00618936	C13H22O	[M+Na]+	217.156	-0.03	['Oxidized Latia luciferin']
77.5406	3847.3	0.080219	1.22461	0.00614563
562.296	5227.3	0.493003	1.13383	0.00614499	C29H47NO7	[M+(41K)]+	562.297	-0.45	['Mycinamicin VII']
555.398	96707.2	0.321796	1.15325	0.00614172
336.248	45651.4	0.0627202	1.53363	0.00613646
202.071	1567.2	0.585793	1.60097	0.0061192
522.183	17967.8	0.335181	0.843893	0.00611515
463.33	10122.2	0.925707	0.980908	0.00607963	C28H44N2O2	[M+Na]+	463.329	0.8	['17-[[3-(1-Pyrrolidinyl)propyl]imino]androst-5-en-3beta-ol acetate']
477.076	1991	0.206759	0.478194	0.00607538
218.16	5537	0.757575	0.908827	0.00606338
287.275	16807.1	0.00347151	3.1007	0.00605584	C18H33NO	[M+Li]+	287.275	-0.0215998		13C of 286.27166
548.424	141800	0.422852	1.13454	0.00603665
245.005	17113.6	0.00155438	0.750651	0.00603066
210.05	17508.9	0.852076	1.0367	0.00601528	C9H11NO2	[M+2Na-H]+	210.05	0.02	['4-Hydroxy-1-(3-pyridinyl)-1-butanone', 'Benzocaine', 'D-Phenylalanine', 'L-Phenylalanine', 'Metolcarb', 'Phenylalanine', 'Tricaine']	Phenylalanine
135.149	29776.8	0.598156	1.04735	0.00601029
166.086	184340	0.935581	1.01612	0.00599848	C9H11NO2	[M+H]+	166.086	0.15	['4-Hydroxy-1-(3-pyridinyl)-1-butanone', 'Benzocaine', 'D-Phenylalanine', 'L-Phenylalanine', 'Metolcarb', 'Phenylalanine', 'Tricaine']	Phenylalanine
252.981	8341.7	0.0703439	0.831101	0.00599509
469.118	10590.3	0.0831739	1.29407	0.00599422
489.294	21236	0.459298	0.77099	0.00599063
489.999	4684.9	0.831833	0.916579	0.00598325
277.034	2948.7	0.789804	1.1932	0.00597797
388.948	5001.4	0.645775	1.2167	0.00595926
228.08	6677.7	0.48438	1.18123	0.00594629
202.961	1140.8	0.538603	2.53243	0.00593656
412.182	28461.3	0.447597	1.11807	0.00592889
202.006	8056	0.00332433	0.778108	0.00591168
132.102	711222	0.990718	0.997559	0.00590843	C6H13NO2	[M+H]+	132.102	0.03	['(3R)-beta-Leucine', '6-Aminohexanoate', 'D-Isoleucine', 'D-Leucine', 'Isoleucine', 'L-Isoleucine', 'L-Leucine', 'L-Norleucine', 'Leucine', 'N,N-Diethylglycine', 'beta-Alaninebetaine']	Leucine
110.071	9955.5	0.173003	0.791821	0.00588341	C5H7N3	[M+H]+	110.071	-0.03	['Brunfelsamidine']
99.9502	5206.7	0.508371	1.08559	0.00586963
567.33	10240.3	0.708388	1.1384	0.00584605
201.924	1260.2	0.632026	1.65725	0.00583138
445.241	36541.9	0.527671	1.13271	0.00583019
227.038	5498.5	0.140699	1.32962	0.0058258
447.358	32846.5	0.157436	1.34254	0.00581013
140.904	30248.9	0.010098	1.47822	0.00578976
189.123	12623.7	0.0297278	0.802394	0.00577407	C8H16N2O3	[M+H]+	189.123	0	['6-Acetamido-3-aminohexanoate', 'Glycyl-leucine', 'N6-Acetyl-L-lysine']	Glycyl-leucine
555.544	8584.1	0.0251573	3.54579	0.00576898	none	na	none	na		no identification
76.0756	7671.7	0.289634	0.855113	0.0057604	C3H9NO	[M+H]+	76.0757	-0.66	['(R)-1-Aminopropan-2-ol', '1-Aminopropan-2-ol', 'Trimethylamine N-oxide']	Trimethylamine N-oxide
217.017	19450.1	0.0137712	0.746069	0.00573485
348.07	149540	0.354511	0.874619	0.00572393	C10H14N5O7P	[M+H]+	348.07	0.02	['3-AMP', '7-alpha-D-Ribosyladenine 5-phosphate', 'AMP', 'Adenosine 2-phosphate', 'dGMP']	AMP
156.042	50371.1	0.226594	0.822055	0.00572381	C5H11NO2	[M+K]+	156.042	0.07	['2-Amino-2-methylbutanoate', '4-Methylaminobutyrate', '5-Aminopentanoate', 'Amyl nitrite', 'Betaine', 'D-Norvaline', 'D-Valine', 'L-Norvaline', 'L-Valine', 'Valine']	Valine or Betaine
75.0293	2946.3	0.298536	1.18746	0.00571782
374.204	36550	0.590659	1.1242	0.00571073
204.134	7000.4	0.00103484	0.734202	0.0057073
323.047	18412.3	0.269111	1.12338	0.0057053	C20H12O2	[M+K]+	323.047	-0.06	['11,12-Dihydroxybenzo[a]pyrene', '4,5-Dihydroxybenzo[a]pyrene', '9,10-Dihydroxybenzo[a]pyrene', '9-Hydroxybenzo[a]pyrene-4,5-oxide']
472.386	2887.8	0.321796	1.95837	0.00568875
431.133	3528.4	0.450978	1.67874	0.00568769
232.221	5427.6	0.255782	1.39095	0.00568228
272.944	12790.8	0.0939778	1.2525	0.00568167
310.08	5485.1	0.012486	0.737845	0.00568057
100.867	5581.3	0.526314	1.08419	0.00567853
473.101	2798.6	0.352894	2.4944	0.0056783
167.09	17543.5	0.956219	1.01144	0.00567621
329.026	8311.9	0.733361	0.936848	0.00567488	C10H12N4O5	[M+Na+K-H]+	329.026	0.1	['Inosine']	Inosine
112.037	9989	0.0271371	0.831428	0.00566887	C3H7NO2	[M+Na]+	112.037	-0.09	['2-Nitropropane', 'Alanine', 'D-Alanine', 'HMMF', 'L-Alanine', 'Sarcosine', 'Urethane', 'beta-Alanine']	Alanine or Sarcosine
142.047	12688.6	0.234638	0.85585	0.00566608	C4H9NO3	[M+Na]+	142.047	-0.04	['(-)-erythro-(2R,3R)-Dihydroxybutylamide', '2-Methylserine', '4-Amino-3-hydroxybutanoate', 'D-Allothreonine', 'D-Threonine', 'L-Allothreonine', 'L-Homoserine', 'L-Threonine']	Threonine
263.92	1582.4	0.590659	1.68303	0.00566168
226.952	35022.6	0.36467	1.14236	0.00566032
138.054	69990.1	0.28051	1.22914	0.0056516
494.325	1785.6	0.495534	1.76779	0.0056402
191.977	5886	0.250271	0.891126	0.00563337
423.227	1340.8	0.581317	1.62344	0.00562777
456.956	1716.5	0.682622	1.41189	0.00562506
488.236	2931.3	0.217414	0.799138	0.00560702
223.023	25227.7	1.69709e-05	0.725365	0.00558868	4	na	none	na		no identification
479.297	9139.9	0.702897	0.924893	0.00558272
375.202	6640.8	0.744218	0.879756	0.00557116	C23H30N2	[M+(41K)]+	375.202	0.2	['Emopamil']
465.345	17527.7	0.207236	1.30033	0.0055623
202.039	12049.2	0.929892	1.03824	0.00554779
384.366	3188.4	0.453035	1.65636	0.00554749
193.997	25491.4	0.0518382	0.852807	0.00554727
232.917	8138.6	0.959783	0.993093	0.0055462
556.16	14861.1	0.442446	1.22666	0.00554132
203.139	12168.7	0.0772213	0.851715	0.00553463
307.225	2184.8	0.495534	1.80165	0.00552427	C17H32O3	[M+Na]+	307.224	0.83	['12-(2,3-Dihydroxycyclopentyl)-2-dodecanone', '2-Methoxy-5Z-hexadecenoic acid', '2-Methoxy-6Z-hexadecenoic acid']
201.054	61006.4	0.00227615	0.733084	0.00551525
389.034	11717.3	0.306952	1.17041	0.00551311
470.37	1716.8	0.542596	1.55085	0.00549619
514.338	4357	0.28994	1.41994	0.00549116
491.322	5200.7	0.0797014	2.69711	0.00548566
155.093	4694.6	0.454129	1.94517	0.0054796
243.918	17465.4	0.106008	0.835191	0.00547392
368.112	14961.4	0.515759	0.878098	0.00546433	C16H19N5O3	[M+K]+	368.112	0.65	['Cypendazole']
338.081	12112.7	0.0147864	0.733279	0.00545492
486.161	4971.6	0.45837	1.64465	0.00545438
461.049	5672.1	0.00133627	0.650867	0.00543565
495.055	6833.5	0.000839445	0.716839	0.0054355
254.122	2890.1	0.0360054	0.813847	0.00543413
374.037	4875.4	0.458568	1.53709	0.00542515
463.353	27736.6	0.470863	1.18302	0.00542067
194.967	1125.4	0.627216	1.77561	0.00541028	C4H6O5	[M+Na+K-H]+	194.967	-0.01	['(R)-Malate', '(S)-Malate', '3-Dehydro-L-threonate', 'Malate']	Malate
76.0758	9708.6	0.99161	0.998736	0.00540385
190.056	3724.1	0.00285912	0.70234	0.00539726	C6H12N3PS	[M+H]+	190.056	-0.91	['Thiotepa']
258.853	2339	0.868887	0.874199	0.00538919
316.24	7392.2	0.0983178	1.68477	0.00537702
325.044	2986.7	0.49448	0.73027	0.00536679
313.066	2933.3	0.516618	1.62917	0.00536656	C16H16O4	[M+(41K)]+	313.066	0.14	['(-)-Vestitol', '1,2-Bis(4-hydroxy-3-methoxyphenyl)ethylene', "2',6-Dihydroxy-4-methoxydihydrochalcone", '5-O-Methylalloptaeroxylin', '9-Methoxy-alpha-lapachone', 'Deoxyshikonin', 'Eleutherin', 'Vestitol']
136.108	23423.3	0.123533	0.814377	0.00533579
408.77	2080.1	0.877019	0.880401	0.00533414
445.343	5393.7	0.13597	1.46339	0.00533093
197.024	3609.4	0.018334	1.48316	0.00533043
255.936	9712.7	0.000867968	0.659045	0.00532957
349.27	36312.8	0.0716227	1.57795	0.00532822
329.28	47649.7	0.739956	1.06182	0.00530606
241.034	5943.6	0.0425308	0.863133	0.00530148
117.05	8177	0.463641	1.10269	0.00528247
213.955	6925.2	0.191578	0.800031	0.00526247	C3H7NO4S	[M+Na+K-H]+	213.955	-0.03	['3-Sulfino-L-alanine']
265.088	18987.2	0.924941	0.988257	0.00525845	C10H18N4S	[M+K]+	265.088	-0.25	['4-Methylburimamide']
326.16	4181.7	0.454129	1.31004	0.0052567	C16H23NO6	[M+H]+	326.16	-0.88	['Monocrotaline']
402.076	32174.6	0.264368	1.08886	0.00525279
206.955	9770	0.278646	1.12939	0.0052444
302.964	6003.7	0.194812	0.868863	0.00524376
176.008	2435.6	0.00072756	0.612799	0.00523285	C5H9NO2	[M+Na+K-H]+	176.008	0.25	['3-Acetamidopropanal', 'D-Proline', 'L-Proline', 'Proline']	Proline
206.894	42058.1	0.026841	1.4437	0.00523201
382.053	6028.5	0.876034	1.09715	0.00522063	C14H17NO9	[M+K]+	382.053	-0.09	['DIBOA-glucoside']
451.153	3523	0.459298	1.9848	0.00521771	C25H24N4O2	[M+K]+	451.153	0.43	['GF 109203X']
495.067	15465.2	0.00182503	0.689859	0.00521026
373.21	21210.2	0.587311	1.12884	0.00520675
216.923	67378.2	0.0374455	1.30876	0.00519278
447.994	2196.4	0.529117	1.89682	0.00518624
201.934	7918.9	0.000524509	0.665224	0.00517982	C2H7NO3S	[M+2K-H]+	201.934	-0.06	['Taurine']	Taurine
304.304	7540.5	0.0360054	1.40798	0.00516716
215.139	6629.7	0.0334853	0.831956	0.00516436	C10H18N2O3	[M+H]+	215.139	0.1	['Dethiobiotin']
217.097	3455	0.195634	1.6639	0.00516085
152.054	3367.9	0.640629	1.06949	0.00515714
200.949	5822.5	0.00110992	2.17076	0.0051503
140.062	5409.4	0.0841759	1.15891	0.00514932
153.035	5320.1	0.000692418	0.742837	0.00514487
139.027	23996	0.830132	1.03266	0.00513866
76.0703	3744.4	0.588553	1.06852	0.00512778
150.932	10826.5	0.111781	1.21442	0.00511353
494.284	1744.7	0.447597	0.555947	0.00511327
255.085	69551.9	0.75105	1.51415	0.00510092	C6H15N4O5P	[M+H]+	255.085	0.06	['L-Arginine phosphate']	Arginine phosphate
469.988	2632.5	0.526314	1.89624	0.00509987
420.239	5830.4	0.835942	1.03363	0.00509795
354.079	10758	0.297694	1.2288	0.0050818
195.023	11516.4	0.00180608	0.763636	0.00508114
402.056	14142.4	0.054738	0.816918	0.00508084
170.03	3667.6	0.000636286	0.702646	0.0050753
262.201	3573.3	0.537705	1.47173	0.00505831
155.125	1972	0.322288	1.28139	0.00505771
263.162	1848.5	0.38039	2.74319	0.00505604
384.914	2084.8	0.526921	1.83183	0.00504769
192.963	2586.6	0.956699	1.05397	0.0050376
104.107	110379	0.0140149	0.828296	0.00503422	C5H14NO+	M+	104.107	-0.00557119		Choline
205.958	8986	0.3167	1.125	0.0050266
448.24	4352.5	0.621417	0.740402	0.00501594
176.066	8865.9	0.922527	0.980437	0.00500402	C6H13NO2	[M+2Na-H]+	176.066	0.2	['(3R)-beta-Leucine', '6-Aminohexanoate', 'D-Isoleucine', 'D-Leucine', 'Isoleucine', 'L-Isoleucine', 'L-Leucine', 'L-Norleucine', 'Leucine', 'N,N-Diethylglycine', 'beta-Alaninebetaine']	Leucine
232.013	4252.9	0.076025	0.773112	0.00500149
427.998	11269.3	0.90602	1.02616	0.00499856
233.15	12121.8	0.0121399	0.771813	0.0049902
239.001	16780.8	0.00786317	0.723447	0.00497258
438.027	10582	0.742777	0.927806	0.00497191
565.31	4403.7	0.00999823	0.754493	0.00497166
452.915	1681.4	0.639771	1.50159	0.0049628
395.267	4923.9	0.306429	1.55478	0.00496063
232.995	2121.9	0.363704	2.4379	0.00495862
400.219	2158.5	0.47437	0.660775	0.00495765
149.064	9340.8	0.186543	0.824446	0.00495704
275.162	2013.9	0.395599	2.31129	0.00494992	C15H24O3	[M+Na]+	275.162	-0.17	['Cuauhtemone', 'Indicumenone', 'Juvenile hormone III acid', 'Kikkanol C', 'Kikkanol E', 'Sugetriol']
206.027	2332.5	0.00800381	0.728278	0.00494872
561.293	25545.2	0.645039	1.056	0.00493564
507.101	7555.1	0.0480068	0.704311	0.0049198
114.982	7381.6	0.0499904	1.25342	0.00490044
151.141	4823.7	0.98333	0.996575	0.00489345
408.057	3901.5	0.000673165	0.687145	0.00488849	C16H17N3O6	[M+Na+K-H]+	408.057	-0.45	['Pyriminobac']
76.0735	40590.2	0.533024	0.944009	0.00488108
443.288	1601.9	0.719679	1.38326	0.00487207
433.291	3043.1	0.632026	0.920405	0.00486661
168.996	8902.3	0.597327	1.06347	0.00486456
467.121	28465.5	0.0861698	1.45801	0.00486328
455.285	4799.7	0.816253	0.956109	0.00485582
253.095	13909.3	0.304028	0.793907	0.00484338	C10H18N2O3	[M+K]+	253.095	-0.52	['Dethiobiotin']
205.973	1602.6	0.336608	0.373374	0.00483678
352.258	34257.5	0.425079	1.15301	0.00483099
170.97	5315	0.0338185	1.20064	0.00481151
218.92	20355.1	0.0422223	1.30282	0.00480181
428.156	3221.7	0.250405	0.621665	0.00480049
138.967	10216.8	0.22642	1.1388	0.00479464
191.964	6371.6	0.344235	0.869774	0.00479345
158.03	2724.5	0.00073777	0.713873	0.00479078
208.012	10797.3	0.409754	0.904248	0.00478793
431.267	1537.7	0.288901	1.35201	0.00478533
214.002	29886.5	0.034757	0.838593	0.00476579
330.079	11939.5	0.0208357	0.815981	0.00475352
348.266	190596	0.0755716	1.57308	0.00475268
158.04	4125.4	0.413644	0.864993	0.00474872	C5H11NO2	[M+(41K)]+	158.04	0.16	['2-Amino-2-methylbutanoate', '4-Methylaminobutyrate', '5-Aminopentanoate', 'Amyl nitrite', 'Betaine', 'D-Norvaline', 'D-Valine', 'L-Norvaline', 'L-Valine', 'Valine']	Valine or Betaine
294.181	3793.2	0.0153414	0.779747	0.00474487
209.974	15565.6	0.157009	0.840222	0.00474309
205.057	2263.7	0.106677	1.41118	0.00474251
190.894	1271.4	0.559341	1.94641	0.00474026
404.074	32805.4	0.308427	1.08002	0.00473951
212.007	7402.2	0.701917	0.950648	0.0047385
344.195	8922.5	0.55417	1.13301	0.00473541
211.963	10910.5	0.00218751	0.680118	0.00472396
344.175	4817.7	0.299856	1.55135	0.00471259
460.191	12183.3	0.810296	0.962935	0.0047051
467.248	4612	0.266264	0.764202	0.00470008
332.335	80741.5	0.111781	1.29512	0.00469125
282.274	3794.5	0.181825	1.30321	0.00468523
410.322	57715.7	0.142063	1.41178	0.00467815
447.709	2552.2	0.447597	1.87266	0.00466536
128.019	4406	0.338659	1.0978	0.00466337
262.916	16267.7	0.0423053	1.31259	0.00466084
411.208	1931.6	0.507374	1.66406	0.00466046
415.257	13746.5	0.542596	1.12066	0.0046597
529.122	4531.8	0.744072	1.05902	0.00464904
357.285	3842.7	0.323242	0.635783	0.00464066
76.0738	55133.8	0.352216	0.893329	0.00463794
526.242	5583.6	0.702036	1.10928	0.00463265
271.028	4405.5	0.0499924	0.786896	0.00463109	C8H13N2O3PS	[M+Na]+	271.028	0.02	['Thionazin']
464.356	9144.8	0.47557	1.20108	0.00462874
296.066	3388.3	0.00218975	0.718086	0.00462731	C13H17NO3	[M+Na+K-H]+	296.066	0.37	['Lophophorine']
570.389	35720.2	0.987989	1.00355	0.00461689	C34H55NO3	[M+2Na-H]+	570.389	-0.98	['ICI 164384']
354.249	3157.5	0.311523	0.645529	0.00460268
425.286	14461.7	0.868195	0.974494	0.00460123
402.044	8900	0.0355868	0.828159	0.00458565
172.04	2428.8	0.493454	2.26221	0.00458514	C5H11NO2S	[M+Na]+	172.04	0.22	['D-Methionine', 'L-Methionine', 'Methionine', 'Penicillamine']	Methionine
469.246	9622.9	0.250271	0.79334	0.00458017
191.04	19980.6	0.136025	0.872872	0.00457068	C5H10N2O3	[M+2Na-H]+	191.04	-0.62	['3-Ureidoisobutyrate', 'D-Glutamine', 'Glutamine', 'Isoglutamine', 'L-Glutamine']	Glutamine
412.295	16910.8	0.760135	0.947034	0.00456613
156.085	4447.4	0.469567	1.87188	0.00456237
245.113	9900	0.195537	0.82537	0.00455266
308.097	4290	0.935524	0.967353	0.00454202
523.167	4629.6	0.361304	1.58781	0.00453744
146.948	5748.7	0.0521256	1.26174	0.00452604
133.062	7179.3	0.00365588	1.19248	0.00452441
412.029	2793.8	0.580684	1.66868	0.00451981
170.042	9230.9	0.315598	0.855694	0.00451438	C5H9NO4	[M+Na]+	170.042	0.06	['2-Oxo-4-hydroxy-5-aminovalerate', 'D-Glutamate', 'DL-Glutamate', 'Isoglutamate', 'L-4-Hydroxyglutamate semialdehyde', 'L-Glutamate', 'L-threo-3-Methylaspartate', 'N-(Carboxymethyl)-D-alanine', 'N-Methyl-D-aspartic acid', 'O-Acetyl-L-serine']	Glutamate
469.325	6311.4	0.641719	0.852908	0.00451001
162.112	3769.5	0.00639846	0.805709	0.00450398	C7H15NO3	[M+H]+	162.112	0	['(S)-Carnitine', 'L-Carnitine']	Carnitine
194.033	4750.3	0.988121	0.988501	0.00449715	C6H9N3O2	[M+K]+	194.033	-0.03	['3-(Pyrazol-1-yl)-L-alanine', 'D-Histidine', 'Histidine', 'L-Histidine']	Histidine
493.321	5011.4	0.0461748	1.47334	0.00448912
244.097	1940.7	0.675915	1.42416	0.00448836
417.199	42178.1	0.517094	1.09535	0.00448099
157.071	1194.5	0.391842	0.372436	0.00447647
152.947	21162.7	0.877992	1.02817	0.00447159
256.103	3506	0.675915	1.29678	0.00446995
199.946	27651.6	0.540916	0.919518	0.00446376
137.094	13535.3	0.101052	1.13535	0.00446307
402.18	93444.6	0.580684	1.08644	0.0044615	C25H27NO	[M+2Na-H]+	402.18	-0.8	['N-Desmethyltamoxifen']
465.984	2442.5	0.505145	1.54364	0.00445966
476.169	5860.2	0.803537	1.04895	0.00444245
153.089	8159.8	0.693887	1.03923	0.00443591	C7H14O2	[M+Na]+	153.089	-0.01	['Ethyl isovalerate', 'Heptanoic acid', 'Isoamyl acetate']
313.895	4219	0.00315171	0.741468	0.00442281
419.245	6141.2	0.093287	1.34555	0.00441418
382.917	4274.9	0.57335	0.916917	0.00441354
451.33	5886.2	0.143571	1.3246	0.00441252
488.261	11919.7	0.240427	1.37384	0.00439847
120.066	12839.6	0.526314	0.906045	0.00439733	C4H9NO3	[M+H]+	120.066	0	['(-)-erythro-(2R,3R)-Dihydroxybutylamide', '2-Methylserine', '4-Amino-3-hydroxybutanoate', 'D-Allothreonine', 'D-Threonine', 'L-Allothreonine', 'L-Homoserine', 'L-Threonine']	Threonine
238.017	2530.6	0.00110814	0.774261	0.00439675
74.4677	2494.5	0.354511	1.09827	0.00438389
138.991	117180	0.879626	0.958341	0.00438356
137.97	8712.6	0.149471	1.18272	0.00436828	C7H14O	[M+Na]+	137.094	-0.12	['2-Heptanone', 'Heptanal']
192.018	8130.3	0.0771297	0.786183	0.00436413
208.891	26612.5	0.0271371	1.43793	0.00436365
366.249	9373.9	0.0852661	1.25704	0.00433733
489.049	9925.1	0.0158372	0.730793	0.00433281
406.299	8179.3	0.656403	0.896886	0.00432804
224.052	4622.8	0.887592	1.10451	0.0043276
195.986	17281.3	0.000457336	0.719064	0.0043239
72.051	3059	0.138667	1.18861	0.00432358
292.785	3373.4	0.257279	2.51835	0.00432093
214.064	121444	0.94821	0.981381	0.00431259
201.123	5706.5	0.021106	0.826837	0.00430988
305.919	9054.6	0.00155438	0.660264	0.004302	C5H12NO3PS2	[M+2K-H]+	305.919	-0.24	['Dimethoate']
211	5653.9	0.00817006	0.712788	0.00430046	C7H8O5	[M+K]+	211	-0.54	['2-Hydroxy-5-methyl-cis,cis-muconate', '2-Hydroxyhepta-2,4-dienedioate', '2-Oxo-5-methyl-cis-muconate', '2-Oxohept-3-enedioate', '3-Dehydroshikimate', '5-Dehydroshikimate', '5-Methylmaleylacetate', 'cis,cis-2,4-Dihydroxy-5-methyl-6-oxo-2,4-hexadienoate']
416.196	215836	0.459298	1.11055	0.00429941
414.198	224119	0.46209	1.1117	0.0042926
247.202	5041.9	0.670185	1.05476	0.004286
445.25	6519.5	0.847501	0.961682	0.00427526
152.147	970672	0.270051	0.860913	0.0042744
483.095	11589.9	0.375727	1.21957	0.00427259
377.199	3140.8	0.453035	1.49903	0.00426704
451.119	7729	0.375264	1.26989	0.00426118	C20H26O9	[M+(41K)]+	451.119	0.99	['Bruceine D']
483.032	4516.4	0.0023574	0.70368	0.00425543
99.498	4718.1	0.527391	1.08515	0.00425485
577.372	2863.2	0.654766	0.892501	0.00425112
138.906	43193	0.0157047	1.44329	0.00424883
370.253	12228.9	0.122199	1.65222	0.00424548
216.055	1937.8	0.382628	2.79203	0.00424107
193.936	29306.9	0.0982065	0.842257	0.00423986
212.04	2250.2	0.00261611	0.761623	0.00423429
191.051	5871.1	1.69709e-05	0.675058	0.00423264	C5H11N4PS	[M+H]+	191.051	-0.95
196.011	2927.3	0.050942	0.784494	0.00422348
331.332	416386	0.110662	1.30373	0.00422285
188.071	3029.7	0.288901	1.2423	0.00421629
184.09	4044.8	0.285913	1.26838	0.00421374
189.955	6668.6	0.422852	0.897805	0.00421205
138.033	3151.9	0.533024	1.09297	0.00421004
400.888	2517.7	0.344729	2.68674	0.00420614
410.02	7537.6	0.287242	0.882017	0.00420518	C12H13N5O6S2	[M+Na]+	410.02	-0.71	['Thifensulfuron-methyl']
487.164	7406.1	0.395407	1.13707	0.0041983
189.041	1486	0.807019	1.25346	0.00419769
303.301	37321.1	0.0602782	1.34464	0.00419661
152.141	102508	0.225258	0.860049	0.0041857
219.083	127506	0.766396	0.974281	0.00418533	C6H14N4O2	[M+2Na-H]+	219.083	-0.1	['Amino acid(Arg-)', 'D-Arginine', 'L-Arginine']	Arginine
151.145	470426	0.0625091	0.76236	0.00418148
215.006	2112.8	0.00475283	0.74138	0.00417249
301.285	7792	0.141534	1.31461	0.00416931
181.018	953.8	0.498767	3.22973	0.00416823
238.165	9515.7	0.0295499	0.814105	0.00415894
414.18	27783.3	0.375264	1.1345	0.00415562
335.254	28191.2	0.0702649	1.55414	0.00414772
326.262	16532.2	0.800427	0.926967	0.00413607
378.194	36617.5	0.298758	1.24246	0.00413419
344.335	5461	0.0140149	1.44519	0.00413238
472.02	2353.8	0.492922	1.94726	0.00412844
322.103	23691.5	0.00786317	0.774279	0.00412556
350.263	49202.5	0.0755716	1.58083	0.00412337
533.415	17634.6	0.65601	1.07793	0.00412153
469.34	5969.2	0.527391	1.13247	0.00412113
359.233	12948.7	0.0939778	1.47268	0.00411185
279.052	2619	0.805186	1.1042	0.00411021
249.219	2349.5	0.835367	1.22249	0.00410455	C15H30O	[M+Na]+	249.219	0.26	['Pentadecanal']
265.076	27099.2	0.744218	0.962418	0.0040988
403.317	64273.1	0.465502	1.1701	0.00408726
201.979	40698.2	0.482721	0.936536	0.00408296
457.304	2762.9	0.290975	1.18856	0.00408254
415	11684.6	0.17354	1.32309	0.00408042
99.0417	16061	0.59378	1.11499	0.00407731	C3H8O2	[M+Na]+	99.0417	-0.01	['(R)-Propane-1,2-diol', '(S)-Propane-1,2-diol', 'Propane-1,2-diol', 'Propane-1,3-diol']
553.41	4410.8	0.13272	1.31206	0.00407223
452.004	2054	0.47557	1.92395	0.00406935
407.177	1617.5	0.633962	1.52557	0.00406796
437.239	10360.9	0.499641	1.1336	0.00406795	C21H32N4O6	[M+H]+	437.239	-0.39	['HC-toxin']
133.985	10560.2	0.21729	0.90164	0.00406554
209.017	5139.4	0.00572579	0.745509	0.00406449
215.088	5885.5	0.0397606	0.724994	0.00405301
462.189	13810.6	0.947449	0.988472	0.00405168
415.201	45512.1	0.454129	1.10936	0.0040389	C24H34O2	[M+Na+K-H]+	415.201	0.49	['Bufadienolides']
403.183	18225	0.625126	1.07276	0.0040287
450.019	4859.4	0.426365	1.51322	0.00401941	C10H15N5O10P2	[M+Na]+	450.019	0.39	['ADP', "Adenosine 2',5-bisphosphate", "Adenosine 3',5-bisphosphate", 'dGDP']	ADP
419.157	2730.8	0.269773	0.611874	0.0040164
489.036	4732.5	0.898009	0.940887	0.00400923
98.1654	3031.6	0.590659	1.06906	0.00400691
429.263	56812.1	0.751971	1.04911	0.00400319
134.03	12714.7	0.0191276	0.826189	0.0040019
553.39	2.35165e+06	0.729421	1.06626	0.00399875
418.149	7304	0.394527	0.852201	0.00399419
416.204	3518.9	0.93261	0.950245	0.00398202
251.031	7185.5	0.0157047	0.740186	0.00398043	C6H14N4O2	[M+2K-H]+	251.031	0.11	['Amino acid(Arg-)', 'D-Arginine', 'L-Arginine']	Arginine
398.891	4168.6	0.64057	0.948565	0.00397985
406.084	2670.7	0.64057	1.51034	0.00397314	C12H23NO10S2	[M+H]+	406.084	0.91	['Glucocleomin']
228.966	10466.8	0.0632433	0.828518	0.00396791
550.143	4464.7	0.55013	1.2066	0.00396049
146.118	9857.5	0.140689	1.13406	0.00396019	C7H16NO2+	M+	146.118	-0.0359984		Acetylcholine
263.01	3628.3	0.0291096	0.850812	0.00395982
356.203	37059.3	0.0624488	1.47322	0.00395007
116.977	20329.5	0.531516	2.3445	0.00394728	C2H6OS	[M+K]+	116.977	-0.05	['Dimethyl sulfoxide', 'Mercaptoethanol']
461.395	50080.8	0.757575	0.951422	0.00394335
248.977	3909.4	0.413959	0.85032	0.00394052
453.217	8593.4	0.267215	1.27626	0.00393868	C20H38O7P2	[M+H]+	453.217	0.67	['Dihydrogeranylgeranyl diphosphate']
468.124	7114.3	0.0871869	1.45037	0.00393534
374.149	6434.9	0.922964	1.01347	0.00393418
207.059	1582.5	0.418139	2.82437	0.00393178	C10H10N2OS	[M+H]+	207.059	0.28	['Indolylmethylthiohydroximate']
242.001	2353.4	0.266359	0.853769	0.0039313
338.218	2546.5	0.137272	3.70817	0.00392739
414.235	3654.2	0.367946	1.46393	0.00392607
255.063	4190.5	0.0337044	0.874425	0.0039245	C13H12O4	[M+Na]+	255.063	0.54	['Goniothalenol']
399.144	12364.7	0.15942	0.877965	0.00391125	C15H22N6O5S	[M+H]+	399.145	-0.39	['S-Adenosyl-L-methionine']	S-Adenosyl-L-methionine
466.353	52389.7	0.209463	1.09768	0.00390674	C23H50N2O5P	[M+H]+	466.353	-0.05	['Sphingosyl-phosphocholine']	Sphingosyl-phosphocholine
248.186	8750.2	0.885307	1.01175	0.00390651
192.962	3281.1	0.432617	1.96335	0.00389793
422.19	4459.3	0.181825	1.59653	0.00389746
380.191	11581.2	0.363704	1.20308	0.00389245	C15H27N5O5	[M+Na]+	380.19	0.6	['E-64']
534.234	3295.1	0.852703	0.973139	0.00389159
245.062	3017.9	0.00202919	0.838817	0.00388729
467.356	16313.3	0.123533	1.11757	0.00388511
306.059	2822.5	0.422852	1.6392	0.00388413
482.245	3203.3	0.460959	1.46796	0.00388132
407.339	5022.9	0.692021	1.09535	0.00388077	C26H44N2	[M+Na]+	407.34	-0.49	['Buxamine E']
386.166	18610.3	0.536058	1.08759	0.00387719
545.382	1206.8	0.234314	1.32575	0.0038747
244.166	5754.6	0.01192	0.774935	0.00387329
445.126	16362.1	0.200639	1.24582	0.00386458
143.062	6688.3	0.0360054	1.96385	0.00386208
149.012	7515.9	0.838068	1.04597	0.00386101
387.187	3413.2	0.236833	0.852923	0.00385071
398.167	5260.4	0.589557	0.881238	0.00384238	C20H27N3O3	[M+(41K)]+	398.167	0.38	['Calpurnine']
346.251	20424	0.067775	1.48674	0.00384184
457.338	5786.4	0.172684	1.22578	0.00383379	C27H48N2O	[M+(41K)]+	457.338	-0.46	['Cyclovirobuxine C']
447.123	6911	0.158234	1.25167	0.00383067
152.071	21843.4	0.560344	1.07203	0.00382707
194.928	45659.5	0.0604538	1.21797	0.00382691
267	16518.6	0.0521256	0.795221	0.00382662
423.335	35097.2	0.0837943	1.47525	0.00381934
394.022	2340.9	0.734158	0.79601	0.00381332
323.034	6934.8	0.527896	1.06441	0.00380299
308.047	3728.2	0.614838	1.08201	0.00380249
137.03	211331	0.972832	1.00509	0.00379651
203.034	1834.5	0.866696	1.18054	0.00379571	C11H6O4	[M+H]+	203.034	0.12	['6-Hydroxyangelicin', 'Bergaptol', 'Isobergaptol', 'Xanthotoxol']
316.982	12405.6	0.0952745	0.823645	0.00379104	C14H8O5	[M+Na+K-H]+	316.982	0.47	['Anthragallol', 'Purpurin']
270.087	4572.6	0.0147864	0.752989	0.00378999
575.357	6623.7	0.0360054	1.26774	0.00378889
452.16	1561.2	0.130362	1.2983	0.00378641
345.029	4500.3	0.281507	1.11154	0.00378405	C20H12O2	[M+Na+K-H]+	345.029	0.21	['11,12-Dihydroxybenzo[a]pyrene', '4,5-Dihydroxybenzo[a]pyrene', '9,10-Dihydroxybenzo[a]pyrene', '9-Hydroxybenzo[a]pyrene-4,5-oxide']
102.753	5445.3	0.915587	1.01562	0.00378256
412.32	17480.6	0.216697	1.32959	0.0037808
73.5564	9833.5	0.135683	0.76558	0.00377617
203.957	1275.8	0.672104	1.71106	0.00377487	C4H5N3O2	[M+2K-H]+	203.957	-0.36	['1-Methyl-4-nitroimidazole', '5-Amino-4-imidazole carboxylate']
563.552	229352	0.507374	1.86959	0.00376215
410.286	6286.1	0.34381	1.49672	0.00375027
304.961	1994.5	0.274169	3.16654	0.00375009
243.015	4865.7	0.257608	1.74937	0.00374658
329.205	5383.4	0.998035	0.999107	0.00373772
148.043	67303.9	0.782649	1.06587	0.00373765	C5H9NO2S	[M+H]+	148.043	0.02	['Thiomorpholine 3-carboxylate']
286.086	8184	0.467984	1.36378	0.00373589
424.198	4373.3	0.40666	1.64397	0.00373134
427.095	2394	0.38074	1.7144	0.00372654	C13H22N4O8S2	[M+H]+	427.095	-0.09	['S-Glutathionyl-L-cysteine']
148.935	46179.6	0.114232	1.191	0.00371533
266.057	4544.9	0.187078	1.23686	0.00371455
100.955	8272.6	0.0788038	1.21785	0.00370578
152.15	29920.7	0.208977	0.85016	0.00369551
391.022	3192.5	0.423076	2.0756	0.00369201	C19H12O7	[M+K]+	391.021	0.55	['Coumestrol diacetate', 'Daphnoretin']
71.4742	2848.9	0.781689	0.975739	0.00368462
314.196	6825	0.227504	1.09387	0.0036817	C16H27NO5	[M+H]+	314.196	-0.06	['Heliotrine']
239.932	8735.3	0.509047	0.914583	0.00367898
260.983	5234.6	0.0247862	0.793649	0.00367674
439.302	3156.3	0.517276	0.90668	0.00367422
132.103	2023.4	0.425079	2.28945	0.00366936
74.0017	21316.6	0.638188	0.965232	0.00366677
151.112	11539	0.28994	1.13174	0.00366306	C10H14O	[M+H]+	151.112	0.06	['(+)-(S)-Carvone', '(+)-Menthofuran', '(+)-Sabinone', '(-)-Carvone', '(-)-Isopiperitenone', '2-sec-Butylphenol', '2-tert-Butylphenol', '3-tert-Butylphenol', '4-Isopropyl-3-methylphenol', '4-n-Butylphenol', '4-sec-Butylphenol', '4-tert-Butylphenol', 'Carvacrol', 'Chrysanthenone', 'Eucarvone', 'Isopiperitenone', 'Menthofuran', 'Myrtenal', 'Perillyl aldehyde', 'Pinocarvone', 'Piperitenone', 'Safran…
380.062	3160.8	0.590659	1.52601	0.00365514
352.042	11452.7	0.395599	0.904126	0.00365507	C10H12N5O6P	[M+Na]+	352.042	0.1	["2',3-Cyclic AMP", "3',5-Cyclic AMP", "3',5-Cyclic dGMP"]	cAMP
348.125	3445.7	0.00855598	0.765108	0.00365473
344.235	3153.4	0.203329	1.26657	0.00364763
402.278	8798.8	0.688759	1.08198	0.00364703
447.269	5371.7	0.581817	1.10585	0.00364657
432.219	13740.2	0.386757	1.35207	0.00364638
189.99	819.6	0.412678	3.94325	0.0036458
419.117	4228.8	0.637008	1.38151	0.00363873
261.145	12162.7	0.289634	0.903242	0.00363553
189.018	2434.1	0.026841	0.748711	0.00363295
312.993	3304.2	0.963235	1.04106	0.00361684
374.346	8094.7	0.024746	1.87803	0.00360989
215.016	11743.3	0.563711	0.875508	0.00360948	C6H8O7	[M+Na]+	215.016	-0.08	['(1R,2S)-1-Hydroxypropane-1,2,3-tricarboxylate', '(1S,2S)-1-Hydroxypropane-1,2,3-tricarboxylate', '(4R,5S)-4,5,6-Trihydroxy-2,3-dioxohexanoate', '2,5-Didehydro-D-gluconate', '2-Dehydro-3-deoxy-D-glucarate', '5-Dehydro-4-deoxy-D-glucarate', 'Carboxymethyloxysuccinate', 'Citrate', 'Isocitrate']	Citrate or isocitrate
497.309	1341	0.060465	1.26928	0.00359306
307.126	3504.3	0.49741	1.13347	0.00359253
403.225	3400.3	0.59378	1.08522	0.00359122
321.221	4522.3	0.198142	1.25822	0.00358914
390.172	4377.8	0.394945	1.33119	0.00358348
404.32	14585.3	0.474373	1.16374	0.00357677
235.967	5356	0.458568	0.891825	0.00357491
485.291	2406.6	0.610698	0.747636	0.00357334
484.182	9561.6	0.431184	1.09544	0.00357259
195.989	2685.9	0.0912574	0.765382	0.00357194
98.9584	23012.3	0.0632745	1.20911	0.00356939
333.063	4294	0.64876	1.30013	0.00356864
222.97	1790.1	0.409754	0.470036	0.00356672
214.129	923.7	0.733361	0.702094	0.00356321
201.943	9350	0.619702	0.934422	0.00354696
349.231	13419.3	0.32025	0.858	0.00354384
147.078	4307.9	0.14725	0.903599	0.00354383
417.045	1561.3	0.626425	1.40338	0.0035374
269.948	3447.7	0.7014	1.25927	0.00353337
97.0859	3424.7	0.166311	1.12797	0.00353243
277.041	19669	0.369984	1.1106	0.00352832
137.046	5155.5	0.549353	0.921763	0.00351993	C5H4N4O	[M+H]+	137.046	0.02	['Hypoxanthine']
293.032	16559.9	0.955422	1.03758	0.00351769
487.307	7958.1	0.12192	1.36724	0.00351615
260.926	1971.1	0.588553	1.60422	0.0035106
547.44	5142.1	0.990718	1.00182	0.00350914
441.309	177778	0.802676	0.938839	0.0035072
408.26	2716.8	0.460959	0.8351	0.00350704
559.44	9650.4	0.422852	1.14478	0.00350617
220.935	32839.1	0.531119	1.12332	0.00350546
214.939	2152	0.424266	0.45641	0.00350439
196.028	1945.5	0.0422223	1.33946	0.003503
440.236	17945.5	0.0772213	1.43257	0.00349856
394.312	2072	0.420913	2.2399	0.00349774
318.32	14020.2	0.0924198	1.32165	0.0034973
173.03	1101.7	0.622278	2.11904	0.00349524
231.972	3279.6	0.371852	0.895931	0.00349382
268.175	2578.2	0.030404	1.32441	0.00349139
444.238	2346	0.531119	1.81934	0.00348681	C25H33NO6	[M+H]+	444.238	0.53	['Proansamitocin']
419.312	9943.8	0.989556	1.00485	0.00348255
317.948	4428.3	0.56422	1.3919	0.00348211
548.387	1919.5	0.563573	1.41838	0.0034794
194.022	3826.8	0.639745	1.11855	0.00347819	C5H11NO2S	[M+2Na-H]+	194.022	0.01	['D-Methionine', 'L-Methionine', 'Methionine', 'Penicillamine']	Methionine
559.518	140816	0.319531	1.93346	0.003477	none	na	none	na		no identification
534.165	6339.3	0.864628	1.01913	0.00347458
568.41	4725.8	0.253958	1.17041	0.0034687
462.398	15359	0.762256	1.04474	0.00346689
388.229	4496.4	0.458255	1.22707	0.00346131
450.006	15524.2	0.879591	1.04432	0.00346
139.073	17117.5	0.154118	1.08688	0.00345247	C6H12O2	[M+Na]+	139.073	-0.01	['4-Hydroxyhexan-3-one', 'Butyl acetate', 'Hexanoic acid', 'Isoamyl formate', 'cis-1,2-Cyclohexanediol', 'trans-1,2-Cyclohexanediol']
199.99	5658.8	0.166311	0.746596	0.00345121
464.256	5744.4	0.484854	1.13289	0.00344402	C27H39NO3	[M+K]+	464.256	-0.12	['Jervine']
232.14	3850.5	0.00458097	0.812951	0.00344187
479.277	3025.1	0.671452	0.752567	0.00343858
429.995	3394	0.987497	1.00201	0.00343534
351.99	2825.9	0.0150509	1.13161	0.00343272
418.242	42460.5	0.117318	1.35186	0.00341556
246.145	4213.4	0.0698196	0.843386	0.00341328
246.206	8860	0.900482	1.01113	0.00341216
188.068	12094.4	0.73527	0.928012	0.00341206	C9H11NO2	[M+Na]+	188.068	0.05	['4-Hydroxy-1-(3-pyridinyl)-1-butanone', 'Benzocaine', 'D-Phenylalanine', 'L-Phenylalanine', 'Metolcarb', 'Phenylalanine', 'Tricaine']	Phenylalanine
462.212	127805	0.716213	1.05071	0.00339977
70.5358	2659.4	0.589557	1.40231	0.00339707
148.116	9758	0.267047	0.810197	0.00339673
151.14	3550.6	0.618532	1.52779	0.0033945
274.976	3322.8	0.346569	0.864217	0.00339098
190.107	9917.8	0.0560509	0.917185	0.00338958	C8H15NO4	[M+H]+	190.107	-0.03	['(2S)-2-{[1-(R)-Carboxyethyl]amino}pentanoate', '2 -(Butylamido)-4-hydroxybutanoic acid', 'Alexine', 'Australine', 'Castanospermine']
300.042	2697.3	0.305815	2.40855	0.0033891
410.032	9193	0.050942	0.829906	0.0033786
245.091	5551.2	0.702897	0.956673	0.00337186
468.213	3327.7	0.599173	1.09975	0.00336802
151.148	3319.6	0.709152	0.962739	0.00335978
403.08	2739.6	0.55013	1.80008	0.00335829
480.031	2524.8	0.535665	1.76949	0.00335603
564.297	12202.4	0.266359	1.10805	0.00334827
239.962	21767.3	0.012486	0.739723	0.00334273
442.062	4382.3	0.000867805	0.653631	0.00333902
442.312	53051.3	0.794526	0.937613	0.00332683
422.201	14916	0.113564	1.47297	0.00332364
200.022	3580.4	0.0684716	0.807701	0.00331962
347.254	2715.2	0.0529821	1.35697	0.00331363
553.406	11604.6	0.772245	1.04214	0.00330267	C31H60O5	[M+(41K)]+	553.405	0.41	['1,2-Dimyristyl-sn-glycerol']
448.951	2145.2	0.48438	2.07441	0.00330073
132.972	30387.4	0.577274	1.48751	0.0033003	C2H6O2S	[M+K]+	132.972	-0.01	['Sulfonylbismethane']
394.223	3811.3	0.662682	1.25304	0.00329312
370.097	4491.4	0.959783	0.966928	0.00328679
210.923	6884.9	0.637765	0.954323	0.00328468
115.037	6302.7	0.545938	1.06253	0.00326848	C3H8O3	[M+Na]+	115.037	0.03	['Glycerol']	Glycerol
400.182	92956.8	0.449483	1.11498	0.0032682
144.102	50274.9	0.138845	1.16726	0.00326296	C7H13NO2	[M+H]+	144.102	-0.11	['4-(Trimethylammonio)but-2-enoate', 'Stachydrine']	Stachydrine
401.301	6726.7	0.152302	1.23311	0.00325328
76.0739	26164.1	0.189812	0.851949	0.00325284
416.045	26417.1	0.0191276	0.779394	0.00325203
197.101	585432	0.347372	0.921943	0.00325119	C6H14N4O2	[M+Na]+	197.101	0.06	['Amino acid(Arg-)', 'D-Arginine', 'L-Arginine']	Arginine
439.293	20101.3	0.844536	0.950961	0.00325058
546.454	2363.9	0.421895	0.475672	0.00325036
356.22	2418.3	0.0486488	1.48323	0.00324663
388.164	16793.2	0.379678	1.12989	0.00323956
409.301	6551.9	0.801964	1.08225	0.00323463
201.985	1060.3	0.203571	1.22823	0.00322781
409.011	4206.6	0.0023574	0.72259	0.00322691
331.323	12690.7	0.130362	1.28056	0.00322548
241.155	11348.4	0.303199	0.874488	0.00322547	C12H20N2O3	[M+H]+	241.155	0.21	['Pirbuterol']
201.061	10961.3	0.656546	1.08542	0.00321674
161.128	2309	0.0821747	1.25532	0.00321507	C7H16N2O2	[M+H]+	161.128	0.03	['N6-Methyl-L-lysine']	N6-Methyl-L-lysine'
465.182	4437.3	0.6614	1.09416	0.0032132
261.972	4608	0.101415	0.814681	0.00321227
207.033	1357.6	0.467095	1.09119	0.00321182
205.059	4544.4	0.191578	0.806557	0.00320796
252.997	1732.8	0.382628	0.564348	0.0032072
143.988	5092.1	0.0724705	0.816236	0.00319838
149.057	15491.5	0.112375	1.11182	0.00319751	C7H10O2	[M+Na]+	149.057	-0.01	['Cyclohex-1-enecarboxylic acid', 'Toluene-cis-dihydrodiol']
317.316	71856.2	0.110087	1.30655	0.00319743
446.131	1903.3	0.108885	1.38114	0.003195
113.995	5360.1	0.012486	0.826836	0.00319006	C2H5NO2	[M+K]+	113.995	0.01	['Acetohydroxamic acid', 'Glycine', 'Methyl carbamate', 'Nitroethane']	Glycine
252.887	13221.5	0.026841	1.38154	0.00318865
197.102	13878.3	0.40666	0.893068	0.00318364
319.882	2372.8	0.262976	3.04626	0.00317961
415.381	1884.3	0.481141	1.83016	0.00317381
147.113	3672.4	0.803516	1.1315	0.00317233
240.91	4240.8	0.859262	1.0412	0.00316815
319.903	7293.3	0.375264	0.883415	0.00316517
476.275	4066.3	0.90394	1.09767	0.00315851
400.165	10781.4	0.789943	0.948272	0.00315787
388.038	2003.9	0.429907	2.15472	0.00315785	C12H13N5O6S2	[M+H]+	388.038	-0.63	['Thifensulfuron-methyl']
416.072	1895.2	0.860928	1.17477	0.00315701
333.339	6709.1	0.132252	1.27746	0.00315448
390.218	4958.3	0.387426	1.34237	0.00314925
195.933	10467.5	0.109881	0.842116	0.00314819
366.236	2461.5	0.347353	1.18699	0.00314506
163.978	38664.9	0.00242706	0.75545	0.00314322	C2H7NO3S	[M+K]+	163.978	0.09	['Taurine']	Taurine
251.894	11102.5	0.33921	0.886937	0.00314132
169.095	5605.2	0.113564	0.737149	0.00312102	C6H14N2O2	[M+Na]+	169.095	0	['(3S)-3,6-Diaminohexanoate', '(3S,5S)-3,5-Diaminohexanoate', '2,5-Diaminohexanoate', 'D-Lysine', 'L-Lysine', 'Lysine']	Lysine
499.998	1850.9	0.0453745	0.76522	0.00311917
113.132	4959.6	0.117318	1.19759	0.00311131
159.992	8540.4	0.0738025	0.788543	0.00311002
491.172	5890.6	0.542596	1.45934	0.0031068
331.296	37442.7	0.64876	1.08267	0.00309397
420.146	10091.4	0.558793	0.884031	0.00308853
269.161	2470.2	0.067775	0.835593	0.00308746	C12H20N4O3	[M+H]+	269.161	0.31	['His-Leu']	His-Leu
243.136	3409.9	0.242828	1.08756	0.00307516	C14H20O2	[M+Na]+	243.136	0.04	['Glutinosone', 'Oblongolide']
78.0211	9427.2	0.127012	0.822714	0.00306706
151.146	34734.2	0.505579	0.908699	0.00306624
142.948	129645	0.62055	0.953816	0.00306422
234.061	3461	0.867174	1.02556	0.00306287
194.962	2744	0.0238179	1.4348	0.0030608
136.92	8175.4	0.0520225	1.28971	0.00305514
411.316	82673.4	0.195945	1.34721	0.00305179
196.865	25498.7	0.0477132	1.49975	0.00304552
454.206	7522.1	0.143571	1.28824	0.0030455
427.314	4915.3	0.371852	0.753338	0.00304431
163.969	17927	0.178737	0.827778	0.00303491
548.407	3204.6	0.423076	1.18681	0.0030333	C34H55NO3	[M+Na]+	548.407	0.03	['ICI 164384']
417.828	10971.9	0.169216	1.31393	0.00303286
511.994	2795.3	0.702897	1.27091	0.00302522
214.006	4000.4	0.64057	0.916314	0.00302056
196.878	8326.4	0.00261611	0.700952	0.00301683
255.134	39066.8	0.580684	0.922491	0.00301661	C12H18N2O4	[M+H]+	255.134	0.73	['Midodrine']
239.141	2382.9	0.533024	1.54933	0.00301395	C15H20O or C12H24O2	[M+Na]+ or [M+K]+	239.1406364 or 239.1407894	0.1 or -0.54	['Atractylone', 'Furanodiene'] or ['Dodecanoic acid']
247.946	9043	0.301785	0.895189	0.00301044
203.15	6235.2	0.793485	1.04317	0.00300866	C8H18N4O2	[M+H]+	203.15	-0.06	['Arg-OEt', 'Nomega,Nomega-Dimethyl-L-arginine']
475.288	7421.1	0.13597	1.34815	0.00300759
330.061	4319.4	0.549353	0.900049	0.00300671
484.098	2098.1	0.526314	1.11888	0.00299826
167.997	2222	0.0307745	0.775879	0.00299436
307.001	2874.5	0.581378	1.49558	0.00299229
192.035	1281.7	0.251299	1.12213	0.00299218
549.341	4907	0.924684	0.983905	0.00298841
77.5409	3078.9	0.444911	1.06598	0.00298665
202.979	5214.3	0.304028	0.913638	0.00298523
330.246	7089.4	0.288853	0.641521	0.00298227
257.188	12924.7	0.746469	1.05627	0.00297803
329.316	622829	0.159702	1.27637	0.00297252
294.219	65019.2	0.148189	1.69775	0.00297061
166.087	3188.3	0.874868	1.03363	0.00296839
76.0706	6367.9	0.59321	0.942499	0.00296836
311.081	4213.3	0.928769	0.988833	0.00296559
215.135	10459.1	0.447521	1.13754	0.00295928
404.028	9513.4	0.103692	0.826865	0.0029579
138.983	4665.6	0.2924	1.14976	0.00295558
233.222	3436.1	0.0520225	0.832834	0.00295156
260.829	2039.4	0.308971	2.99825	0.00294966
198.104	38489.5	0.33921	0.922717	0.00294918
407.303	22105	0.210296	1.3888	0.00294863
80.9479	3139.5	0.505924	1.06546	0.00294702
404.329	10816.8	0.578211	0.869738	0.00294484
545.45	6731.4	0.532458	0.829434	0.00294319
335.225	88673.4	0.646457	1.10251	0.00294142
266.85	7372.8	0.0268779	1.58609	0.00293424
116.047	139980	0.605927	1.06538	0.00292752	C6H7N	[M+Na]+	116.047	0	['2-Methylpyridine', 'Aniline']
321.01	2614.1	0.373023	2.15986	0.00292225
190.144	26035.5	0.885648	1.00938	0.00291439
467.325	1614.3	0.505145	0.60277	0.00291351
395.303	42441.7	0.160302	1.34483	0.00290131
193.092	4378	0.234215	1.08688	0.00289104
368.233	78377.5	0.165	1.45018	0.0028899
277.116	11290.2	0.693736	0.892474	0.00288887	C12H18N2O4	[M+Na]+	277.116	0	['Midodrine']
201.96	5826.1	0.19683	0.885367	0.00288658
278.91	2211.4	0.261455	2.858	0.00288401
280.847	2059.1	0.505579	1.83593	0.0028708
310.845	3110.2	0.026841	1.36605	0.00286625
483.995	3984.3	0.00126886	0.735053	0.00286456
204.085	1332.2	0.380145	1.18944	0.00286321
456.245	1810.2	0.766396	1.2418	0.00286104
387.01	5910	0.616672	1.07677	0.0028519	C10H13N4O8P	[M+K]+	387.01	0.12	['IMP']	IMP
388.325	3357.7	0.335181	1.64221	0.00284864
213.926	21036.9	0.632019	1.07037	0.00284583
196.925	11071.8	0.0964362	1.19691	0.00284163
464.234	20444.5	0.24639	1.27395	0.00284089
358.23	70526.4	0.119978	1.44739	0.00284061
542.325	6271.6	0.0606936	0.801456	0.00283556
158.99	1384.6	0.231181	1.19446	0.00283047
449.314	4146.9	0.412294	0.716853	0.00282873
250.165	4135.9	0.0716227	0.873501	0.00282616
218.095	1146.5	0.623637	1.97285	0.0028251
402.14	2826.7	0.65601	1.24749	0.00282489
316.024	4624.4	0.0361305	0.852203	0.00282271
476.2	11164.4	0.0474769	1.49817	0.00281997
316.097	20189.4	0.0203436	0.784706	0.0028199
327.034	3438	0.167985	1.18475	0.00281242
467.232	9669.4	0.898009	0.975688	0.00281124
343.269	11494.5	0.801964	0.924179	0.00281082
324.958	5304.8	0.425418	0.902582	0.00281054
155.068	11507.3	0.789691	1.10114	0.00280937	C6H12O3	[M+Na]+	155.068	0.09	['6-Hydroxyhexanoic acid', 'D-2-Hydroxyisocaproate', 'Ethyl (R)-3-hydroxybutanoate', 'Paraldehyde']
457.258	5003	0.533024	1.12599	0.002809
217.938	6107.7	0.299856	0.854788	0.00280783
374.055	5242.6	0.0243416	0.777033	0.00280561
387.17	3041.3	0.87197	0.910144	0.00280442
406.317	22780	0.64057	1.0689	0.00280333
449.242	6972.2	0.660486	1.08736	0.00280264
183.061	11071.7	0.27073	0.859514	0.00279171
164.029	3053.7	0.29269	0.883191	0.00278951	C4H9NO3	[M+2Na-H]+	164.029	0.06	['(-)-erythro-(2R,3R)-Dihydroxybutylamide', '2-Methylserine', '4-Amino-3-hydroxybutanoate', 'D-Allothreonine', 'D-Threonine', 'L-Allothreonine', 'L-Homoserine', 'L-Threonine']	Threonine
209.996	1691.6	0.700517	1.06285	0.00278496	C5H11NO2S	[M+Na+K-H]+	209.996	-0.04	['D-Methionine', 'L-Methionine', 'Methionine', 'Penicillamine']	Methionine
251.162	5651.3	0.0920375	1.11232	0.00278492
412.974	6150	0.956219	0.974606	0.00277856
130.96	5279	0.493454	1.13207	0.0027747
277.949	4512.3	0.401922	0.86615	0.00277466
145.035	33075.5	0.852609	1.05257	0.00276782
311.85	2902.3	0.862388	0.974614	0.00276384
377.265	7377.6	0.869541	1.02598	0.00275723
252.076	2094.5	0.654766	1.51173	0.00274577
421.207	4272.1	0.235411	1.52275	0.00273912
429.24	18221.9	0.191014	0.920644	0.00273765	C24H38O4	[M+K]+	429.24	0.02	['3alpha,12alpha-Dihydroxy-5beta-chol-6-enoate', 'Apocholic acid', 'Bis(2-ethylhexyl)phthalate', 'Di-n-octyl phthalate', 'Diisooctyl phthalate']
429.24	18221.9	0.191014	0.920644	0.00273765	C27H34O3	[M+Na]+	429.24	0.38	['Nandrolone phenpropionate']
216.963	2704.9	0.0969547	1.16673	0.0027315
186.061	5333.2	0.590659	0.918472	0.00273027
478.166	4545.1	0.830015	0.949302	0.00272923
409.319	282059	0.19497	1.36586	0.00272413	C25H42N2O	[M+Na]+	409.319	0.55	['Cyclobuxine D']
206.03	33409	0.716502	0.954192	0.00272402
243.268	3180.7	0.850009	0.926088	0.00272366	C16H34O	[M+H]+	243.268	-0.01	['1-Hexadecanol']
399.259	6785.1	0.692075	1.07854	0.00272365
196.064	4461.2	0.969463	0.991566	0.00272316
410.205	12696.9	0.365937	1.19937	0.00272306
240.86	3186.3	0.47437	1.8683	0.00271898
126.022	10391.2	0.408886	0.919176	0.00271866	C2H7NO3S	[M+H]+	126.022	-0.02	['Taurine']	Taurine
76.0158	3618.6	0.0158112	0.808573	0.00271648
492.322	1636.5	0.173003	1.24587	0.0027129
75.5727	5306.8	0.452936	0.935989	0.00270437
370.248	1.16527e+06	0.153696	1.46788	0.00269936
260.845	2408.6	0.993264	0.999272	0.00269606
195.035	3201.8	0.17282	0.857618	0.00268366
193.063	7935	0.0208646	0.877181	0.0026815	C9H14O2	[M+K]+	193.063	0	['Boschnialactone']
78.021	4351.2	0.632026	0.950259	0.0026806
317.28	10198.4	0.64057	1.08345	0.00268025
477.172	1281.7	0.666917	1.53881	0.00267656
307.083	18169.8	0.942716	0.989519	0.00267325
152.141	25162.9	0.48438	0.91382	0.0026732
260.862	3028.7	0.218435	1.16483	0.00267026
469.19	4699.6	0.526314	1.51923	0.00265129
231.956	6809	0.449535	0.906446	0.00264988
194.998	3609.7	0.176286	0.879105	0.00264562
417.254	6152.3	0.560344	1.10666	0.00264535
542.532	9380.8	0.165	2.18089	0.00264207
136.97	60687.5	0.483346	1.07128	0.00263816
438.236	4969	0.202369	1.3185	0.00263479
250.95	5831.9	0.546762	1.09898	0.00263368
414.061	3870.3	0.749924	1.22636	0.00263291
121.016	17115.3	0.303199	1.09624	0.00262281
234.17	4495.5	0.702897	1.02978	0.00262202
384.264	10028.1	0.746469	1.09528	0.00261577
209.91	4860.4	0.00797379	0.740911	0.00261424
330.32	129617	0.166933	1.26659	0.00261146
90.9767	12090.1	0.401922	1.07738	0.00260985
135.113	14814.3	0.671283	0.962282	0.00260695
257.057	25357.5	0.87197	1.01668	0.00260649
330.283	10510.8	0.740979	1.06524	0.00260266
459.234	13037.3	0.411305	1.19044	0.00260053
472.269	13573	0.421481	1.13531	0.00259853
200.139	2164	0.000457336	0.712238	0.00259632
334.251	159519	0.0861698	1.46424	0.00259588
125.021	5278.8	0.110793	1.12195	0.00259341	C4H6O3	[M+Na]+	125.021	0.03	['(S)-Methylmalonate semialdehyde', '2-Methyl-3-oxopropanoate', '2-Oxobutanoate', 'Acetoacetate', 'Succinate semialdehyde']
391.035	2575.9	0.632496	1.34029	0.00259129
159.05	5620.6	0.979375	1.00418	0.00258752
463.402	1364	0.0356333	1.24468	0.00258189
476.132	2832.2	0.0692564	1.88297	0.00258184
333.034	13288.8	0.0191276	0.709713	0.00258105
401.185	19383.8	0.425079	1.12303	0.00257534	C23H32O2	[M+Na+K-H]+	401.185	0.21	['5alpha,17alpha-Pregn-2-en-20-yn-17-ol acetate', 'Dimethisterone']
242.925	29773.9	0.920251	0.98771	0.00257369
373.121	4341	0.341925	0.589779	0.00256904
264.853	5854.1	0.0356656	1.55613	0.0025626
238.201	9393.8	0.470123	0.927401	0.00256178
357.236	46238.5	0.115213	1.44003	0.00256158
426.187	3742.5	0.199611	2.42599	0.00255994
338.09	4719.5	0.00855598	0.708843	0.00255799
248.867	1857.8	0.16008	1.15248	0.00255382
210.935	8956.8	0.964116	0.994373	0.00255042
250.06	5148.7	0.415059	1.19627	0.00254441
472.157	3350	0.481141	1.57367	0.00254222
472.033	1653.8	0.32025	3.15396	0.00254121
328.129	4030.7	0.167645	0.811692	0.00254039	C21H21N	[M+(41K)]+	328.129	-0.17	['Cyproheptadine', 'Naftifine']
414.959	1969.9	0.0271122	0.863129	0.00253621
143.143	5123.5	0.96172	1.00568	0.0025354
371.252	248903	0.154798	1.45857	0.0025326
176.125	4796.5	0.467095	0.932534	0.00253245
182.081	17950.8	0.82328	0.930462	0.00253018	C9H11NO3	[M+H]+	182.081	0.11	['3-Amino-3-(4-hydroxyphenyl)propanoate', 'D-Tyrosine', 'DL-Tyrosine', 'L-Tyrosine', 'L-threo-3-Phenylserine']	Tyrosine
406.188	6351.3	0.783344	1.07661	0.00253006
388.21	9770.3	0.29269	1.37854	0.00252808
454.313	5841.6	0.714964	0.935801	0.00252595
212.903	9846.5	0.181825	1.23631	0.00252278
328.992	13707.3	0.295304	0.883662	0.00252259
471.235	4497.6	0.269773	1.16202	0.00252234
151.14	2484.4	0.667741	1.31651	0.00251888
398.061	3201.6	0.244731	0.875783	0.00251777	C14H19N3O6S	[M+(41K)]+	398.061	-0.54	['Deacetoxycephalosporin C']
244.154	6233.5	0.0974161	0.904139	0.00251634
451.321	1715.5	0.618464	1.64469	0.00251545
523.186	3531.7	0.512035	1.53544	0.00251434
263.056	1751.5	0.855157	1.19912	0.00250685
539.032	5425.1	0.01192	0.734621	0.00250654
256.821	8886.1	0.0291096	1.69778	0.00249714
333.076	2109.7	0.943124	1.00682	0.00249534	C20H12O5	[M+H]+	333.076	-0.09	['Hypoxylone']
135.032	23848	0.543025	1.0667	0.002487
198.923	2264.7	0.418824	0.458606	0.0024868
242.858	4495.5	0.0480068	1.38034	0.00248576
401.05	2465.6	0.64057	1.48086	0.00248536
474.154	3336.1	0.127012	1.19853	0.00248448
214.927	1863.5	0.590659	1.74636	0.00248238
323.254	5554.8	0.643535	1.09029	0.00247601
445.317	4625.3	0.333174	1.20548	0.00247249
204.042	10966.8	0.464732	0.854188	0.0024724	C9H11NO2	[M+K]+	204.042	-0.09	['4-Hydroxy-1-(3-pyridinyl)-1-butanone', 'Benzocaine', 'D-Phenylalanine', 'L-Phenylalanine', 'Metolcarb', 'Phenylalanine', 'Tricaine']	Phenylalanine
203.975	10587.4	0.685446	0.964196	0.00247204
387.137	4717	0.479923	0.814084	0.00247097
570.368	146039	0.990139	1.00234	0.00246762
134.081	5528.3	0.676741	0.956452	0.00245937
402.225	84751.3	0.47557	1.13166	0.00244783
207.078	13509.2	0.201572	0.901318	0.00244744	C10H16O2	[M+K]+	207.078	-0.05	['(+)-Iridodial', '(+)-exo-5-Hydroxycamphor', '(1R,4S)-1-Hydroxy-2-oxolimonene', '(1S,4R)-1-Hydroxy-2-oxolimonene', '(3S,6R)-6-Isopropenyl-3-methyl-2-oxo-oxepanone', '(3S,6S)-6-Isopropenyl-3-methyl-2-oxo-oxepanone', '(4R,7R)-4-Isopropenyl-7-methyl-2-oxo-oxepanone', '(4S,7R)-4-Isopropenyl-7-methyl-2-oxo-oxepanone', '(Z)-3,5-Hexadienyl butyrate', '1,2-Campholide', '1-Hydroxy-p-Menth-8-en-2-one', '6…
218.15	3344.5	0.0251573	0.784745	0.00244743	C9H19N3O3	[M+H]+	218.15	-0.08	['beta-Alanyl-L-lysine', 'gamma-L-Glutamylputrescine']	Alanyl-L-lysine
330.314	4748.2	0.157029	1.25158	0.0024431
218.081	1637.9	0.467095	1.14371	0.00244111	C12H11NO3	[M+H]+	218.081	0	['(S)-beta-Methylindolepyruvate', '3-Methylindolepyruvate']
405.338	3418.6	0.810296	1.04634	0.00244057
278.2	3674.4	0.173003	1.17394	0.00243864
439.253	1929.1	0.458937	1.99079	0.00243863
385.21	3810	0.663655	0.855689	0.0024383	C20H30N2O4	[M+Na]+	385.21	0.44	['Calpeptin']
437.314	9840.5	0.500868	1.15758	0.00243778
233.945	4482.4	0.00400116	0.767691	0.00243645
238.853	5854.3	0.458568	1.15286	0.00243579
314.857	3004.2	0.0744537	1.26022	0.00243151
479.398	14773.9	0.70272	0.924148	0.00243144
201.974	12856.8	0.89119	1.02089	0.00243103
545.423	1.18748e+07	0.43859	1.1777	0.00242978
380.284	5919.7	0.874868	1.02686	0.00242841
170.058	2647.8	0.564334	0.890253	0.00242544	C6H13NO2	[M+K]+	170.058	0.07	['(3R)-beta-Leucine', '6-Aminohexanoate', 'D-Isoleucine', 'D-Leucine', 'Isoleucine', 'L-Isoleucine', 'L-Leucine', 'L-Norleucine', 'Leucine', 'N,N-Diethylglycine', 'beta-Alaninebetaine']	Leucine
418.189	3967.9	0.373164	1.20468	0.00242261
135.977	20649.9	0.00240595	0.759085	0.0024221	C2H5NO2	[M+Na+K-H]+	135.977	-0.04	['Acetohydroxamic acid', 'Glycine', 'Methyl carbamate', 'Nitroethane']	Glycine
428.308	7974.5	0.430257	0.789504	0.00242044
426.338	5350.2	0.0271371	2.11857	0.00241903
195.929	6060.9	0.0772213	1.19594	0.00241693
141.066	18360.7	0.375727	1.13774	0.00241602	C6H8N2O2	[M+H]+	141.066	-0.03	['4,5,6,7-Tetrahydroisoxazolo(5,4-c)pyridin-3-ol', 'Methylimidazoleacetic acid']
197.057	7784.2	0.0176298	0.883464	0.00241562	C8H14O3	[M+K]+	197.057	-0.02	['2-n-Propyl-4-oxopentanoic acid', '3-Oxovalproic acid', 'Ethyl 3-oxohexanoate']
265.177	2540.1	0.422538	1.88119	0.0024149
278.893	7130.3	0.0893138	1.35048	0.00241328
259.255	3213.4	0.288901	2.19557	0.00241312
244.053	2034.2	0.774623	1.03399	0.00241057
463.233	3939.2	0.470863	1.57138	0.00240875
226.045	20933.9	0.683116	0.905951	0.00240841	C9H11NO3	[M+2Na-H]+	226.045	0.18	['3-Amino-3-(4-hydroxyphenyl)propanoate', 'D-Tyrosine', 'DL-Tyrosine', 'L-Tyrosine', 'L-threo-3-Phenylserine']	Tyrosine
71.474	8658.9	0.853821	0.981612	0.002408
165.988	1233.5	0.637384	1.92976	0.00240208
473.312	6023.3	0.726942	1.08964	0.00240154
223.188	3601.5	0.00156407	2.09199	0.00239832
206.984	31150.8	0.018334	0.816063	0.00239714
170.99	7181.8	0.52941	0.939523	0.00239616
432.263	3637.8	0.533024	0.891133	0.00239452
414.414	40386.4	0.825977	0.948423	0.00238627
546.412	14799.2	0.47933	0.853423	0.00238627
204.064	1085	0.342258	4.69261	0.00238284
96.042	11536.3	0.542596	1.06107	0.00237786	C3H7NO	[M+Na]+	96.042	-0.06	['3-Aminopropanal', 'Acetone oxime', 'Aminoacetone', 'N,N-Dimethylformamide']
318.068	3499.2	0.533819	1.61655	0.00237481	C21H13N	[M+K]+	318.068	0.16	['Dibenz[a,h]acridine', 'Dibenz[a,j]acridine']
386.382	11283.5	0.172704	1.23876	0.002371
213.057	3112.3	0.449535	1.18961	0.00236816
462.362	2276.8	0.859262	1.03374	0.00236649
198.926	9833.2	0.263705	1.17332	0.00236448
197.948	3356.4	0.0208646	0.712283	0.00236085
456.203	5855.8	0.0861698	1.31892	0.00235755
157.108	8003.4	0.64876	0.943994	0.00235055
395.046	2521.7	0.422852	2.26071	0.00234604
133.061	12856.4	0.111868	0.878057	0.00234517	C4H8N2O3	[M+H]+	133.061	0	['3-Ureidopropionate', 'Asparagine', 'D-Asparagine', 'Glycylglycine', 'L-Asparagine', 'Methylazoxymethanol acetate', 'N-Carbamoylsarcosine', 'N-Nitroso-N-methylurethane']	Asparagine
195.995	16618.3	0.220459	0.833544	0.00234486
566.147	15125.5	0.082049	0.802388	0.00233816
561.419	7482	0.527321	1.15017	0.00233591
413.186	6471.7	0.379237	1.12171	0.00233061
248.956	1774.4	0.0433105	1.16243	0.00232786	C3H6O9P2	[M+H]+	248.956	-0.51	['Cyclic 2,3-bisphospho-D-glycerate']
198.098	8313	0.337881	0.918888	0.00232665
295.078	14870.4	0.0912238	0.784297	0.00232274
300.217	9153.5	0.0859313	1.32506	0.00232195
470.213	8691.6	0.539532	1.09836	0.00232002
416.085	3607.5	0.733361	1.24263	0.00231984
253.891	6386.9	0.361304	0.885527	0.00231972
231.136	1850	0.605927	1.67418	0.00231761	C13H20O2	[M+Na]+	231.136	0.08	['4-Heptyloxyphenol']
369.236	17650.4	0.346569	1.291	0.00231717
464.057	8564.3	0.0152113	0.702859	0.00231656
128.963	17942.5	0.380145	1.20029	0.00231522
431.261	7245.4	0.733361	1.0515	0.0023151
424.19	18737.7	0.0744537	1.54957	0.0023136
436.243	2233.3	0.990718	0.997789	0.00231006
193.156	9668.9	0.368174	0.910623	0.00230582
323.099	3793.5	0.740979	1.20814	0.00230458
335.292	2352.5	0.55341	1.50327	0.00230314	C20H40O2	[M+Na]+	335.292	0.17	['Icosanoic acid', 'Phytanate']
224.141	1532.3	0.453638	2.38658	0.00230157
76.0736	36762.8	0.387426	0.824847	0.00229457
222.868	2078.5	0.0206945	1.28892	0.00229411
234.206	3702.1	0.32025	1.09127	0.00227996
386.951	3827.3	0.479074	0.919535	0.00227672
268.922	2890.4	0.217414	0.861929	0.00227438
401.232	3207.8	0.608456	1.08278	0.00227406
335	17337.3	0.321796	1.14718	0.00227332
356.233	244587	0.11863	1.44966	0.00227279
376.196	19034.8	0.353036	1.27423	0.00227166
343.221	15455.3	0.0859313	1.48127	0.00226824
135.003	7981.3	0.412678	1.1753	0.00226329
372.151	6093.7	0.669469	1.05724	0.00225795
387.091	1748.5	0.178325	4.29325	0.00225504
235.075	22264.8	0.526314	0.933655	0.00225405
494.338	20493	0.369984	1.17221	0.00225386
408.194	2290.1	0.050942	1.33485	0.00225318
195.159	2413.2	0.981774	1.0027	0.00225209
205.022	2726.3	0.164507	0.845492	0.00225122
207.922	8710.4	0.433664	1.12685	0.00224354
164.93	18143.8	0.354511	0.896161	0.00223907
163.045	7119.1	0.726942	1.06421	0.00223374
271.952	3779.6	0.186486	0.872519	0.0022293
366.079	10117.6	0.0189929	0.791732	0.00222857	C14H17NO9	[M+Na]+	366.08	-0.32	['DIBOA-glucoside']
233.984	12255	0.203057	0.864366	0.00222433
397.246	5555.7	0.344235	1.32122	0.00222112
459.001	2025.1	0.48438	2.03806	0.00222085
151.144	4.07373e+07	0.136866	0.851429	0.00221553
158.967	4913.3	0.104205	1.21959	0.00221366
242.1	6232	0.422852	1.05554	0.00220941	C9H17NO5	[M+Na]+	242.1	-0.06	['Pantothenate']
108.987	11653.1	0.838068	1.02134	0.00220892
211.989	7754	0.0845225	0.802312	0.00220587
473.291	11314.4	0.136441	1.35817	0.00220105
152.98	10107.1	0.538603	0.944101	0.00219771
151.148	2515.6	0.998258	1.00015	0.00219727
466.232	4659.5	0.452936	1.14064	0.00219414
220.086	7771.5	0.581378	0.951323	0.00219338
475.996	4404.4	0.00872588	0.779121	0.00218777
206.922	26273.1	0.64057	1.0896	0.0021782
203.004	1071.6	0.0371446	1.13703	0.00217639
291.942	4539.2	0.540916	1.09143	0.00217335
305.905	2981.3	0.412678	2.21098	0.00217152
192.917	1446.1	0.261215	1.22172	0.00215982
339.042	24257.2	0.230687	0.849658	0.00215944
482.004	2382.8	0.531119	1.7542	0.00215842
371.257	1659.2	0.0912238	1.38449	0.00215779
234.894	8371.6	0.419801	1.09385	0.00215739
332.076	4109.7	0.0137846	0.815655	0.00215582
151.141	4201.8	0.741636	1.02674	0.00215278
261.052	5632.4	0.21165	0.924604	0.00215139	C12H14O4	[M+K]+	261.052	0.23	['Apiole', 'Diethyl phthalate', 'Diglycidyl resorcinol ether', 'Dillapiole']
346.233	5962.1	0.0304899	1.34635	0.00215086
263.125	1989.6	0.463641	2.1104	0.00214805
205.95	21194.9	0.991228	0.998866	0.00214714
317.115	47481.4	0.106677	0.915518	0.00214654	C16H22O4	[M+K]+	317.115	-0.06	['2-Ethylhexyl phthalate', 'Dibutyl phthalate', 'Diisobutyl phthalate']
152.628	25241.6	0.419801	1.18361	0.00214608
138.964	47270.6	0.439047	0.926219	0.00214147
160.037	560553	0.900482	0.983511	0.00213328	C7H7NO2	[M+Na]+	160.037	0.12	['3-Nitrotoluene', '4-Aminobenzoate', '4-Nitrotoluene', 'Anthranilate', 'N-Methylnicotinate']	Homarine
402.066	6629	0.050942	0.820167	0.00212841
207.05	6451.8	0.667702	0.963881	0.00212222
329.243	34201.2	0.602797	0.848761	0.00212086	C18H36O2	[M+2Na-H]+	329.243	0.07	['Octadecanoic acid']
294.988	6184.7	0.0418212	0.835898	0.0021193
407.294	15011	0.877019	0.969278	0.00211854
480.401	3364.9	0.660486	0.926571	0.00211587
396.188	3247.4	0.767723	1.04758	0.00211504
451.258	43094	0.550823	1.11251	0.00211381
413.41	168750	0.811275	0.943837	0.002113
207.909	2452.2	0.756004	0.960658	0.00211168
371.056	30927.8	0.154798	0.857029	0.00211103	C20H14NO4	[M+K]+	371.055	0.48	['Sanguinarine']
409.057	9327.4	0.519346	0.920258	0.0021108
255.06	80785.4	0.999105	1.00007	0.00211016	C5H15N4O3P	[M+2Na-H]+	255.059	0.8	['N4-Phosphoagmatine']
144.014	30742.1	0.240701	0.903144	0.00210611
216.862	1556.8	0.0537541	1.31806	0.00210591
398.184	9387.2	0.0341614	1.61274	0.0021053
181.974	4193	0.277648	0.847395	0.0021025
543.544	20906.1	0.0248095	3.95563	0.00210134	none	na	none	na		no identification
190.993	2237	0.422852	0.455055	0.00210012
150.014	8108.6	0.956377	0.993726	0.0020954
492.195	4136.7	0.32025	1.16446	0.00209143
322.251	30552.3	0.406057	1.15553	0.00208895	C18H37NO	[M+K]+	322.251	-0.07	['Octadecanamide']
546.427	3.71017e+06	0.433722	1.17128	0.00208792
472.312	2637.6	0.65601	1.06837	0.00208444
410.275	1542.6	0.565152	1.7065	0.00208269
366.961	5841.5	0.0208357	0.876582	0.00207667
313.058	3201	0.318629	0.88117	0.00207572
173.057	5267.2	0.459298	0.934047	0.00207469
414.074	3402.9	0.680184	1.43961	0.00207403
280.218	14522.2	0.811303	0.932973	0.00207056
243.094	38566	0.310705	0.864138	0.00206708
356.214	3229.9	0.080219	1.40804	0.00206386
238.056	2437.9	0.64876	1.05263	0.00206372
271.021	2836.8	0.435654	1.89808	0.00206326
379.204	2185.4	0.955656	0.960098	0.00206311	C23H32O2	[M+K]+	379.203	0.56	['5alpha,17alpha-Pregn-2-en-20-yn-17-ol acetate', 'Dimethisterone']
311.917	4644.9	0.380145	1.17155	0.00206208
275.926	4609.3	0.331801	0.90036	0.00206072
377.015	2041.3	0.469567	2.06363	0.00205933
377.301	35674.9	0.872927	0.966735	0.00205509
486.229	9726.4	0.0993765	1.3654	0.00205337	C18H35N3O12	[M+H]+	486.229	-0.32	['6-O-Glc-paromamine']
307.044	43154.3	0.651911	0.910624	0.00205297	C10H12N4O5	[M+K]+	307.044	0.03	['Inosine']	Inosine
406.016	9832.8	0.324585	0.90505	0.00205297
332.956	3821.6	0.974831	1.01946	0.0020528	C14H8O5	[M+2K-H]+	332.956	0.72	['Anthragallol', 'Purpurin']
414.292	4990.1	0.42622	0.744762	0.00204139
156.027	4532.6	0.811769	1.02373	0.00204028	C4H7NO4	[M+Na]+	156.027	0.06	['Aspartate', 'D-Aspartate', 'L-Aspartate']	Aspartate
332.235	5983.1	0.123533	1.43174	0.00203393
239.162	105693	0.468155	1.05783	0.00202748	C12H24O3	[M+Na]+	239.162	-0.03	['12-Hydroxydodecanoic acid']
198.862	26833.2	0.0573095	1.47644	0.0020269
349.074	16279.4	0.364517	0.889711	0.00202358
470.183	14526	0.0900317	1.51492	0.0020145
233.077	36023.2	0.559341	0.907542	0.00201388	C5H15N4O3P	[M+Na]+	233.077	0.17	['N4-Phosphoagmatine']
212.949	974.8	0.619702	2.24216	0.00201272
246.87	2621.1	0.0573095	1.30864	0.00201225
74.002	33421.6	0.0425308	0.883846	0.00201196
311.043	7979.4	0.00920199	0.759697	0.00201068	C14H12N2O4	[M+K]+	311.043	-0.15	['1,2-Bis(4-nitrophenyl)ethane']
137.03	4876.8	0.959783	1.00628	0.00200996
441.24	2412.9	0.0547159	1.34808	0.00200962
533.405	13774.8	0.359576	1.13054	0.00200943
385.379	42050.8	0.169375	1.24639	0.00200756
405.077	3544	0.648732	1.02941	0.00200643
301.971	3333.8	0.64876	0.963074	0.00200589
261.923	9793.3	0.442446	0.911105	0.00199528
486.122	3450.8	0.0912574	0.819935	0.0019947
342.222	54819.3	0.0343002	1.41355	0.00199265
554.463	7198.8	0.495798	1.07168	0.00198712
332.299	6250	0.614416	1.09363	0.00198638
388.219	92941.3	0.361304	1.21992	0.00198162
205.062	8171.9	0.462011	1.03263	0.00198063	C13H10O	[M+Na]+	205.062	0.16	['2-Hydroxyfluorene', 'Atractylodin', 'Benzophenone', 'Carlina oxide', 'Fluoren-9-ol', 'Xanthan']
73.5562	5706.8	0.223022	0.818261	0.00197729
225.11	3224.1	0.458505	1.06161	0.00197567	C10H18O4	[M+Na]+	225.11	0.35	['Diethyl adipate', 'Dimethyl suberate', 'Sebacic acid']
211.054	1498.2	0.741876	1.04172	0.00197436
554.394	1.16564e+06	0.476822	1.12084	0.00197247
465.967	6142.5	0.11744	0.826068	0.00197186
474.2	2019.9	0.0716227	1.44327	0.0019693
140.962	7326.8	0.659101	0.959392	0.00196514
139.052	11256.2	0.26838	1.12695	0.0019616	C6H12O	[M+K]+	139.052	0.11	['4-Methylpentanal', 'Cyclohexanol', 'Leaf alcohol', 'Methyl isobutyl ketone', 'Unsaturated alcohol']
302.233	18265.3	0.0597347	1.29807	0.00196124
297.227	7909.8	0.79026	0.930395	0.00195944
272.12	17184	0.0164345	0.792957	0.00195878
416.241	71987	0.354511	1.25207	0.00195849
313.018	28397.8	0.423871	1.11001	0.00195552
450.977	2626.4	0.562016	1.60248	0.00195543
220.007	1793.8	0.0164345	0.82636	0.0019531
216.015	5058.9	0.714634	1.28179	0.00195267	C6H9N3O2	[M+Na+K-H]+	216.015	-0.06	['3-(Pyrazol-1-yl)-L-alanine', 'D-Histidine', 'Histidine', 'L-Histidine']	Histidine
195.078	13246.1	0.093287	0.935159	0.00194178	C9H16O2	[M+K]+	195.078	-0.2	['Chalcogran', 'Nonane-4,6-dione', 'gamma-Nonalactone']
77.5408	7603.9	0.47557	1.10549	0.00193912
405.332	405206	0.859262	1.04781	0.00193521
381.288	13756	0.195537	1.36195	0.00193025
210.952	5303	0.598182	1.0739	0.00192841
114.032	19415.8	0.134703	0.87701	0.0019278	C3H9NO	[M+K]+	114.032	-0.03	['(R)-1-Aminopropan-2-ol', '1-Aminopropan-2-ol', 'Trimethylamine N-oxide']	Trimethylamine N-oxide
207.951	2859.8	0.00332433	0.796428	0.00192474
254.836	2112.1	0.583715	1.60765	0.00192227
175.117	1970.1	0.933195	1.01015	0.00192147
471.975	9841.6	0.769616	1.0472	0.00191739
144.051	13547.2	0.585793	1.08752	0.00191578
336.086	3808.8	0.978325	0.994518	0.00191578	C11H17N3O7S	[M+H]+	336.086	-0.09	['S-Formylglutathione']
439.311	2086.5	0.549641	1.50148	0.00191574
206.975	31027.6	0.533024	0.916085	0.00191548
202.99	6242.4	0.458937	1.20939	0.00191424
335.877	3033.5	0.497548	1.7719	0.00190277
226.024	4947.2	0.682622	0.938141	0.00190215	C9H11NO2	[M+Na+K-H]+	226.024	0.02	['4-Hydroxy-1-(3-pyridinyl)-1-butanone', 'Benzocaine', 'D-Phenylalanine', 'L-Phenylalanine', 'Metolcarb', 'Phenylalanine', 'Tricaine']	Phenylalanine
406.197	2965.3	0.136441	1.32896	0.00190155	C20H27N3O6	[M+H]+	406.197	-0.13	['Myxochlin B']
378.295	2240.1	0.693556	0.940456	0.00189984
327.046	8736.5	0.590659	0.902497	0.00189965
297.085	15307.4	0.425741	0.854081	0.00189777
303.252	2182.3	0.522319	0.624871	0.00189598
158.092	15706.6	0.262976	0.903752	0.00188541
421.319	12408.5	0.182333	1.364	0.00188503
430.267	9248.6	0.861208	1.02432	0.00188021
348.23	2389	0.523625	0.746141	0.00188013	C19H35NO2	[M+K]+	348.23	0.46	['Dicyclomine']
334.279	2061.5	0.0761961	1.33194	0.00187842
190.845	2428.7	0.0761645	1.26362	0.00187837
205.099	3069.6	0.375727	1.18594	0.00187586
153.127	7413.4	0.426083	1.09218	0.00187446	C10H16O	[M+H]+	153.127	0.06	['(+)-Camphor', '(+)-Piperitone', '(+)-cis-Isopulegone', '(+)-cis-Sabinol', '(+)-trans-Carveol', '(-)-Camphor', '(-)-Pulegone', '(-)-trans-Carveol', '(-)-trans-Isopiperitenol', '(1R,4R)-Dihydrocarvone', '(1R,4S)-Iso-dihydrocarvone', '(1S,4R)-Iso-dihydrocarvone', '(1S,4S)-Dihydrocarvone', '(4R,6R)-cis-Carveol', '(4S)-Limonene-1,2-epoxide', '(4S,6S)-cis-Carveol', '(Z)-2-Methyl-5-isopropylhexa-2,5-d…
354.096	6358.8	0.343904	1.27796	0.00187248
240.839	2641.9	0.599701	1.38305	0.0018595
305.001	3777.6	0.507374	1.59735	0.00185657
177.126	4281.8	0.59321	0.950926	0.00185505
312.29	73843.5	0.0539598	1.54789	0.00185129
370.191	5107.3	0.511763	1.26911	0.00185061
371.895	1552.7	0.3634	1.12171	0.00185043
260.027	5261.4	0.0177772	0.781038	0.00184935	C5H14NO6P	[M+2Na-H]+	260.027	-0.01	['sn-glycero-3-Phosphoethanolamine']	glycero-3-Phosphoethanolamine
234.934	2079	0.602797	0.955302	0.00184932
300.134	6938.9	0.364517	0.896348	0.00184042
210.906	29149.9	0.190158	1.23289	0.00183931
213.973	1453.5	0.0853137	1.15439	0.00183791
274.839	2051.1	0.428479	2.17493	0.00183741
569.396	2229.5	0.667444	1.35063	0.00183393
204.018	5435.6	0.774623	0.947188	0.00183228
311.906	3710.1	0.266359	0.907174	0.00182986
248.256	3608.7	0.012486	1.99339	0.00182984
192.04	8016.9	0.287242	0.805675	0.00182746	C6H13NO2	[M+Na+K-H]+	192.04	0.13	['(3R)-beta-Leucine', '6-Aminohexanoate', 'D-Isoleucine', 'D-Leucine', 'Isoleucine', 'L-Isoleucine', 'L-Leucine', 'L-Norleucine', 'Leucine', 'N,N-Diethylglycine', 'beta-Alaninebetaine']	Leucine
245.968	11174.4	0.0066586	0.75038	0.00182688
419.277	3781.4	0.177559	1.22325	0.00182423
549.223	2282.5	0.562938	1.73844	0.00182381
176.011	174792	0.234314	0.827131	0.00182315	C7H7NO2	[M+K]+	176.011	0.12	['3-Nitrotoluene', '4-Aminobenzoate', '4-Nitrotoluene', 'Anthranilate', 'N-Methylnicotinate']	Homarine
247.129	9137.3	0.264513	0.936109	0.00182153
374.199	33893.1	0.201572	1.37658	0.00182074
423.139	2879.5	0.0276219	0.750172	0.00181752
159.014	4975.9	0.669887	1.07851	0.00181464
161.04	48306.8	0.910521	0.984403	0.00181371
259.071	28882.9	0.425741	0.864525	0.00180896	C13H10N2O4	[M+H]+	259.071	0.21	['Thalidomide']
250.056	7251.4	0.581317	0.861526	0.00180893
344.098	35849.5	0.0153414	0.78351	0.00180723	C14H17NO9	[M+H]+	344.098	-0.18	['DIBOA-glucoside']
402.168	2087.5	0.482721	1.81186	0.00180609	C23H25NO4	[M+Na]+	402.168	0.4	['Atalaphylline', 'Dioncopeltine A', 'Dioncophyllinol B', 'Korupensamine A']
442.075	5071.2	0.76851	1.19631	0.00180213
381.194	2067.6	0.0837943	1.22369	0.00179518
217.968	14143	0.00325707	0.763259	0.00179409
258.206	1640.6	0.387151	0.537699	0.00179392
213.001	1516.7	0.0173004	0.798456	0.0017905	C6H6O7	[M+Na]+	213.001	0.49	['Oxalosuccinate']	Oxalosuccinate
134.038	5290.4	0.655176	1.05138	0.00178971
78.0384	3353.7	0.287242	0.896202	0.00178615
169.026	2087.5	0.47557	1.05678	0.00178245	C6H10O3	[M+K]+	169.026	-0.14	['(3R)-3-Methyl-2-oxopentanoic acid', '(R)-Pantolactone', '(S)-3-Methyl-2-oxopentanoic acid', '1-Oxa-2-oxo-3-hydroxycycloheptane', '2-Hydroxyethyl methacrylate', '2-Oxohexanoic acid', '3-Methyl-2-oxopentanoate', '3-Oxohexanoic acid', '4-Methyl-2-oxopentanoate', '5-Oxohexanoic acid', '6-Hydroxyhexan-6-olide', 'Adipate semialdehyde', 'Ethyl 3-oxobutanoate', 'beta-Ketoisocaproate']
450.318	3196.2	0.714964	1.05075	0.00177705
199.118	9789.1	0.421895	1.07415	0.00177427
120.966	10843.8	0.604186	0.943972	0.00177376	H3O4P	[M+Na]+	120.966	0	['Orthophosphate', 'Orthophosphate']	Phosphoric acid
164.909	11016.1	0.666426	1.04444	0.00177055
194.929	712.8	0.666426	0.583262	0.00176761
180.012	1843.8	0.779862	1.28048	0.0017652
273.03	3224.9	0.471077	1.5545	0.00176474
255.047	21949.3	0.639259	1.05733	0.00176422	C7H14N2O4S2	[M+H]+	255.047	0.75	['L-Djenkolic acid']
161.034	2178.7	0.876205	1.02067	0.00175891	C6H12O	[M+Na+K-H]+	161.034	0.12	['4-Methylpentanal', 'Cyclohexanol', 'Leaf alcohol', 'Methyl isobutyl ketone', 'Unsaturated alcohol']
189.135	2277.4	0.746469	1.05034	0.00175872	C7H16N4O2	[M+H]+	189.135	0.09	['Homoarginine', 'Ngamma-Monomethyl-L-arginine']
379.197	5789.2	0.251013	1.25182	0.00175674
472.282	16220.5	0.41276	1.17359	0.0017533
134.996	299368	0.746686	1.05949	0.00175226
217.092	11522.5	0.313998	1.09245	0.00174782
376.061	9269.4	0.198142	1.23787	0.00174554
273.08	2083.3	0.57562	1.54136	0.00174457
465.15	3266.6	0.217414	0.813176	0.00174101	C25H28O6	[M+(41K)]+	465.15	-0.36	['2,2-Dimethyl-3-(4-methoxyphenyl)-4-ethyl-7-hydroxy-2H-1-benzopyran-8-methanol diacetate', 'Bisphenol A ethoxylate diacrylate', 'Sophoraflavanone G']
324.075	4081	0.0662073	0.862901	0.00174067
73.538	3108	0.615821	0.957445	0.00173486
265.091	2331.6	0.162269	1.20682	0.00172912
262.165	2799.5	0.13272	0.920099	0.00172878
547.421	350802	0.623181	1.06875	0.00172721
157.011	2444.5	0.682622	1.04882	0.00172625	C4H6O5	[M+Na]+	157.011	0.15	['(R)-Malate', '(S)-Malate', '3-Dehydro-L-threonate', 'Malate']	Malate
392.079	5352.3	0.857492	0.91387	0.00172502
245.981	5809.9	0.92447	1.04717	0.00172235
424.22	28696	0.816008	1.04699	0.00171583	C18H38NO5P	[M+2Na-H]+	424.22	0.12	['Sphingosine 1-phosphate']	Sphingosine 1-phosphate
485.118	22057.5	0.179347	0.816662	0.00171569
208.935	1714	0.394527	0.488661	0.00171559
378.175	3558.3	0.955813	1.00722	0.00171493
200.026	1319.8	0.726078	1.33843	0.00171214
313.006	10820.8	0.363704	1.1206	0.00171194
255.978	20313.8	0.988121	0.997995	0.00170924
499.21	2411.5	0.423076	2.08976	0.00170769
467.266	4961.3	0.449595	1.11507	0.00170743
157.08	2890.7	0.234215	0.818712	0.00170501
454.959	3191	0.852076	1.02625	0.00169643
198.028	20668.4	0.0697797	0.836848	0.00169395
406.37	3015.6	0.295101	1.91943	0.00169335
465.269	6783.3	0.580684	0.857631	0.00169284
524.229	22210.5	0.234786	1.22285	0.00169278
250.911	7509.3	0.119814	0.799587	0.00168697
224.985	2070.2	0.656403	1.34138	0.00168553
231.17	3918.6	0.695149	0.965786	0.00168402
470.2	6224.5	0.29269	1.1808	0.00168279
208.027	4848.2	0.822036	0.969383	0.00168147
465.382	6397.4	0.28498	0.687934	0.00168101
333.259	33693.7	0.149133	1.41693	0.00168089
309.853	3453.3	0.950211	1.01058	0.00168088
161.117	1643.7	0.715935	1.0893	0.00167957	C8H16O3	[M+H]+	161.117	-0.01	['3-Hydroxyvalproic acid', '4-Hydroxyvalproic acid', '5-Hydroxyvalproic acid', 'Ethyl (R)-3-hydroxyhexanoate', 'Ethyl (S)-3-hydroxyhexanoate', 'Rengyol']
308.909	2987.4	0.123533	1.1643	0.00167435
471.188	1793.6	0.303199	1.25558	0.00167264
211.005	3934.8	0.935524	0.993248	0.0016716	C5H6N4O3	[M+(41K)]+	211.005	0.2	['5-Ureido-4-imidazole carboxylate']
430.154	2253	0.716645	1.37272	0.00167049
554.41	2487.9	0.577811	1.37774	0.00166976
486.191	7305.7	0.412678	1.15618	0.0016684
285.271	5342.9	0.0121512	2.44615	0.00166782
267.92	4496.6	0.47437	0.917978	0.00166715
324.101	2464.7	0.89914	1.01195	0.00166371
209.094	3767.3	0.242039	0.950415	0.00165475	C10H18O2	[M+K]+	209.094	-0.14	['(+)-Neomatatabiol', '(1R,2R,4S)-Limonene-1,2-diol', '(4R,7S)-7-Isopropyl-4-methyloxepan-2-one', '(E)-3,7-Dimethylocta-1,6-diene-3,8-diol', '10-Hydroxygeraniol', '6-endo-Hydroxycineole', '7-Isopropyl-4-methyloxepan-2-one', '8-Methyl-6-nonenoic acid', 'Citronellate', 'Limonene-1,2-diol', 'p-Menth-8-ene-1,2-diol']
367.207	1841	0.741636	0.956317	0.00165429
443.976	2487.7	0.623891	0.950032	0.00165111
209.978	1942.9	0.640629	0.958384	0.0016482
475.208	6109	0.887515	1.02807	0.00164807
221.035	1377.9	0.212805	1.34505	0.00164575
151.142	116119	0.169216	0.836298	0.00164245
345.347	5676.3	0.0360054	1.52024	0.00163883
481.998	2885.7	0.775278	0.966498	0.00163447
195.003	1542	0.321765	0.9116	0.00163332	C3H9O6P	[M+Na]+	195.003	0.11	['DL-Glycerol 1-phosphate', 'Glycerol 1-phosphate', 'Glycerol 2-phosphate', 'sn-Glycerol 3-phosphate']	Glycerol phosphate
291.07	22599.4	0.0952875	1.77391	0.00163327	C10H12N4O5	[M+Na]+	291.07	-0.11	['Inosine']	Inosine
193.983	4506.1	0.449535	0.936619	0.0016311	C4H7NO4	[M+Na+K-H]+	193.983	0.02	['Aspartate', 'D-Aspartate', 'L-Aspartate']	Aspartate
336.204	5876.9	0.0837943	1.39649	0.00162683
195.998	8394.9	0.0147864	0.702223	0.0016225
408.992	17933.3	0.688759	1.07316	0.00161908	C10H13N4O8P	[M+Na+K-H]+	408.992	0.17	['IMP']	IMP
454.005	5629.4	0.176615	0.831653	0.00161555
157.046	2347.2	0.375264	0.863534	0.00161519
190.939	3836.8	0.291518	0.908195	0.00161365
161.633	6005	0.415795	1.16842	0.00161164
199.927	2631.3	0.385107	1.12543	0.00160987
166.084	2307.4	0.749924	1.04576	0.00160822	C7H13NO2	[M+Na]+	166.084	0.18	['4-(Trimethylammonio)but-2-enoate', 'Stachydrine']	Stachydrine
500.16	5225.1	0.715318	0.924533	0.00160695
265.141	1769.5	0.470863	2.28509	0.00160326
250.939	3971.3	0.802676	1.05598	0.00160235
440.194	9371.3	0.748779	0.945598	0.00159913	C18H38NO5P	[M+Na+K-H]+	440.194	0.25	['Sphingosine 1-phosphate']	Sphingosine 1-phosphate
219.935	1191.6	0.166998	0.893324	0.00159662
149.007	11547.9	0.421481	0.943694	0.00159373
246.156	1962.1	0.424266	2.27911	0.00159071	C9H19N5O3	[M+H]+	246.156	-0.15	['beta-Alanyl-L-arginine']	Alanyl-L-lysine
202.616	1534.8	0.345621	1.17921	0.00158973
258.17	5645.6	0.824034	1.01957	0.00158811
314.21	4148.9	0.113564	1.39299	0.00158722
138.989	7624.9	0.562938	1.1144	0.00158665
262.877	3021.7	0.543025	1.52717	0.0015821
231.901	3336.3	0.828331	1.02586	0.00158069
260.222	3282.7	0.321382	1.07295	0.00157818
409.283	23802	0.535789	1.14694	0.00157638
199.012	3244.7	0.231757	1.12004	0.00157577
202.874	10830.5	0.0423053	1.35833	0.00157127
164.921	9014.6	0.479923	1.23634	0.00156951
380.265	8356.7	0.308971	1.24048	0.00156261
168.921	1547.7	0.702447	1.28886	0.00156156
263.198	4847.1	0.838382	0.982309	0.00155998	C15H28O2	[M+Na]+	263.198	-0.16	['Cryptomeridiol']
209.956	6178.4	0.487687	1.10312	0.00155752
208.059	1374.2	0.631692	1.05156	0.00155607
487.222	6096.7	0.31021	1.26647	0.0015534
317.047	24143.6	0.140699	0.831595	0.00155288
249.046	8154.7	0.757575	0.954809	0.00155223	C8H13N2O3PS	[M+H]+	249.046	-0.44	['Thionazin']
189.024	2173.6	0.254389	1.11853	0.00154722
189.942	2341	0.319696	0.917518	0.00154531
318.063	2913.2	0.656403	1.31449	0.00154046
242.019	9168.4	0.380145	0.80519	0.00153688	C9H11NO3	[M+Na+K-H]+	242.019	0.04	['3-Amino-3-(4-hydroxyphenyl)propanoate', 'D-Tyrosine', 'DL-Tyrosine', 'L-Tyrosine', 'L-threo-3-Phenylserine']	Tyrosine
128.998	3860.1	0.425741	1.08177	0.00153565
311.069	4659.1	0.392382	0.897251	0.00153387
235.92	15324.1	0.714964	1.05869	0.00153242
332.28	6144.8	0.0389101	1.28012	0.0015302
493.983	4223.2	0.789691	1.12369	0.00152685
153.055	11986.3	0.0181243	1.19266	0.00152535	C8H8O3	[M+H]+	153.055	-0.01	['(R)-Mandelate', '(S)-Mandelate', "2',4-Dihydroxyacetophenone", '2-(Hydroxymethyl)benzoic acid', '2-Hydroxyphenylacetate', "3',4-Dihydroxyacetophenone", '3,4-Dihydroxyphenylacetaldehyde', '3-Hydroxyphenylacetate', '3-Methoxytropolone', '3-Methylsalicylate', '4-Hydroxy-3-methoxy-benzaldehyde', '4-Hydroxymethylsalicylaldehyde', '4-Hydroxyphenacyl alcohol', '4-Hydroxyphenyl acetate', '4-Hydroxyphen…
302.249	4049.8	0.467095	1.12117	0.00152401
194.529	17668.2	0.147406	0.849398	0.00151927
165.089	21675.7	0.172495	1.07263	0.00151912	C8H14O2	[M+Na]+	165.089	0.11	['2-n-Propyl-2-pentenoic acid', '2-n-Propyl-3-pentenoic acid', '2-n-Propyl-4-pentenoic acid', 'Allyl isovalerate', 'Cycloheptanecarboxylic acid', 'Cyclohexyl acetate']
378.304	6309.8	0.974831	0.992574	0.00151637
228.024	4223.6	0.852238	0.978591	0.00151516
406.336	93859.4	0.861537	1.04597	0.00151467
376.21	3457.7	0.607342	1.0566	0.0015139
376.298	56207.5	0.594514	0.864595	0.00151202
371.363	21416.5	0.109881	1.31576	0.00150862
317.03	5161	0.970462	0.994894	0.00150394
271.885	3842.1	0.523625	1.11912	0.00150346
446.244	4015.5	0.392382	1.19934	0.00150237
448.173	5272.1	0.788542	1.03738	0.00150173
230.999	1955.4	0.483201	0.929776	0.00149201	C9H6N2O3	[M+(41K)]+	230.999	1	['4-Nitroquinoline N-oxide']
196.035	5513.3	0.288901	0.856478	0.00149039	C8H9NO2	[M+2Na-H]+	196.034	0.28	['(E)-4-Hydroxyphenylacetaldehyde-oxime', '(R)-Mandelamide', '(Z)-4-Hydroxyphenylacetaldehyde-oxime', '2-Amino-3-methylbenzoate', '2-Descarboxy-cyclo-dopa', 'Acetaminophen', 'Dopamine quinone', 'L-Phenylglycine', 'N-(Acetyloxy)benzenamine', 'N-Methyl-4-aminobenzoate', 'N-Methylanthranilate']
324.221	4978.2	0.313782	1.18835	0.00148564
268.894	4784.5	0.518018	1.09427	0.00148446
424.038	7944.6	0.183322	0.854708	0.00148411
328.98	2767.6	0.380145	0.915407	0.00147931
210.888	4204.3	0.0229022	1.41609	0.00147723
403.05	3441.8	0.47662	1.47591	0.00147689
267.963	10360.3	0.10416	0.810227	0.0014758	C5H12NO3PS2	[M+K]+	267.963	-0.43	['Dimethoate']
232.999	4095.1	0.806621	0.960339	0.00147571
304.23	3442.2	0.050942	1.34851	0.00147535
294.102	22442.8	0.0251573	0.840351	0.00147246
317.06	56559.5	0.10416	0.803567	0.00147214
454.989	1898.6	0.996784	0.999415	0.00147135
258.832	2144.3	0.517371	1.07102	0.00146977
273.937	5178.4	0.295304	1.11189	0.00146961
217.051	6120	0.871636	1.01516	0.00146934
482.179	8279.1	0.313782	1.20531	0.00146666
334.275	13440.5	0.298823	1.33395	0.00146547
415.417	2760.4	0.952262	0.987389	0.00146483
406.071	10982.4	0.806965	1.0188	0.00145875
166.045	2202.9	0.966759	1.00444	0.00145858	C4H11NO3	[M+2Na-H]+	166.045	0.06	['Tromethamine']
184.073	4635.5	0.15667	0.840102	0.00145832	C10H11NO	[M+Na]+	184.073	0.3	['Boschniakine', 'Indole-3-ethanol']
210.022	3910.9	0.601524	0.915271	0.0014565
197.104	1224.8	0.898358	1.01888	0.00145644
452.242	1997.2	0.123533	1.27635	0.00145629
75.5728	1699.2	0.800268	1.01954	0.00145609
249.961	8618.4	0.492534	0.899606	0.00145374
492.173	1064.8	0.0885137	1.15205	0.00145243
401.244	9929.3	0.64057	1.09432	0.00145027
177.014	13830.7	0.201619	0.816547	0.00144896
261.183	2226.6	0.632026	1.03371	0.00144761	C15H26O2	[M+Na]+	261.183	-0.01	['Bisabolol oxide A', 'Bisabolol oxide B', 'Bornyl isovalerate', 'Centarol', 'Daucol', 'Debneyol', 'Kanokonol', 'Seiricardine A']
462.012	1776.9	0.266891	0.881051	0.00144062
450.33	3162.5	0.79537	1.04088	0.0014397
174.938	12617.2	0.341925	0.924651	0.00143879
295.223	2718.5	0.254389	1.17553	0.00143646
156.978	2527.8	0.466114	1.08038	0.00143396
490.244	6614.1	0.893184	0.97914	0.00142464
374.024	7846.4	0.0635432	0.839846	0.00142248	C10H12N5O6P	[M+2Na-H]+	374.024	-0.11	["2',3-Cyclic AMP", "3',5-Cyclic AMP", "3',5-Cyclic dGMP"]	cAMP
488.247	6214.5	0.325945	1.22959	0.00141933
465.135	1367.2	0.890563	1.01237	0.00141915
468.346	1509.6	0.0480068	1.23735	0.00141745
192.91	1632.6	0.87197	0.984442	0.00141227
217.07	1940.9	0.47346	1.99874	0.00140821	C8H10N4O2	[M+Na]+	217.07	-0.13	['Caffeine']
248.891	7150	0.17282	0.861358	0.00140805
214.023	4467.5	0.580284	1.58182	0.00140505
536.32	5177.4	0.067775	1.28707	0.00140429
216.054	4518.5	0.641011	0.918394	0.00140078
399.394	2724	0.626425	1.38778	0.00139977
252.045	2808.3	0.399144	0.935795	0.00139806
196.048	20500.8	0.116252	0.798079	0.00139609
484.19	2515.3	0.608456	0.735274	0.00139362
142.035	13796.5	0.507384	1.09954	0.00139174
258.865	8715	0.435333	1.14005	0.00139157
327.256	8334.1	0.714964	0.908962	0.00139062
474.406	1235.2	0.32025	1.13632	0.00138405
405.012	3479.2	0.580684	1.34435	0.00138359
390.992	5172.5	0.965636	1.02675	0.00138185
487.131	9046.6	0.136025	0.843882	0.00138088
229.941	6467.9	0.667702	1.05357	0.00137979
270.861	2225.1	0.801626	0.818107	0.00137653
149.094	17491.5	0.972832	0.988657	0.00137286	C8H14O	[M+Na]+	149.094	0.02	['Sulcatone']
201.12	1571.5	0.229479	1.1622	0.00137237
206.025	1571	0.459905	0.901195	0.00136991
157.035	1356	0.3406	1.08795	0.00136904
425.323	6329.4	0.358031	1.18822	0.00136669
191.077	8606.8	0.52941	0.947421	0.0013666	C6H14N2O2	[M+2Na-H]+	191.077	-0.39	['(3S)-3,6-Diaminohexanoate', '(3S,5S)-3,5-Diaminohexanoate', '2,5-Diaminohexanoate', 'D-Lysine', 'L-Lysine', 'Lysine']	Lysine
244.06	5761.6	0.0576951	0.833163	0.00136542
331.896	2763.8	0.111868	1.17297	0.00136327
481.235	2777.5	0.527391	0.745291	0.00136265
446.225	2817.8	0.458937	2.13518	0.00136023
204.871	1520.3	0.2186	1.15831	0.00135945
380.993	4133.9	0.616672	1.48296	0.00135789
210.011	1522	0.639745	0.953612	0.00135722
200.859	9032.8	0.0580532	1.46347	0.00135284
555.387	115953	0.343964	1.13545	0.00135272
187.087	1664.7	0.171134	1.26333	0.00135033	C11H10N2O	[M+H]+	187.087	0.06	['Credazine', 'Deoxyvasicinone']
445.145	1575.7	0.735369	1.4335	0.00134998	C22H28O7	[M+(41K)]+	445.145	0.81	['Chromolaenide', 'Eupacunin', 'Eupaserrin', 'Eupatocunin', 'Isodonal', 'Ursiniolide A']
493.261	3030.5	0.724032	1.06365	0.00134892
398.28	9558.8	0.660484	1.13798	0.00134869
160.097	6346.9	0.354511	0.908971	0.00134809	C7H13NO3	[M+H]+	160.097	0.12	['(-)-Betonicine', '3-Hydroxystachydrine', '5-Acetamidopentanoate', 'Calystegin A3']
249.043	22598.9	0.553748	0.926839	0.00134715	C13H10N2O	[M+K]+	249.042	0.47	['2-Aminoacridone']
313.937	3471.6	0.519125	1.52554	0.00134704
253.073	3997.8	0.613076	0.951299	0.00134524
478.361	30365.1	0.380145	1.14833	0.00134421
423.32	4459.3	0.0141242	2.21726	0.00134166
293.233	3564.7	0.844536	0.962359	0.00133872
203.047	13711.3	0.331603	1.05055	0.00133808	C13H8O	[M+Na]+	203.047	-0.03	['Fluoren-9-one']
410.21	12864.2	0.0866801	1.39614	0.00133789
133.035	126720	0.770615	1.02697	0.00133578
212.899	2020.7	0.390085	1.07983	0.00133552
456.21	8834.5	0.27073	1.19651	0.00133142
352.061	3303.2	0.688759	1.19203	0.00132945
134.106	3222	0.533024	0.920858	0.00132864
195.064	5789.3	0.167985	0.85728	0.00132811
191.141	3261	0.133426	0.936182	0.0013272
238.023	3675	0.610026	0.905589	0.00132704
147.014	26778.4	0.621417	1.05089	0.00132443
227.967	3681.1	0.807019	0.958456	0.0013241
557.393	6233.5	0.449535	1.09397	0.00131958
439.236	2714.8	0.187173	1.23839	0.00131813
181.024	1134.5	0.782649	1.03016	0.00130833
448.874	1452	0.200049	0.879927	0.00130655
387.001	11214.1	0.459298	1.14294	0.0013055
381.086	1566.5	0.0779604	0.839268	0.0013002
216.851	2381.5	0.149471	1.19971	0.00129781
196.073	1845.8	0.553748	1.06926	0.0012978	C8H15NO2	[M+K]+	196.073	0.06	['Homostachydrine', 'Lentiginosine', 'Tranexamic acid']
495.198	2010.7	0.371852	1.14732	0.001295
172.952	2179.8	0.330746	0.450419	0.00129239
391.308	4304.5	0.991803	1.00412	0.00129189
191.083	1773.7	0.325945	0.906306	0.00128963	C10H16O	[M+K]+	191.083	0.08	['(+)-Camphor', '(+)-Piperitone', '(+)-cis-Isopulegone', '(+)-cis-Sabinol', '(+)-trans-Carveol', '(-)-Camphor', '(-)-Pulegone', '(-)-trans-Carveol', '(-)-trans-Isopiperitenol', '(1R,4R)-Dihydrocarvone', '(1R,4S)-Iso-dihydrocarvone', '(1S,4R)-Iso-dihydrocarvone', '(1S,4S)-Dihydrocarvone', '(4R,6R)-cis-Carveol', '(4S)-Limonene-1,2-epoxide', '(4S,6S)-cis-Carveol', '(Z)-2-Methyl-5-isopropylhexa-2,5-d…
254.884	8962.5	0.0539598	1.30713	0.00128696
203.534	10509.4	0.274842	0.880716	0.00128483
545.393	2513.2	0.422852	0.647346	0.00128452
158.972	3751.9	0.341925	0.897906	0.00128347	C4H6N2	[M+2K-H]+	158.972	0.73	['2-Methylimidazole', '4-Methylimidazole', 'Fomepizole']
174.007	2069.7	0.893119	1.09324	0.00127968
451.129	1541.8	0.040506	1.52556	0.00127919
473.403	6444.1	0.63863	0.861476	0.00127822
327.901	6454.8	0.0208357	0.770584	0.00127704
203.971	1638.5	0.444911	0.922804	0.00127554
196.007	1783	0.90394	1.01295	0.00127172
236.072	16029.1	0.418139	1.05233	0.00127034
267.191	6057.8	0.262425	1.13634	0.00126968
160.039	1230.3	0.809576	1.03099	0.00126915
408.186	4916.6	0.183173	1.32995	0.00126878
155.981	1810.8	0.967054	0.996033	0.0012685
554.414	1566.1	0.632183	0.642791	0.00126677
408.933	4244.8	0.794526	1.0353	0.0012642
206.055	40981.1	0.774623	0.964216	0.00126415	C10H11NO	[M+2Na-H]+	206.055	0.34	['Boschniakine', 'Indole-3-ethanol']
214.989	17800.3	0.966427	1.00777	0.00125846
202.062	1310.7	0.369984	0.883654	0.00125663
389.168	2093.3	0.485246	2.04644	0.00125585
401.374	2449.1	0.343002	1.18644	0.00125321
106.951	30715.9	0.195711	0.908607	0.00125296
548.434	39292	0.508599	1.11522	0.00124996
383.363	11995.4	0.158234	1.29983	0.00124885
148.004	481378	0.045748	0.886835	0.00124856	C2H7NO3S	[M+Na]+	148.004	0.02	['Taurine']	Taurine
371.024	3051.5	0.446773	0.66972	0.00124835
317.185	4353.7	0.958768	0.973951	0.00124819
358.191	5956.3	0.774623	1.07854	0.00124748
478.137	6045.5	0.0300548	1.80153	0.00124616
418.33	3956.7	0.375727	2.01444	0.00124399
175.119	2.13484e+06	0.169471	0.888659	0.00124372	C6H14N4O2	[M+H]+	175.119	-0.01	['Amino acid(Arg-)', 'D-Arginine', 'L-Arginine']	Arginine
265.214	2967.9	0.178325	1.07296	0.00123909	C15H30O2	[M+Na]+	265.214	0.15	['12-Methyltetradecanoic acid', 'Pentadecanoic acid']
418.203	65045.5	0.371852	1.19341	0.00123897
193.019	2170.9	0.421263	1.06787	0.00123766
204.919	26899.9	0.240644	0.868373	0.00123544
413.278	15223.4	0.925828	1.02802	0.00123509
235.105	13193.9	0.695149	0.931804	0.00123212	C10H16N2O3	[M+Na]+	235.105	-0.06	['Butabarbital']
166.986	1156.7	0.527391	1.07103	0.00123138
544.152	10894.7	0.0152113	0.758479	0.00122918
189.952	1992.6	0.00450884	0.800786	0.00122856
196.887	3590.7	0.868923	1.01789	0.00122852
194.043	1276.3	0.954499	0.993341	0.00122713
340.225	130966	0.0394815	1.40419	0.00122688
215.054	29867.2	0.975427	1.00305	0.00122644
236.909	3833.9	0.573189	0.915481	0.00122594
553.227	2377.7	0.527391	0.95595	0.00122565
293.973	3107.6	0.770034	1.06153	0.00122423
162.962	6513.5	0.203329	1.12967	0.00122389
271.033	11371.1	0.656403	0.946889	0.00122114	C5H15N4O3P	[M+Na+K-H]+	271.033	0.42	['N4-Phosphoagmatine']
469.263	6897.6	0.590659	1.11001	0.00122103
144.951	29937.6	0.0620954	1.19492	0.0012209
307.261	3939.6	0.55013	1.03888	0.00121836	C18H36O2	[M+Na]+	307.261	0.19	['Octadecanoic acid']
386.204	6986.2	0.581317	1.12833	0.00121687
324.253	5124.9	0.287198	1.07594	0.00121497
244.855	5093.3	0.0716227	1.34012	0.00121158
267.157	2111	0.47346	2.21932	0.0012112
456.943	1339.7	0.716213	1.43869	0.00121099
476.264	1667.4	0.64057	1.04088	0.00121064
294.243	6641.8	0.0714546	1.41828	0.00120987
263.909	6882.1	0.515082	1.09342	0.00120607
347.134	4602.7	0.933195	0.991567	0.00120593	C15H22O9	[M+H]+	347.134	0.89	['Aucubin', 'Deutzioside']
461.006	1475.6	0.639745	1.05806	0.00120097
404.053	3326.7	0.358031	2.13935	0.00119972	C20H15NO6	[M+K]+	404.053	0.35	['6-Methylpretetramide']
251.076	21063.4	0.608456	0.937634	0.00119947
175.116	1026.7	0.596158	0.573619	0.00119839
73.5566	3693.5	0.513183	0.918631	0.0011938
281.053	6585.7	0.59321	1.07342	0.00118637	C13H10N2O4	[M+Na]+	281.053	-0.18	['Thalidomide']
197.048	2399.1	0.780807	1.03341	0.00118467
392.187	3124.2	0.304714	1.9568	0.00118423
546.447	2947.1	0.821901	1.03663	0.00118329
481.304	2753.8	0.22642	1.2591	0.00118273
204.889	16579.7	0.666426	1.14007	0.00118239
157.976	3166.4	0.454129	0.919972	0.00118088
417.209	4146.9	0.306605	1.21311	0.00118069	C24H32O4S	[M+H]+	417.209	0.03	['Spironolactone']
238.842	5565.8	0.859262	1.01876	0.00117869
251.125	10501.2	0.200639	1.07823	0.00117843	C12H20O4	[M+Na]+	251.125	0.03	['Traumatic acid']
390.313	3910.9	0.842344	0.966727	0.00117745
151.037	5028.8	0.651911	1.04232	0.00117712	C6H8O3	[M+Na]+	151.037	0.02	['(4E)-2-Oxohexenoic acid', '2-Hydroxy-cis-hex-2,4-dienoate', 'Dihydro-4,4-dimethyl-2,3-Furandione', 'Dihydrophloroglucinol']
74.0021	13969.1	0.0248095	0.862918	0.00117436
387.03	4854.9	0.0152113	0.765644	0.00117368
214.12	5659.9	0.47346	0.9376	0.00117258	C12H17NO	[M+Na]+	214.12	0.63	['N,N-Diethyl-m-toluamide', 'N,N-Diethylphenylacetamide', 'Phendimetrazine']
318.118	9052.3	0.191818	0.914687	0.00117029
444.227	1353	0.845091	1.01743	0.00117009
453.269	35701	0.570162	1.09986	0.00116929
246.082	3430.3	0.200049	1.0802	0.00116919
372.974	7477	0.16794	1.23255	0.00116422
343.225	7019.8	0.0374455	1.43855	0.00116379
480.134	6292.1	0.0425129	1.74116	0.00116191
168.069	4483.5	0.605927	1.65497	0.00116161
153.052	21703.6	0.538582	1.04984	0.0011612	C6H10O3	[M+Na]+	153.052	0.02	['(3R)-3-Methyl-2-oxopentanoic acid', '(R)-Pantolactone', '(S)-3-Methyl-2-oxopentanoic acid', '1-Oxa-2-oxo-3-hydroxycycloheptane', '2-Hydroxyethyl methacrylate', '2-Oxohexanoic acid', '3-Methyl-2-oxopentanoate', '3-Oxohexanoic acid', '4-Methyl-2-oxopentanoate', '5-Oxohexanoic acid', '6-Hydroxyhexan-6-olide', 'Adipate semialdehyde', 'Ethyl 3-oxobutanoate', 'beta-Ketoisocaproate']
196.022	2189.6	0.217414	0.780862	0.00116041
454.272	8139.5	0.527391	0.861861	0.0011593	C26H41NO3	[M+K]+	454.272	0.48	['Myxalamid A']
218.973	2969.3	0.182333	1.1602	0.00115665
493.281	9651.1	0.813899	0.93129	0.00115619	C28H36N4O4	[M+H]+	493.281	-0.47	['Mucronine B']
261.944	8530.1	0.0452296	0.826477	0.0011555
192.842	4104.7	0.322267	1.14605	0.00115478
176.122	140244	0.163094	0.891667	0.00115146
343.191	56867.3	0.733361	1.08298	0.00114974
350.246	4909.8	0.0815321	1.22901	0.00114917
232.897	24316.6	0.654151	1.05411	0.00114846
466.14	1136.5	0.509047	1.06953	0.00114834
216.833	6386.6	0.12192	1.27061	0.00114361
268.864	5923.4	0.0343276	1.35756	0.00113325
151.146	24270.8	0.447597	0.910756	0.00113302
177.123	9019.5	0.230687	0.89421	0.00113241
301.877	6618	0.881664	0.981318	0.0011318
176.116	29993.3	0.180364	0.898514	0.00113121
380.198	15723.5	0.447597	1.12286	0.00112934	C25H27NO	[M+Na]+	380.198	-0.88	['N-Desmethyltamoxifen']
174.896	1967.7	0.0352039	0.796081	0.00112884
406.213	12398.6	0.21729	1.43937	0.00112672
372.056	2745.1	0.55013	0.951017	0.00112623
175.121	2575.8	0.447597	0.949066	0.0011241
382.99	2660.2	0.526314	1.95048	0.00112322
160.929	6857.7	0.435386	1.11863	0.00112207
223.955	7599.6	0.761962	0.970397	0.00112107
219.09	1978.2	0.859262	1.02154	0.00112027	C10H16N2O	[M+K]+	219.089	0.72	['Rilmenidine']
197.926	1949.1	0.109306	1.1647	0.00111818
564.307	13208.4	0.0140149	0.80777	0.00111583
135.078	3129.6	0.828331	0.986	0.00111317
467.342	3630	0.28994	1.19064	0.00111217
330.98	2945.9	0.414245	1.07232	0.00111202
205.066	5035.6	0.628785	0.882037	0.00111064
372.233	3350	0.558413	0.672913	0.00111038
462.257	693.1	0.227613	1.14057	0.00110992
193.975	1658	0.716213	0.972585	0.00110946
245.915	4804.6	0.111868	0.847044	0.00110775
202.957	1115.4	0.538603	0.947992	0.00110587
336.997	10450.9	0.274169	1.15343	0.00110576
270.798	3340.7	0.175333	1.25893	0.00110466
246.9	8092.7	0.935524	1.00873	0.00110259
186.968	1723.3	0.659101	1.58943	0.0011003
193.941	4288.3	0.824034	1.02796	0.00110013
199.082	5743.9	0.449535	1.05187	0.00110004
152.149	9449.4	0.207236	0.806532	0.00109954
476.357	11648.2	0.480038	1.13281	0.00109723
213.126	2874.7	0.881858	1.01215	0.00109633
162.025	7285.7	0.0282188	0.829545	0.00109113
372.216	3674.5	0.933195	1.04502	0.00109077
200.077	10238.1	0.591041	0.914785	0.0010897
165.061	1381	0.372161	0.477765	0.00108928
219.984	1266.8	0.273866	0.888519	0.00108796
207.972	3615.8	0.310705	1.16246	0.00108502
403.229	13287.1	0.422852	1.14575	0.001084
357.206	9838.6	0.0738025	1.57167	0.0010823	C22H28O4	[M+H]+	357.206	0.18	['(17Z)-3,11-Dioxopregna-4,17(20)-dien-21-oic acid methyl ester']
446.056	1592.3	0.495534	0.931735	0.0010821
387.02	1879.5	0.664589	0.95798	0.00108083
474.017	1490.1	0.319531	0.898337	0.0010776
229.141	5415.8	0.632026	1.06409	0.00107758
286.148	4707.4	0.321765	1.43666	0.00107235
177.119	2202.8	0.806309	0.976962	0.00107097
216.058	1210.3	0.991803	0.999233	0.00107004
198.89	5891.8	0.33921	1.18676	0.00106854
220.046	903.8	0.47437	0.935683	0.00106811
314.218	12878.5	0.333174	1.35883	0.00106765
165.125	1455.5	0.311523	1.04934	0.00106562
569.56	11107.5	0.180364	2.98434	0.00106118
447.13	3223.2	0.616722	1.43882	0.00106029
200.923	4735.7	0.311473	1.16961	0.00105889
210.009	6240	0.295233	0.937906	0.0010561
206.114	2281.5	0.751971	1.03527	0.00105491
465.234	2308.7	0.581378	1.1469	0.00105432	C26H36N2O3	[M+(41K)]+	465.234	-0.39	['Devapamil']
468.038	1968.7	0.637008	1.44027	0.00105118
200.873	11267.6	0.503589	1.06868	0.00105001
334.263	3940.1	0.0806894	1.40965	0.00104928
416.261	1569.3	0.425079	0.534697	0.00104491
396.242	22132.3	0.339944	1.32631	0.00104377
235.13	6555.8	0.251299	1.08051	0.00104215	C12H20O3	[M+Na]+	235.13	-0.11	['12-Oxo-9(Z)-dodecenoic acid', 'Cucurbic acid', 'Putaminoxin', 'Traumatin']
166.002	21697.5	0.0620954	0.850052	0.00104175
256.899	10413.3	0.55013	1.09938	0.00104097
192.087	5213.5	0.0474769	0.870759	0.00104008	C7H13NO5	[M+H]+	192.087	-0.05	['2-Amino-3,7-dideoxy-D-threo-hept-6-ulosonic acid']
482.15	4166.1	0.0353655	1.62897	0.0010399
545.168	4047.2	0.026841	0.770596	0.00103958
210.542	6339.2	0.138845	0.84094	0.00103528
313.293	10088.1	0.255778	1.33409	0.00103499
470.286	17381.7	0.442446	1.13854	0.00103477	C27H43NO3	[M+(41K)]+	470.286	0.34	['Imperialine']
145.066	5344.8	0.0712392	1.72887	0.00103262
279.038	2879.2	0.240001	1.15855	0.00103214
348.148	2899.7	0.26202	0.848287	0.00103126
195.029	2141.6	0.873539	0.985178	0.00103038
371.213	32693.7	0.172704	0.821059	0.00102741
238.863	12212.9	0.104205	0.840483	0.00102587
161.057	9860.5	0.740979	1.02153	0.00102281	C8H10O2	[M+Na]+	161.057	0.05	['1-(4-Hydroxyphenyl)ethanol', '2-Methyl-6-oxohepta-2,4-dienal', '3-Ethylcatechol', '3-Methoxybenzyl alcohol', '4-Hydroxyphenylethanol', 'Styrene cis-glycol']
342.217	83392.4	0.111781	1.47348	0.00102232
239.164	2792.1	0.986948	1.00207	0.00102146
131.019	11557.1	0.756364	1.05745	0.00101806
384.228	18615.4	0.281582	1.31114	0.00101665
171.1	1144.4	0.811275	0.969726	0.00101639
370.964	2546.1	0.298823	1.14216	0.00101186
464.043	2116	0.900482	1.08979	0.00101019
485.073	3568.2	0.14274	0.928072	0.00100893
163.117	1949.7	0.531119	0.614426	0.00100869
118.085	20772.4	0.632183	0.939067	0.00100749
456.849	1789.7	0.803695	0.969762	0.00100589
196.868	2596.9	0.246793	0.860995	0.00100381
139.016	36781.4	0.525545	0.950809	0.00100317	C5H8O2	[M+K]+	139.016	0	['5-Valerolactone', 'Ethyl acrylate', 'Glutaral', 'Methyl methacrylate', 'Pentane-2,4-dione', 'Tiglic acid']
331.336	3315	0.125109	1.25365	0.00100229
303.908	2737.8	0.43859	2.0841	0.00100053
193.191	2106.1	0.596158	1.47886	0.000994733
368.007	2258.8	0.201572	0.867215	0.000994172
196.1	12799.1	0.559341	2.1478	0.000993363
496.228	1867.6	0.21165	0.864576	0.000988519
345.311	9295.1	0.164507	1.22865	0.000986965
395.08	3921.1	0.749924	1.03519	0.000984152
324.218	3369.7	0.342258	1.26608	0.000983992
180.904	15778	0.0173945	0.798485	0.000980427
360.071	1879.1	0.601182	1.52862	0.000979436
165.055	84411.8	0.487687	0.83393	0.000979102	C9H8O3	[M+H]+	165.055	0.11	['2-Hydroxy-3-phenylpropenoate', '3-Coumaric acid', '4-Coumarate', 'Benzoyl acetate', 'Caffeic aldehyde', 'Phenylpyruvate', 'cis-2-Hydroxycinnamate', 'cis-p-Coumarate', 'trans-2-Hydroxycinnamate']
253.947	7892.3	0.10321	0.830767	0.000976673
420.204	29991.9	0.194069	1.3377	0.000972127
495.341	4097	0.396504	1.15076	0.000971827
99.0498	3670.7	0.59321	1.07567	0.000970229
470.121	2365.8	0.118316	1.29407	0.000965403
487.118	2197.6	0.717399	1.02905	0.000965032
306.28	2819.7	0.255778	1.21493	0.000963594
185.96	4579.3	0.150724	0.828296	0.000962588	C2H7NO3S	[M+Na+K-H]+	185.96	0.04	['Taurine']	Taurine
187.073	6315.3	0.566625	0.915051	0.000961395	C10H12O2	[M+Na]+	187.073	0.79	['Dihydrosafrole', 'Eugenol', 'Evodone', 'Isoeugenol', 'Phenethyl acetate', 'beta-Thujaplicin', 'gamma-Thujaplicin', 'p-Cumate']
565.3	3526.2	0.602797	1.06101	0.000959413
330.24	15938.9	0.326286	1.29655	0.000959342
160.925	2418.6	0.789691	1.02566	0.000959021
416.802	1462.8	0.160302	1.19074	0.000957874
458.04	1439.2	0.0164345	0.770828	0.000957384
188.941	12422.7	0.191014	0.869449	0.000956552
483.076	19877.8	0.0959157	0.899449	0.000955937
170.854	1771.7	0.746686	1.02678	0.00095503
429.99	6943.7	0.0260661	0.805067	0.000954527
563.49	5453.4	0.803695	0.880039	0.000953343
109.026	12578.9	0.35209	1.10263	0.00095088	C4H6O2	[M+Na]+	109.026	-0.01	['2-Butenoate', '2-Butyne-1,4-diol', 'Cyclopropanecarboxylate', 'Diacetyl', 'Methyl acrylate', 'Succinic aldehyde', 'Vinyl acetate', 'beta-Butyrolactone', 'gamma-Butyrolactone']
414.161	13337.5	0.0334524	1.69776	0.000949261
546.211	10600.9	0.900482	0.983697	0.000944191
415.176	4828	0.486831	0.92419	0.000943612
248.149	5720.6	0.0761645	0.873726	0.000942082
486.039	5869.9	0.927408	1.05403	0.000941925
171.042	2653.6	0.764632	0.926394	0.000941109	C6H12O3	[M+K]+	171.042	-0.14	['6-Hydroxyhexanoic acid', 'D-2-Hydroxyisocaproate', 'Ethyl (R)-3-hydroxybutanoate', 'Paraldehyde']
194.878	7195.7	0.0395856	1.45268	0.00094082
545.397	5021	0.454129	1.13411	0.000939736
196.001	3003.8	0.94741	0.993214	0.000939029
243.12	2981.2	0.655949	1.38033	0.000937209
490.012	9181.7	0.0381246	0.719333	0.000932154
283.928	2015.3	0.526771	1.88322	0.000928272
123.042	21913.4	0.245619	1.10017	0.000927239	C5H8O2	[M+Na]+	123.042	-0.01	['5-Valerolactone', 'Ethyl acrylate', 'Glutaral', 'Methyl methacrylate', 'Pentane-2,4-dione', 'Tiglic acid']
162.041	1596.9	0.659101	0.948572	0.000926693
469.282	69820.9	0.495798	1.12637	0.000926618
330.198	13398.6	0.118727	1.40996	0.000926202
151.147	12440.1	0.178325	0.867512	0.000922806
177.962	7242.7	0.899421	1.01593	0.00092258
187.994	1250.1	0.671452	1.60245	0.000919903
165.976	2799.9	0.0272119	0.79513	0.000917535	C2H7NO3S	[M+(41K)]+	165.976	0.23	['Taurine']	Taurine
245.151	6038.3	0.505145	1.06397	0.000915651	C14H22O2	[M+Na]+	245.151	-0.01	['Isokobusone', 'Kobusone', 'Rishitin']
557.096	14347.3	0.0702649	0.922783	0.000915588
188.035	1500.6	0.449535	0.91657	0.000914424	C5H11NO3S	[M+Na]+	188.035	0.12	['L-Methionine (R)-S-oxide', 'L-Methionine (S)-S-oxide', 'L-Methionine S-oxide']	Methionine
198.985	11382.5	0.201074	0.881278	0.000913573
465.959	1614.1	0.050942	0.89244	0.000913524
549.427	16419.7	0.634702	1.08056	0.000911398
206.952	6633.1	0.495534	0.931363	0.000911171
294.884	2279.2	0.714964	1.25665	0.00090964
353.273	3308.5	0.250405	1.7171	0.000909339
136.94	15075.9	0.132252	0.833948	0.000906121	H3O4P	[M+Na]+	120.966	0	['Orthophosphate', 'Orthophosphate']	Phosphoric acid
371.049	2817.1	0.329497	0.909139	0.000905082
403.2	5822.3	0.382628	0.725954	0.000904576
178.141	1806.3	0.0564912	1.60338	0.00090436
191.147	2615.1	0.910704	0.896505	0.000903874
420.08	2651	0.996784	0.997616	0.00090257
389.184	5278.5	0.906661	1.0221	0.00090175
217.926	983.5	0.0982065	1.14674	0.000900888
310.974	2507.8	0.978866	1.0169	0.000900528
545.404	21018.1	0.425741	1.15096	0.000899877
560.521	31462.1	0.41628	1.80154	0.000895274	none	na	none	na		no identification
454.375	4349.5	0.730664	1.06995	0.000894093
181.105	1850.8	0.458937	0.924546	0.000893057
155.082	29123.7	0.898667	1.01691	0.000891387
385.859	2224.5	0.454129	2.06237	0.000890426
254.824	4506.3	0.0358021	1.60286	0.0008898
227.944	19362.7	0.939329	0.988813	0.000888075
119.019	100908	0.627751	1.03959	0.000887464
412.017	4322.7	0.768093	0.963703	0.000885756
404.138	3280.2	0.953627	1.00686	0.000885384
175.122	1355.8	0.987497	1.00133	0.00088515
112.985	20820	0.29269	1.12346	0.000884591
178.024	880.6	0.93261	0.99166	0.000881967	C5H11NO2	[M+Na+K-H]+	178.024	0.25	['2-Amino-2-methylbutanoate', '4-Methylaminobutyrate', '5-Aminopentanoate', 'Amyl nitrite', 'Betaine', 'D-Norvaline', 'D-Valine', 'L-Norvaline', 'L-Valine', 'Valine']	Valine or Betaine
225.083	2626.5	0.373164	0.913036	0.000880186
321.243	3297.2	0.361304	1.17751	0.000879769	C20H32O3	[M+H]+	321.242	0.56	['(15S)-15-Hydroxy-5,8,11-cis-13-trans-eicosatetraenoate', '11(R)-HETE', '11,12-EET', '11beta,17beta-Dihydroxy-17-methyl-5alpha-androstan-3-one', '12(R)-HETE', '12(S)-HETE', '14,15-EET', '16(R)-HETE', '17-Methylandrost-5-ene-3beta,11beta,17beta-triol', '17beta-Hydroxy-2alpha-(hydroxymethyl)-5alpha-androstan-3-one', '17beta-Methoxyandrost-5-ene-3beta,16beta-diol', '19(S)-HETE', '20-HETE', '3beta-H…
404.223	22864.4	0.361304	1.18634	0.000878719
180.018	10322.4	0.288853	0.895524	0.00087672
194.925	2086.1	0.319696	1.12106	0.000873813
467.284	59801.2	0.477422	1.13144	0.000873452
297.921	3682.4	0.746469	1.24045	0.000871693
240.027	4237.6	0.775521	0.941131	0.000870152
386.017	37506.8	0.118316	0.825339	0.000869448
189.097	5720.9	0.867174	1.0139	0.000868904
249.051	11231.9	0.226769	0.846674	0.000867232	C5H15N4O3P	[M+K]+	249.051	0.37	['N4-Phosphoagmatine']
393.038	13755	0.0640304	0.833879	0.00086722
488.166	4230.8	0.0837943	1.41261	0.000865681
208.982	2063.9	0.0140149	0.829741	0.000865657
163.024	1585.3	0.644344	1.76603	0.00086387
173.033	1753	0.746686	1.0322	0.000863126
344.085	5363.6	0.058268	0.844376	0.000861488
249.996	2004.9	0.0157047	0.798211	0.000858871
196.857	3421.4	0.676183	1.11688	0.000858387
374.941	3109.3	0.542596	1.67416	0.000857946
176.012	1896.3	0.221727	0.851651	0.000857476
234.134	2699.9	0.38039	1.06592	0.000857219
253.214	3842.2	0.364517	1.07945	0.000854459
151.073	48864	0.343904	1.05913	0.000852564	C7H12O2	[M+Na]+	151.073	-0.01	['1-Oxa-2-oxo-3-methylcycloheptane', '3-Isopropylbut-3-enoic acid', 'Butyl acrylate', 'Cyclohexane-1-carboxylate', 'Ethyl 2-methylbut-2-enoate', 'alpha-EMGBL', 'beta-EMGBL']
138.056	7240.4	0.182333	1.27682	0.000851095
446.175	4856.4	0.050942	1.26836	0.000850195
217.976	3059.7	0.479923	0.92881	0.000849747
215.141	3183.3	0.543025	1.15289	0.000849053	C13H20O	[M+Na]+	215.141	0.02	['4-n-Heptylphenol', 'alpha-Ionone', 'beta-Ionone']
190.912	10483.4	0.034757	0.811606	0.000848837
96.9218	9290.1	0.987968	1.00167	0.000848743
392.959	5790.6	0.217414	1.2079	0.000848369
488.891	2319.4	0.330746	1.19442	0.000847501
215.923	12076.4	0.488384	1.09643	0.000847103
268.882	5945.5	0.654103	1.05638	0.000844937
449.993	13500.3	0.99177	1.00147	0.000841235
214.078	4872.5	0.0374455	0.813546	0.000839303
439.011	3546.3	0.28498	1.18302	0.00083914
210.953	3275	0.978927	0.995181	0.000838646	C3H8O3S3	[M+Na]+	210.953	-0.63	['2,3-Dimercaptopropane-1-sulfonic acid']
237.055	3763.5	0.0470818	0.829031	0.000838558
150	22988.5	0.0983178	0.893471	0.000836379
242.175	3010.5	0.122623	1.20297	0.000830872	C13H23NO3	[M+H]+	242.175	-0.04	['Valeroidine']
470.261	5998.5	0.588553	0.898633	0.000830263
117.066	12902	0.669489	0.932564	0.000830174	C4H8N2O2	[M+H]+	117.066	-0.04	['3-(N-Nitrosomethylamino)propionaldehyde', 'N,N-Diacetylhydrazine', 'N-Nitrosomorpholine']
266.029	2670.7	0.143571	0.898611	0.000829768
387.103	6773	0.844352	1.08695	0.000829259	C19H22O6	[M+(41K)]+	387.103	0.91	['Alectrol', 'Antheridic acid', 'Cynaropicrin', 'Gibberellin A29-catabolite', 'Gibberellin A3', 'Gibberellin A34-catabolite', 'Gibberellin A6', 'Hallactone A', 'Molephantin', 'Ponalactone A', 'Saupirin', 'Strigol']
194.116	655.7	0.716213	1.04131	0.000827492
165.996	8021.3	0.196219	0.887651	0.000822504
209.008	44455.3	0.35209	0.948144	0.000822384
237.11	6766.6	0.26302	1.09245	0.000821741
155.043	1248.2	0.649744	1.90634	0.000819879	C4H8N2O3	[M+Na]+	155.043	0.17	['3-Ureidopropionate', 'Asparagine', 'D-Asparagine', 'Glycylglycine', 'L-Asparagine', 'Methylazoxymethanol acetate', 'N-Carbamoylsarcosine', 'N-Nitroso-N-methylurethane']	Asparagine
395.217	9137.7	0.838276	0.95259	0.000816913	C24H34O2	[M+(41K)]+	395.217	-0.22	['Bufadienolides']
354.217	18110	0.13801	1.46454	0.00081677
340.932	5325.2	0.240644	0.914931	0.000816686
302.215	2915.7	0.941677	1.01428	0.000816127
545.389	2893.4	0.520403	1.73245	0.00081604
445.996	2449.2	0.933195	1.01084	0.000815107
198.92	3947.7	0.906661	1.01277	0.000814718
194.89	10127.1	0.880412	0.983485	0.000813293
203.965	23055.2	0.00805415	0.780184	0.000811165
409.217	3922.6	0.067775	1.38061	0.000810617
175.121	2737.3	0.637765	0.956472	0.000807927
315.015	18583.9	0.543149	1.07964	0.000806337
200.907	39258.3	0.913627	1.01503	0.000803473
262.907	3612.8	0.670185	1.26481	0.000803348
214.836	20741.1	0.180526	1.24166	0.000803044
196.926	1876.9	0.200024	1.14805	0.000802673
200.947	9824.7	0.126047	0.806603	0.000801915
261.156	2037.1	0.325745	0.914517	0.000801809
474.245	3016.4	0.112461	0.757686	0.000799779
196.952	4108.3	0.274169	0.881046	0.000798271
162.05	3672.8	0.598182	0.923597	0.000796689	C5H11NO2	[M+2Na-H]+	162.05	0.03	['2-Amino-2-methylbutanoate', '4-Methylaminobutyrate', '5-Aminopentanoate', 'Amyl nitrite', 'Betaine', 'D-Norvaline', 'D-Valine', 'L-Norvaline', 'L-Valine', 'Valine']	Valine or Betaine
216.98	3269.7	0.483977	0.930817	0.000796241
322.116	67341.8	0.0761645	0.815013	0.000795973
73.5563	2725.3	0.422852	0.90488	0.000794993
271.024	7279	0.526314	1.06609	0.000794317	C13H10N2O	[M+Na+K-H]+	271.024	0.11	['2-Aminoacridone']
459.416	1178.6	0.121492	1.12245	0.000793846
244.871	3763.3	0.76456	1.03615	0.0007937
204.915	4005.9	0.0042154	0.743296	0.000792845
314.191	3948.6	0.0927426	1.31149	0.000792697
547.431	395429	0.4883	1.13849	0.000791813
167.003	2884.8	0.14725	0.852731	0.000790651
235.978	2958.1	0.176888	0.915468	0.000788756
474.392	1986	0.293101	1.17334	0.000788348
538.384	11831.4	0.548968	1.58491	0.000787157
456.229	4204.1	0.726942	1.06442	0.00078592
213.127	1677.4	0.759934	1.03547	0.000784663
202.057	1707.2	0.0286625	0.792838	0.000784335
212.906	2607.8	0.135683	1.24875	0.000784171
376.178	5394.7	0.217414	1.30446	0.000783065
444.181	3998.2	0.167985	1.28715	0.000780908
165.974	1307.4	0.757041	0.975284	0.000779971
202.971	14092.4	0.928743	0.984888	0.000779644
417.241	3136.6	0.484854	1.15453	0.000779606
471.217	2105.1	0.32333	1.13481	0.000777504
436.254	1287.3	0.881664	1.01957	0.000776592
120.02	14682.4	0.697709	1.03442	0.000774228
168.957	4135.2	0.456601	0.901404	0.000769655
268.104	5423.1	0.859262	1.02593	0.000768545	C10H13N5O4	[M+H]+	268.104	0.03	['Adenosine', 'Deoxyguanosine', 'Zidovudine']	Adenosine
446.906	3542.2	0.64057	1.06497	0.000767832
134.035	19296.2	0.619676	1.05324	0.000767635
211.979	1553.6	0.620413	1.06068	0.000766676
206.958	1586.8	0.244259	1.15619	0.000763706
468.168	4145.6	0.0343276	1.48077	0.000761211
212.935	1157.8	0.769616	0.703239	0.000758404
217.956	1638.2	0.642052	1.70105	0.00075838
136	5875.8	0.627751	1.08705	0.000758202
[truncated: 502 more rows]
