# Supplementary material for: The metabolic response of marine copepods to environmental warming and ocean acidification in the absence of food
Source: Sci Rep. 2015 Sep 14;5:13690. doi: 10.1038/srep13690 (PMC4650056; doi:10.1038/srep13690)
Supplement: Supplementary Table S6 [file srep13690-s3.xls]

## Sheet: Sheet1
Table S6: Statistics and MS signal annotations for t0 versus t5 comparison of copepod nonpolar extracts
Columns:	M/Z and Intensity: m/z values and average intensities from nonpolar peaklist (see results)
	q value: adjusted p-value from t-test after 5 % FDR correction, remaining significant values in green
	fold.change: change factor from t0 to t5
	VarImp: PLS-DA Variable Importance vector calculated from all LVs, forward selected signals in green
	Formula: assigned empirical molecular formula (na - no assignment possible with standard settings)
	Ion form: adduct or proton loss
	put. m/z: calculated putative m/z value
	ppm error: calculated difference of calcuated and experimental m/z value in ppm;
	MIPack match in LipidMaps database ('NA' matches a group of compounds instead of specific ones)
	MIPack match in KEGG Compound database
	Final Annotation: manual annotation, max. one instance per m/z value. Contents: FFA, free fatty acids; DG, diacylglycerols; no identification, checked and no identification;
	PC, phosphatidylcholines; PE, phosphatidylethaolamines; PG, phosphatidylglucerols; PI, phosphaidylinositols; PS, phosphatidylserines; SM, sphingomyelins; TAG, triacylglycerides.
	Prefixes: L: lyso; O- and P-: vinyl and plasmalogen lipids according to LipidMaps; Cx:y: total number of x fatty acid carbons and y double bonds.
Observed		Statistics			Annotation
M/Z	Intensity	q value	fold.change t5/t0	VarImp	Formula	Ion form	put. m/z	ppm error	LIPIDMAPS match	KEGG match	Final Annotation
658.472	38739.3	0.006776	3.47571	25.0586	C36H69NO7S	[M-H]-	658.472	-0.406046			Taurine lipid C14:0
338.315	72715	0	2.64753	24.549	C21(13C)H42O2	[M-H]-	338.315	-0.131298			FFA C22:1 (Erucic or cetoleic acid), 13C2
337.311	303726	0	2.62026	24.128	C22H42O2	[M-H]-	337.311	-0.16	['NA', '(13Z)-Docosenoic acid', '22:1(7Z)', '22:1(9Z)', 'Cetoleic acid', 'trans-brassidic acid']	['(13Z)-Docosenoic acid']	FFA C22:1 (Erucic or cetoleic acid)
659.476	14536.9	0.007002	3.26433	20.3171	C35(13C)H69NO7S	[M-H]-	659.476	0.307259			Taurine lipid C14:0, 13C
758.504	59046.4	5.8e-05	0.548433	19.2409	C44H73NO7S	[M-H]-	758.503	0.873417			Taurine lipid C22:6
733.492	98830.4	7e-06	0.507964	18.4637	C41(13C)H71NO7S	[M-H]-	733.491	0.535194			Taurine lipid C20:5, 13C
339.318	8363.8	0	2.60829	17.7443	C20(13C)2H42O3	[M-H]-	339.318	-0.278264			FFA C22:1 (Erucic or cetoleic acid), 13C2
732.488	227342	4e-06	0.491428	17.5885	C42H71NO7S	[M-H]-	732.488	0.249233			Taurine lipid C20:5
712.519	43748.5	0.010385	2.7516	16.8197	C40H75NO7S	[M-H]-	712.519	-0.16502			Taurine lipid C18:1
310.283	42346.8	0	2.12647	15.1497	C19(13C)H38O2	[M-H]-	310.283	0.211871			FFA C20:1 (Gadoleic or gondoic acid), 13C
685.492	36139	0.004805	2.56861	14.8016	C37(13C)H71NO7S	[M-H]-	685.491	0.543494			Taurine lipid C16:1 , 13C
684.488	84217.8	0.011526	2.58512	14.5407	C38H71NO7S	[M-H]-	684.488	0.00374016			Taurine lipid C16:1
309.28	195542	0	2.11325	14.4017	C20H38O2	[M-H]-	309.28	0.15	['NA', '20:1(7Z)', '2E-Phytenic acid', '2E-Phytenoic acid', '2Z-Phytenoic Acid', 'Icosenoic acid', 'Prostanoic acid', 'cis-gadoleic acid', 'trans-gondoic acid']	['Icosenoic acid', 'Prostanoic acid']	FFA C20:1 (Gadoleic or gondoic acid)
749.487	8590.6	9e-06	0.586059	12.5473	na						13C of 748.48356
644.599	20575.8	4.9e-05	0.538616	11.9794	C42H79NO3	[M-H]-	644.599	-0.0918399			[C42H78NO3]-
695.412	78864.9	0.012442	2.70891	11.5839	na						foot of 695.427 (blank)
734.494	21884.3	8e-05	0.587036	9.96987	C40(13C)2H71NO7S	[M-H]-	734.495	-1.07208			Taurine lipid C20:5, 13C2
713.523	19821.9	0.014405	2.16011	8.6558	C39(13C)H74NO7S	[M-H]-	713.522	0.367781			Taurine lipid C18:1, 13C
357.28	8425.7	6.6e-05	1.91313	8.46822	C24H38O2	[M-H]-	357.28	0.02	['NA', 'Hyrtial', 'Tetracosapentaenoic acid (24:5n-3)', 'Tetracosapentaenoic acid (24:5n-6)']		['NA', 'Hyrtial', 'Tetracosapentaenoic acid (24:5n-3)', 'Tetracosapentaenoic acid (24:5n-6)']
603.442	201530	0.168237	0.379502	8.41147	C40H60O4	[M-H]-	603.442	-0.338624			FFA cluster C20:5/C20:5 (-)
748.484	14074.2	0.001233	0.656635	8.2107	C42H71NO8S	[M-H]-	748.483	1.06606			oxidised taurine lipid (C20:5)?
645.602	12814.2	0.000104	0.601721	8.14257	C41(13C)H79NO3	[M-H]-	645.602	-0.29306			13C of 644.59866
759.508	24660.4	0.000471	0.634461	7.74658	C43(13C)H73NO7S	[M-H]-	759.507	1.14876			Taurine lipid C22:6, 13C
665.551	7619.5	0.012442	1.52233	7.54315	C44H74O4	[M-H]-	665.551	-0.082488			FFA cluster C22:6/C22:1?
173.033	28252.3	0.325441	2.33297	7.49644	C7H8N2O2	[M+Na-2H]-	173.033	1.41		['2-Amino-4-nitrotoluene', '4-Amino-2-nitrotoluene', 'N1-Methyl-2-pyridone-5-carboxamide', 'N1-Methyl-4-pyridone-5-carboxamide']
593.551	19736.7	0.000676	1.7967	7.37378	C36H70O2	[M+Hac-H]-	593.551	0.0613258	['NA', 'Arachidyl palmitoleate', 'Behenyl myristoleate', 'Myristoleyl behenate', 'Oleyl stearate', 'Palmitoleyl arachidate', 'Stearyl oleate']		['NA', 'Arachidyl palmitoleate', 'Behenyl myristoleate', 'Myristoleyl behenate', 'Oleyl stearate', 'Palmitoleyl arachidate', 'Stearyl oleate']
687.507	51904	0.029211	1.9945	7.13455	C38H73NO7S	[M-H]-	687.507	0.178166			Taurine lipid C16:0, 13C
629.457	99040.5	4.2e-05	0.510312	7.09105	C42H62O4	[M-H]-	629.458	-0.277096			FFA cluster C22:6/C20:5
629.457	99040.5	4.2e-05	0.510312	7.09105	C40H58O2	[M+Hac-H]-	629.458	-0.28	['1,1-(OH)2-3,4-Didehydrolycopene', '3,1-(OH)2-gamma-Carotene', 'Parasiloxanthin/ 7,8-Dihydrozeaxanthin']		['1,1-(OH)2-3,4-Didehydrolycopene', '3,1-(OH)2-gamma-Carotene', 'Parasiloxanthin/ 7,8-Dihydrozeaxanthin']
337.307	3183.6	0	2.68983	7.05746	na						artefact (foot)
655.473	50102.9	6.8e-05	0.524178	6.97722	C44H64O4	[M-H]-	655.473	-0.296732			FFA cluster C22:6/C22:6
707.476	59357.4	0.002513	1.80151	6.88159	C39(13C)H69NO7S	[M-H]-	707.476	-0.0386867			Taurine lipid C18:4, 13C
311.287	4278.4	3e-06	2.07328	6.60693	C18(13C)2H38O2	[M-H]-	311.287	0.211188			Gadoleic or gondoic acid (C20:1), 13C2
267.074	6069	0.000561	1.7829	6.49699	C10H12N4O5	[M-H]-	267.073	0.47		['Inosine']	['Inosine']
630.461	46653.9	6.5e-05	0.519554	6.45211	C39(13C)H58O2	[M+Hac-H]-	630.461	-0.387391			13C of 629.4575336
642.583	8570.5	0.0007	0.628166	6.2906	C42H77NO3	[M-H]-	642.583	-0.0608947			C42H76NO3-
656.476	24521.5	0.000106	0.524482	6.16973	C43(13C)H64O4	[M-H]-	656.477	-0.220114			FFA cluster C22:6/C22:6, 13C
682.472	16117	0.052653	1.80293	5.99161	C40H73NO7S	[M-H]-	682.472	-0.142672			Taurine lipid C16:2
723.471	8481.3	0.004805	1.66219	5.84492	na						no identification, unresolved peak
724.483	4035.6	0.000106	1.87628	5.83679	na						no identification, unresolved peak
146.015	12589.5	0.270228	1.94563	5.69228	C4H11N	[M-H+K+Cl]-	146.015	0			no identification (chloride)
361.238	52221.2	0.335281	1.35752	5.59025	C20H30O2	[M+Hac-H]-	361.238	0.1	['NA', '(+)-12-Isocopalene-15,16-dial', '(+)-Luricularic acid', '(-)-Sacculatal', '(5Z,7E,9E,14Z,17Z)-Eicosapentaenoic acid', '(5Z,8Z,11Z,14Z,17Z)-Icosapentaenoic acid', '7,8-Epoxybasm-4-en-6-one', 'Abietate', 'Isopimaric acid', 'Kempene 1', 'Magdalenic acid', 'Metenolone (INN)', 'Methyltestosterone', 'Neoabietic acid', 'Stenbolone', 'ent-kaur-16-en-19-oic acid']	['(+)-Pimaric acid', '(5Z,7E,9E,14Z,17Z)-Eicosapentaenoic acid', '(5Z,8Z,11Z,14Z,17Z)-Icosapentaenoic acid', '1,2,3,4,4a,9,10,10a-Octahydro-6-hydroxy-7-isopropyl-1,4a-dimethyl-1-phenanthrenemethanol', '17-Hydroxy-19-nor-17alpha-pregn-5(10)-en-3-one', '17abeta-Hydroxy-D-homoandrost-4-en-3-one', '17beta-Hydroxy-1,17-dimethylestr-5(10)-en-3-one', '17beta-Hydroxy-17-methyl-5alpha-androst-9(11)-en-3-o…	FFA C20:5 (Eicosapentaenoic acid)
361.238	52221.2	0.335281	1.35752	5.59025	C22H34O4	[M-H]-	361.238	0.1	['10,11-DiHDPE', '13,14-DiHDPE', '16,16-dimethyl-PGA2', '16,17-DiHDPE', '19,20-DiHDPA', '1a,1b-dihomo-15-deoxy-delta-12,14-PGD2', '1a,1b-dihomo-PGJ2', '7,8-DiHDPE']	['Di-n-heptyl phthalate']
820.467	5468	0.086541	1.70992	5.57971	na						no identification
337.194	27996.8	0.071931	0.652501	5.37892	C20H30O2	[M+Cl]-	337.194	-0.09	['NA', '(+)-12-Isocopalene-15,16-dial', '(+)-Luricularic acid', '(-)-Sacculatal', '(5Z,7E,9E,14Z,17Z)-Eicosapentaenoic acid', '(5Z,8Z,11Z,14Z,17Z)-Icosapentaenoic acid', '7,8-Epoxybasm-4-en-6-one', 'Abietate', 'Isopimaric acid', 'Kempene 1', 'Magdalenic acid', 'Metenolone (INN)', 'Methyltestosterone', 'Neoabietic acid', 'Stenbolone', 'ent-kaur-16-en-19-oic acid']	['(+)-Pimaric acid', '(5Z,7E,9E,14Z,17Z)-Eicosapentaenoic acid', '(5Z,8Z,11Z,14Z,17Z)-Icosapentaenoic acid', '1,2,3,4,4a,9,10,10a-Octahydro-6-hydroxy-7-isopropyl-1,4a-dimethyl-1-phenanthrenemethanol', '17-Hydroxy-19-nor-17alpha-pregn-5(10)-en-3-one', '17abeta-Hydroxy-D-homoandrost-4-en-3-one', '17beta-Hydroxy-1,17-dimethylestr-5(10)-en-3-one', '17beta-Hydroxy-17-methyl-5alpha-androst-9(11)-en-3-o…	FFA C20:5 (Eicosapentaenoic acid)
337.194	27996.8	0.071931	0.652501	5.37892	C21H32O	[M+K-2H]-	337.194	0.08	['Allylestrenol', 'pregn-4-en-3-one']	['17-Ethynyl-5alpha-androstan-17beta-ol', '5alpha-Pregn-2-en-20-one', 'Allylestrenol']
683.476	8217.8	0.010824	1.9096	5.37689	C39(13C)H73NO7S	[M-H]-	683.476	0.0331103			Taurine lipid C16:2, 13C
718.298	66705.3	0.446339	1.36406	5.31311	na						13C to 717.29411 (no identification)
702.498	9432.2	0.03712	1.83953	5.19915	na						no identification (too small)
599.276	2495.9	0.131518	2.42157	5.18409	na						34S to 597.474? (which is not on list)
984.839	8463	0.001844	0.581791	5.09427	na						no identification
722.467	16698.7	0.025792	1.6075	5.02067	C40H69NO8S	[M-H]-	722.467	0.0941221			oxidized taurine lipid (C18:4)?
699.488	5713.8	0.084535	2.26672	4.95115	na						no identification
594.555	7602.5	0.001182	1.70612	4.94763	C35(13C)H70O2	[M+Hac-H]-	594.555	0.0930866			13C of ['NA', 'Arachidyl palmitoleate', 'Behenyl myristoleate', 'Myristoleyl behenate', 'Oleyl stearate', 'Palmitoleyl arachidate', 'Stearyl oleate']
646.606	2830.6	0.000256	0.655837	4.77799	C40(13C)2H79NO3	[M-H]-	646.605	0.666249			13C2 of 644.59866 (not ID'd)
686.503	117584	0.032395	1.84878	4.67574	C38H73NO7S	[M-H]-	686.503	-0.142038			Taurine lipid C16:0
604.445	76693.8	0.774095	0.807876	4.62213	C39(13C)H60O4	[M-H]-	604.445	-0.321518			FA cluster C20:5/C20:5 (-), 13C
707.359	6206.6	0.01797	1.90031	4.53754	na						no identification (too small)
784.551	9199.4	0.09003	0.770396	4.46352	C41H76NO7P	[M+Hac-H]-	784.55	1.17	['PE(O-16:0/20:4(5Z,8Z,11Z,14Z))', 'PE(O-18:0/18:4(6Z,9Z,12Z,15Z))', 'PE(P-16:0/20:3(8Z,11Z,14Z))', 'PE(P-18:0/18:3(6Z,9Z,12Z))', 'PE(P-18:0/18:3(9Z,12Z,15Z))']		O-PE C36:5 or P-PE C36:4
784.551	9199.4	0.09003	0.770396	4.46352	C43H80NO9P	[M-H]-	784.55	1.17	['PS(P-20:0/17:2(9Z,12Z))']
395.278	17715	0.074071	1.54936	4.45889	6 formulae						no identification
187.042	1111.6	0.216036	3.09137	4.38191	na						no identification
601.468	3409	0.005628	2.32177	4.33188	C34H66O8	[M-H]-	601.468	-0.34	['NA']		Fatty acyl glycoside [FA13]
832.514	40799.5	0.003733	1.66151	4.28282	C44H72NO8P	[M+Hac-H]-	832.513	0.67	['PC(18:4(6Z,9Z,12Z,15Z)/18:4(6Z,9Z,12Z,15Z))', 'PC(18:4(9E,11E,13E,15E)/18:4(9E,11E,13E,15E))', 'PC(18:4(9Z,11E,13E,15Z)/18:4(9Z,11E,13E,15Z))', 'PE(17:2(9Z,12Z)/22:6(4Z,7Z,10Z,13Z,16Z,19Z))', 'PE(22:6(4Z,7Z,10Z,13Z,16Z,19Z)/17:2(9Z,12Z))']		PC C36:8
832.514	40799.5	0.003733	1.66151	4.28282	C46H76NO10P	[M-H]-	832.513	0.674368	['PS(18:1(9Z)/22:6(4Z,7Z,10Z,13Z,16Z,19Z))', 'PS(18:3(6Z,9Z,12Z)/22:4(7Z,10Z,13Z,16Z))', 'PS(18:3(9Z,12Z,15Z)/22:4(7Z,10Z,13Z,16Z))', 'PS(20:2(11Z,14Z)/20:5(5Z,8Z,11Z,14Z,17Z))', 'PS(20:3(8Z,11Z,14Z)/20:4(5Z,8Z,11Z,14Z))', 'PS(20:4(5Z,8Z,11Z,14Z)/20:3(8Z,11Z,14Z))', 'PS(20:5(5Z,8Z,11Z,14Z,17Z)/20:2(11Z,14Z))', 'PS(22:4(7Z,10Z,13Z,16Z)/18:3(6Z,9Z,12Z))', 'PS(22:4(7Z,10Z,13Z,16Z)/18:3(9Z,12Z,15Z))'…
833.517	20922.2	0.004068	1.64931	4.20741	C43(13C)H72NO8P	[M+Hac-H]-	833.517	0.829521	['PI(12:0/22:2(13Z,16Z))', 'PI(14:0/20:2(11Z,14Z))', 'PI(14:1(9Z)/20:1(11Z))', 'PI(15:1(9Z)/19:1(9Z))', 'PI(16:0/18:2(9Z,12Z))', 'PI(16:1(9Z)/18:1(9Z))', 'PI(17:0/17:2(9Z,12Z))', 'PI(17:1(9Z)/17:1(9Z))', 'PI(17:2(9Z,12Z)/17:0)', 'PI(18:1(9Z)/16:1(9Z))', 'PI(18:2(9Z,12Z)/16:0)', 'PI(19:1(9Z)/15:1(9Z))', 'PI(20:1(11Z)/14:1(9Z))', 'PI(20:2(11Z,14Z)/14:0)', 'PI(22:2(13Z,16Z)/12:0)']		PC C36:8, 13C
846.698	3771.7	0.000123	1.74579	4.15377	na						no identification (too small)
553.434	19123.1	0.066078	1.83381	4.04331	9 formulae						no identification
599.453	6545.6	0.007579	1.75956	4.00563	21 formulae						no identification
926.515	11338.6	0.026543	1.78125	4.00437	na						no identification
818.592	25920.9	0.005571	1.69227	3.99675	C42H82NO8P	[M+Hac-H]-	818.592	0.95	['PC(12:0/22:1(11Z))', 'PC(14:0/20:1(11Z))', 'PC(14:1(9Z)/20:0)', 'PC(15:0/19:1(9Z))', 'PC(15:1(9Z)/19:0)', 'PC(16:0/18:1(11E))', 'PC(16:0/18:1(11Z))', 'PC(16:0/18:1(6E))', 'PC(16:0/18:1(6Z))', 'PC(16:0/18:1(9E))', 'PC(16:0/18:1(9Z))', 'PC(16:1(9Z)/18:0)', 'PC(17:0/17:1(9Z))', 'PC(17:1(9Z)/17:0)', 'PC(18:0/16:1(9Z))', 'PC(18:1(9Z)/16:0)', 'PC(19:0/15:1(9Z))', 'PC(19:1(9Z)/15:0)', 'PC(20:0/14:1(9Z…		PC C34:1
818.592	25920.9	0.005571	1.69227	3.99675	C46H87NO8	[M+K-2H]-	818.592	0.81	['GalCer(d18:2/22:0)', 'GlcCer(d18:2/22:0)']		['GalCer(d18:2/22:0)', 'GlcCer(d18:2/22:0)']
818.592	25920.9	0.005571	1.69227	3.99675	C44H86NO10P	[M-H]-	818.592	0.95	['PS(16:0/22:0)', 'PS(17:0/21:0)', 'PS(18:0/20:0)', 'PS(19:0/19:0)', 'PS(20:0/18:0)', 'PS(21:0/17:0)', 'PS(22:0/16:0)']
958.824	13625	0.003364	0.620931	3.96818	na						no identification
717.294	207283	0.439902	1.36207	3.95525	na						no identification
740.551	6891.7	0.240937	1.81502	3.94612	C42H79NO7S	[M-H]-	740.55	0.43519			Taurine lipid C20:1
710.504	13818.9	0.01928	1.59457	3.89029	C40H73NO7S	[M-H]-	710.503	0.0457283			Taurine lipid C18:2
900.48	14430.2	0.008853	1.63729	3.88952	C50H74NO10P	[M+Na-2H]-	900.48	0.49	['PS(22:6(4Z,7Z,10Z,13Z,16Z,19Z)/22:6(4Z,7Z,10Z,13Z,16Z,19Z))']		PS C44:12 +Na-2H
365.207	20408.3	0.184187	0.650564	3.85651	C22H32O2	[M+(37Cl)]-	365.207	-0.06	['NA', '(4Z,7Z,10Z,13Z,16Z,19Z)-Docosahexaenoic acid', 'Retinol acetate (JP16)']	['(4Z,7Z,10Z,13Z,16Z,19Z)-Docosahexaenoic acid', '16beta-Methylpregn-4-ene-3,20-dione', '2alpha-Methylpregn-4-ene-3,20-dione', '6alpha-Methylprogesterone', '7alpha-Methyl-4-pregnene-3,20-dione']	FFA C22:6, 37Cl
365.207	20408.3	0.184187	0.650564	3.85651	C18H28N6O	[M+Na-2H]-	365.207	-1.28		['Lamtidine']
808.493	70809.4	0.340848	0.857429	3.84072	C47H72NO8P	[M-H]-	808.492	0.48	['PE(20:5(5Z,8Z,11Z,14Z,17Z)/22:6(4Z,7Z,10Z,13Z,16Z,19Z))', 'PE(22:6(4Z,7Z,10Z,13Z,16Z,19Z)/20:5(5Z,8Z,11Z,14Z,17Z))']		PE C42:11
705.623	46028	0.173483	0.799477	3.78596	na						no identification
819.596	13323.3	0.006776	1.66407	3.74256	C45H87N2O6P	[M+(37Cl)]-	819.597	-1.1	['SM(d18:2/22:1)']		SM C40:3
819.596	13323.3	0.006776	1.66407	3.74256	C41(13C)H82NO8P	[M+Hac-H]-	819.595	0.879727			PC C34:1, 13C
810.529	42745.5	0.328154	0.866844	3.72693	C42H74NO8P	[M+Hac-H]-	810.529	0.54	['PC(14:0/20:5(5Z,8Z,11Z,14Z,17Z))', 'PC(14:1(9Z)/20:4(5Z,8Z,11Z,14Z))', 'PC(16:1(9Z)/18:4(6Z,9Z,12Z,15Z))', 'PC(18:4(6Z,9Z,12Z,15Z)/16:1(9Z))', 'PC(20:4(5Z,8Z,11Z,14Z)/14:1(9Z))', 'PC(20:5(5Z,8Z,11Z,14Z,17Z)/14:0)', 'PE(15:1(9Z)/22:4(7Z,10Z,13Z,16Z))', 'PE(17:0/20:5(5Z,8Z,11Z,14Z,17Z))', 'PE(17:1(9Z)/20:4(5Z,8Z,11Z,14Z))', 'PE(17:2(9Z,12Z)/20:3(8Z,11Z,14Z))', 'PE(18:4(6Z,9Z,12Z,15Z)/19:1(9Z))', …		PC C34:5
810.529	42745.5	0.328154	0.866844	3.72693	C44H78NO10P	[M-H]-	810.529	0.54	['PS(16:0/22:4(7Z,10Z,13Z,16Z))', 'PS(18:0/20:4(5Z,8Z,11Z,14Z))', 'PS(18:1(9Z)/20:3(8Z,11Z,14Z))', 'PS(18:2(9Z,12Z)/20:2(11Z,14Z))', 'PS(18:3(6Z,9Z,12Z)/20:1(11Z))', 'PS(18:3(9Z,12Z,15Z)/20:1(11Z))', 'PS(18:4(6Z,9Z,12Z,15Z)/20:0)', 'PS(20:0/18:4(6Z,9Z,12Z,15Z))', 'PS(20:1(11Z)/18:3(6Z,9Z,12Z))', 'PS(20:1(11Z)/18:3(9Z,12Z,15Z))', 'PS(20:2(11Z,14Z)/18:2(9Z,12Z))', 'PS(20:3(8Z,11Z,14Z)/18:1(9Z))', '…
810.529	42745.5	0.328154	0.866844	3.72693	C46H79NO8	[M+K-2H]-	810.529	0.4	['DGCC(16:0/20:5)']
722.514	37292.9	0.013015	1.54748	3.67459	C41H74NO7P	[M-H]-	722.513	1.13	['PE(O-16:0/20:5(5Z,8Z,11Z,14Z,17Z))', 'PE(P-16:0/20:4(5Z,8Z,11Z,14Z))', 'PE(P-18:0/18:4(6Z,9Z,12Z,15Z))']		O-PE C36:5 or P-PE C36:4
844.608	7758.3	0.005003	1.68038	3.66784	C44H84NO8P	[M+Hac-H]-	844.607	0.45	['PC(14:0/22:2(13Z,16Z))', 'PC(14:1(9Z)/22:1(11Z))', 'PC(16:0/20:2(11Z,14Z))', 'PC(16:1(9Z)/20:1(11Z))', 'PC(17:1(9Z)/19:1(9Z))', 'PC(17:2(9Z,12Z)/19:0)', 'PC(18:0/18:2(10Z,12Z))', 'PC(18:0/18:2(2E,4E))', 'PC(18:0/18:2(6Z,9Z))', 'PC(18:0/18:2(9Z,12Z))', 'PC(18:1(10Z)/18:1(10Z))', 'PC(18:1(11E)/18:1(11E))', 'PC(18:1(11Z)/18:1(11Z))', 'PC(18:1(12Z)/18:1(12Z))', 'PC(18:1(13Z)/18:1(13Z))', 'PC(18:1(1…		PC C36:2
844.608	7758.3	0.005003	1.68038	3.66784	C46H88NO10P	[M-H]-	844.607	0.45	['PS(18:0/22:1(11Z))', 'PS(18:1(9Z)/22:0)', 'PS(19:1(9Z)/21:0)', 'PS(20:0/20:1(11Z))', 'PS(20:1(11Z)/20:0)', 'PS(21:0/19:1(9Z))', 'PS(22:0/18:1(9Z))', 'PS(22:1(11Z)/18:0)']
701.299	227511	0.404425	1.35441	3.64078	na						no identification
391.249	187676	0.001438	0.673774	3.6154	C21H32O3	[M+Hac-H]-	391.249	0.03	['NA', '(20R)-17,20-dihydroxypregn-4-en-3-one', '(20S)-1alpha,20-dihydroxy-22,23,24,25,26,27-hexanorvitamin D3 / (20S)-1alpha,20-dihydroxy-22,23,24,25,26,27-hexanorcholecalciferol', '16-a-Hydroxypregnenolone', '17,20-dihydroxypregn-4-en-3-one', '17a-Hydroxypregnenolone', '17alpha,20alpha-Dihydroxypregn-4-en-3-one', '21-Hydroxypregnenolone', '5alpha-dihydrodeoxycorticosterone', 'Tintinnadiol']	['11alpha,17beta-Dihydroxy-2alpha,17-dimethylandrost-4-en-3-one', '11alpha-Hydroxy-5beta-pregnane-3,20-dione', '11beta,17beta-Dihydroxy-4,17-dimethylandrost-4-en-3-one', '11beta,17beta-Dihydroxy-6alpha,17-dimethylandrost-4-en-3-one', '12alpha-Hydroxy-5beta-pregnane-3,20-dione', '16-alpha-Hydroxypregnenolone', '17alpha,20alpha-Dihydroxypregn-4-en-3-one', '17alpha-Hydroxypregnenolone', '17beta-Carb…	Steroid
464.31	17854.8	0.089821	1.47198	3.61164	C26(13C)H44O6	[M-H]-	464.31	0.43			13C of 463.30678
709.491	26138.8	0.024528	1.55495	3.58515	C39(13C)H71NO7S	[M-H]-	709.491	0.243217			Taurine lipid C18:3, 13C
931.591	7675.3	0.015083	1.78914	3.58263	C47H85O12P	[M+Hac-H]-	931.592	-1.23	['PI(O-16:0/22:4(7Z,10Z,13Z,16Z))', 'PI(O-18:0/20:4(5Z,8Z,11Z,14Z))', 'PI(O-20:0/18:4(6Z,9Z,12Z,15Z))', 'PI(P-18:0/20:3(8Z,11Z,14Z))', 'PI(P-20:0/18:3(6Z,9Z,12Z))', 'PI(P-20:0/18:3(9Z,12Z,15Z))']		O-PI C38:4 or P-PI C38:3
704.62	94198.5	0.18111	0.803598	3.56163	na						no identification
407.296	8420	0.0096	0.739796	3.55718	C28H40O2	[M-H]-	407.296	0.26	['NA'](4Z,7Z,10Z,13Z,16Z,19Z,22Z,25Z-octacosaoctaenoic acid)		C27H39COOH?
997.652	22523.2	0.05008	1.51452	3.50899	C52H99O13P	[M+Cl]-	997.652	0.76	['PI(21:0/22:1(11Z))', 'PI(22:1(11Z)/21:0)']		PI C43:1
688.509	10870.3	0.056126	1.74612	3.50434	C36(13C)2H73NO7S	[M-H]-	688.51	-1.40522			Taurine lipid C16:0, 13C2?
392.252	45457.4	0.001122	0.674616	3.47713	C22(13C)H36O5	[M-H]-	392.252	0.0816951			13C of 391.24901
811.533	20834.5	0.355324	0.874689	3.43542	na						no identification
702.302	74038.5	0.445093	1.3166	3.43079	na						no identification (13C of 701.29875)
620.357	7359.1	0.005236	1.36754	3.42185	na						no identification
857.631	4297.9	0.218322	1.97301	3.39994	na						no identification
148.012	9037.2	0.284579	1.73072	3.34789	na						37Cl of 146.01451
707.533	6759.5	0.046002	1.82707	3.34551	C50H72	[M+Cl]-	707.533	-0.17	['Decaprenoxanthin']
391.232	22321	0.005556	0.687473	3.32595	C21(13C)H33NO5	[M-H]-	391.232	-0.221991			13C to 390.22861
657.602	219394	0.033828	0.73892	3.32575	C42(13C)H79NO3	[M-H]-	657.602	-0.211678			13C of 656.59826
676.589	7955.9	0.043128	0.777352	3.32214	na						no identification
363.21	56987.4	0.225027	0.67974	3.30221	C22H32O2	[M+Cl]-	363.21	-0.03	['NA', '(4Z,7Z,10Z,13Z,16Z,19Z)-Docosahexaenoic acid', 'Retinol acetate (JP16)']	['(4Z,7Z,10Z,13Z,16Z,19Z)-Docosahexaenoic acid', '16beta-Methylpregn-4-ene-3,20-dione', '2alpha-Methylpregn-4-ene-3,20-dione', '6alpha-Methylprogesterone', '7alpha-Methyl-4-pregnene-3,20-dione']	FFA C22:6
738.51	5522.9	0.445093	0.883599	3.29702	C41H74NO8P	[M-H]-	738.508	2.39767			PE C36:4?
463.307	62720.4	0.129068	1.44295	3.29623	C27H44O6	[M-H]-	463.307	0.57		['3-Epiecdysone', 'Ecdysone', 'Ponasterone A']
736.493	58428.6	0.439283	0.876221	3.25544	C41H72NO8P	[M-H]-	736.492	1.03	['PC(13:0/20:5(5Z,8Z,11Z,14Z,17Z))', 'PC(15:1(9Z)/18:4(6Z,9Z,12Z,15Z))', 'PC(18:4(6Z,9Z,12Z,15Z)/15:1(9Z))', 'PC(20:5(5Z,8Z,11Z,14Z,17Z)/13:0)', 'PE(14:1(9Z)/22:4(7Z,10Z,13Z,16Z))', 'PE(16:0/20:5(5Z,8Z,11Z,14Z,17Z))', 'PE(16:1(9Z)/20:4(5Z,8Z,11Z,14Z))', 'PE(18:1(9Z)/18:4(6Z,9Z,12Z,15Z))', 'PE(18:2(9Z,12Z)/18:3(6Z,9Z,12Z))', 'PE(18:2(9Z,12Z)/18:3(9Z,12Z,15Z))', 'PE(18:3(6Z,9Z,12Z)/18:2(9Z,12Z))', …		PE C36:5
930.587	12171.5	0.026003	1.68662	3.23001	na						no identification
846.624	4634.5	0.004068	1.74546	3.22822	C44H86NO8P	[M+Hac-H]-	846.623	1.45	['PC(14:0/22:1(11Z))', 'PC(14:1(9Z)/22:0)', 'PC(15:1(9Z)/21:0)', 'PC(16:0/20:1(11Z))', 'PC(16:1(9Z)/20:0)', 'PC(17:0/19:1(9Z))', 'PC(17:1(9Z)/19:0)', 'PC(18:0/18:1(11Z))', 'PC(18:0/18:1(12Z))', 'PC(18:0/18:1(13Z))', 'PC(18:0/18:1(16Z))', 'PC(18:0/18:1(6Z))', 'PC(18:0/18:1(7Z))', 'PC(18:0/18:1(9E))', 'PC(18:0/18:1(9Z))', 'PC(18:1(11Z)/18:0)', 'PC(18:1(9Z)/18:0)', 'PC(19:0/17:1(9Z))', 'PC(19:1(9Z)/…		PC C36:1
846.624	4634.5	0.004068	1.74546	3.22822	C48H91NO8	[M+K-2H]-	846.623	1.32	['GalCer(d18:1/24:1(15Z))', 'GlcCer(d18:1/24:1(15Z))']		['GalCer(d18:1/24:1(15Z))', 'GlcCer(d18:1/24:1(15Z))']
846.624	4634.5	0.004068	1.74546	3.22822	C46H90NO10P	[M-H]-	846.623	1.45385	['PS(18:0/22:0)', 'PS(19:0/21:0)', 'PS(20:0/20:0)', 'PS(21:0/19:0)', 'PS(22:0/18:0)']
437.291	56442	0.109058	1.44956	3.22772	C23H38O4	[M+Hac-H]-	437.291	1.14	['NA', '2-Arachidonoylglycerol', 'Meteneprost (USAN/INN)', 'Norchenodeoxycholic acid']	['1-Arachidonoylglycerol', '2-Arachidonoylglycerol']
437.291	56442	0.109058	1.44956	3.22772	C25H42O6	[M-H]-	437.291	1.14	['3beta-(3-methyl-butanoyloxy)-villanovane-13alpha,17-diol']
161.063	11464.8	0.071601	1.53517	3.14377	na						no identification
703.608	57163.8	0.074801	0.762237	3.083	na						no identification
756.52	6274.2	0.260358	0.829922	3.04279	C39H72NO7P	[M+Hac-H]-	756.518	1.37	['NA', 'PE(O-16:0/18:4(6Z,9Z,12Z,15Z))', 'PE(P-16:0/18:3(6Z,9Z,12Z))', 'PE(P-16:0/18:3(9Z,12Z,15Z))']		O-LPE C34:4 or P-LPE C34:3
756.52	6274.2	0.260358	0.829922	3.04279	C41H76NO9P	[M-H]-	756.518	1.37	['PS(P-18:0/17:2(9Z,12Z))']
702.604	123183	0.081183	0.763737	3.03763
456.276	3530.1	0.029211	0.534723	3.02664	C27H39NO5	[M-H]-	456.276	0.51			['N-docosahexaenoyl glutamic acid']
524.31	3378	0.000991	1.44895	2.99482	75 formulae						no identification
517.192	13974.2	0.087572	0.752775	2.9885
491.176	10463.4	0.068504	0.742338	2.96819	C17H34N4O10	[M+K-2H]-	491.176	0.28		['Ribostamycin', 'Xylostasin']
491.176	10463.4	0.068504	0.742338	2.96819	C25H30N2O6	[M+(37Cl)]-	491.177	-1.22		['beta-Funaltrexamine']
554.437	5029.8	0.073696	1.74388	2.91366
963.678	4943.3	0.030158	1.63804	2.9013
680.02	9891.7	0.51524	1.27929	2.89776
366.21	5226.1	0.216805	0.679546	2.87682	C22H32O2	[M+(37Cl)]-	366.21	0.0216815			FFA C22:6, 13C
365.216	16629	0.005571	0.7055	2.84723	C22H32O2	[M+Cl]-	365.216	-0.334213			FFA C22:6, 13C2
365.216	16629	0.005571	0.7055	2.84723	C19(13C)H31NO5	[M-H]-	365.216	-0.334213			13C to 364.21295
658.605	48347.1	0.064728	0.765647	2.83365
845.611	4471.6	0.003061	1.71616	2.82808	C43(13C)H84NO7P	[M+Hac-H]-	845.611	0.50962			PC C36:2, 13C
888.512	4949.7	0.171024	1.75256	2.79784
417.265	17487.9	0.086507	0.739923	2.79308
175.031	8060.9	0.399779	1.67512	2.78473
389.041	2711.7	0.137904	2.10962	2.77824
723.517	13297.3	0.020264	1.49144	2.77375	C43H74O7	[M+Na-2H]-	723.518	-1.39	['Ecdysone palmitate']
687.283	14325.5	0.474506	1.2816	2.75701
341.109	8289.6	0.636755	1.91232	2.73122	C12H22O11	[M-H]-	341.109	-0.03		['2-O-beta-D-Glucopyranosyl-beta-D-glucopyranose', '2-alpha-D-Glucosyl-D-glucose', 'Cellobiose', 'D-Fructosyl-D-fructofuranose', 'D-Glucosyl-D-mannose', 'Epimelibiose', 'Gentiobiose', 'Inulobiose', 'Isomaltose', 'Lactose', 'Lactulose', 'Laminaribiose', 'Levanbiose', 'Maltose', 'Mannobiose', 'Melibiose', 'Nigerose', 'Palatinose', 'Sucrose', 'alpha,alpha-Trehalose', 'alpha-Cellobiose', 'alpha-D-Ald…
341.109	8289.6	0.636755	1.91232	2.73122	C10H18O9	[M+Hac-H]-	341.109	-0.03		['Xylobiose']
706.472	69563.6	0.074683	1.48163	2.71492	C40H69NO7S	[M-H]-	706.472	0.145271			Taurine lipid C18:4
947.647	5662.4	0.356342	0.877831	2.71317
809.496	35396.5	0.464452	0.89962	2.69722
577.427	7829.1	0.024528	0.642327	2.69203	C36H54O2	[M+Hac-H]-	577.426	0.57		['2-Hexaprenyl-6-hydroxyphenol']
793.966	16730.5	0.251159	1.41877	2.69143
910.56	431643	0.802297	1.05891	2.67541	C50H78NO8P	[M+Hac-H]-	910.56	-0.677605	['PC(20:5(5Z,8Z,11Z,14Z,17Z)/22:6(4Z,7Z,10Z,13Z,16Z,19Z))', 'PC(22:6(4Z,7Z,10Z,13Z,16Z,19Z)/20:5(5Z,8Z,11Z,14Z,17Z))']		PC C42:11
493.173	7058.8	0.058467	0.736499	2.66161
367.247	13689.7	0.056571	1.4585	2.65444
666.555	3541.1	0.004805	1.55905	2.64818	na						no identification
959.827	15169.9	0.026543	0.69818	2.62453	C58H108O6	[M+Hac-H]-	959.828	-1.26	['TG(12:0/21:0/22:2(13Z,16Z))[iso6]', 'TG(13:0/20:0/22:2(13Z,16Z))[iso6]', 'TG(13:0/20:1(11Z)/22:1(11Z))[iso6]', 'TG(13:0/20:2(11Z,14Z)/22:0)[iso6]', 'TG(14:0/19:0/22:2(13Z,16Z))[iso6]', 'TG(14:0/19:1(9Z)/22:1(11Z))[iso6]', 'TG(14:0/20:2(11Z,14Z)/21:0)[iso6]', 'TG(14:1(9Z)/19:0/22:1(11Z))[iso6]', 'TG(14:1(9Z)/19:1(9Z)/22:0)[iso6]', 'TG(14:1(9Z)/20:1(11Z)/21:0)[iso6]', 'TG(15:0/18:0/22:2(13Z,16Z))…		TAG C55:2
911.562	216447	0.76882	1.06836	2.62054	C47H87O13P	[M+Na-2H]-	911.563	-0.84	['PI(16:0/22:2(13Z,16Z))', 'PI(16:1(9Z)/22:1(11Z))', 'PI(17:2(9Z,12Z)/21:0)', 'PI(18:0/20:2(11Z,14Z))', 'PI(18:1(9Z)/20:1(11Z))', 'PI(18:2(9Z,12Z)/20:0)', 'PI(19:1(9Z)/19:1(9Z))', 'PI(20:0/18:2(9Z,12Z))', 'PI(20:1(11Z)/18:1(9Z))', 'PI(20:2(11Z,14Z)/18:0)', 'PI(21:0/17:2(9Z,12Z))', 'PI(22:1(11Z)/16:1(9Z))', 'PI(22:2(13Z,16Z)/16:0)']
390.229	102842	0.006776	0.719672	2.61832	C22H33NO5	[M-H]-	390.229	0.03		['Heteratisine']
390.229	102842	0.006776	0.719672	2.61832	C20H29NO3	[M+Hac-H]-	390.229	0.03		['Megastachine']
675.283	9559	0.365402	1.39455	2.61111
964.683	3418.5	0.011214	1.74337	2.60895
665.302	3097.1	0.029211	1.8948	2.59441
418.269	6487	0.073314	0.737511	2.59344
925.55	11113	0.318165	1.46626	2.57872
766.454	68797.7	0.239453	0.856681	2.56657
267.145	4038.6	0.083395	1.7888	2.55538
1023.67	20062	0.072354	1.3936	2.5525
224.03	4215.6	0.156092	1.59355	2.55101
985.842	6987.7	0.054849	0.743048	2.52938
176.093	12041.8	0.005628	1.52517	2.5169	C5H11NO2	[M+Hac-H]-	176.093	0.21	['NA', '5-Aminopentanoate', 'L-Norvaline', 'Valine']	['2-Amino-2-methylbutanoate', '4-Methylaminobutyrate', '5-Aminopentanoate', 'Amyl nitrite', 'Betaine', 'D-Norvaline', 'D-Valine', 'L-Norvaline', 'L-Valine', 'Valine']	Valine
176.093	12041.8	0.005628	1.52517	2.5169	C7H15NO4	[M-H]-	176.093	0.21		['Anthopleurine']
809.645	3015.7	0.003369	1.65463	2.49772	na						no identification
886.517	17922.2	0.184401	1.86816	2.49391	C50H78NO8P	[M+Cl]-	886.516	0.97	['PC(20:5(5Z,8Z,11Z,14Z,17Z)/22:6(4Z,7Z,10Z,13Z,16Z,19Z))', 'PC(22:6(4Z,7Z,10Z,13Z,16Z,19Z)/20:5(5Z,8Z,11Z,14Z,17Z))']		PC C42:11
719.3	11184.2	0.316803	1.41808	2.4911
528.414	4048.3	0.239453	0.544262	2.48568
364.213	77657.2	0.015083	0.724978	2.47852	C18H27NO3	[M+Hac-H]-	364.213	0.01		['Capsaicin']	Phenylalanine metabolism, Biosynthesis of secondary metabolites
703.305	14110.5	0.365451	1.37257	2.46964
519.189	8522.7	0.100987	0.753515	2.46779
1111.98	3086.8	0.095925	1.55001	2.4459
643.586	4959.6	0.019907	0.741134	2.43395
904.571	5108.2	0.019907	1.60392	2.40896
680.456	7708.3	0.05653	1.51247	2.39994
692.576	24374	0.712249	0.911862	2.39364
998.656	13308.2	0.028285	1.38638	2.39215
703.278	9153.4	0.27414	1.51095	2.38752
695.401	7467.2	0.000275	1.44594	2.38681	na						no identification
718.627	82845.7	0.135466	0.803506	2.38382
611.025	5102.1	0.235889	1.48573	2.35772
524.278	200420	0.012399	0.781757	2.34131	C27H44NO7P	[M-H]-	524.278	0.14	['LysoPE(22:6(4Z,7Z,10Z,13Z,16Z,19Z)/0:0)']		LPE C22:6
524.278	200420	0.012399	0.781757	2.34131	C28H43NO6	[M+Cl]-	524.278	-0.19		['Borrelidin']
533.28	23297.1	0.802297	1.06593	2.30609	C24H42O7S	[M+Hac-H]-	533.279	1.09	['Petromyzonol 24-sulfate']	['Petromyzonol 24-sulfate']
802.54	6489.2	0.43837	0.896815	2.28035	C46H78NO8P	[M-H]-	802.539	1.42	['PC(16:1(7Z)/22:6(4Z,7Z,10Z,13Z,16Z,19Z))', 'PC(16:1(9Z)/22:6(4Z,7Z,10Z,13Z,16Z,19Z))', 'PC(18:2(9Z,12Z)/20:5(5Z,8Z,11Z,14Z,17Z))', 'PC(18:3(6Z,9Z,12Z)/20:4(5Z,8Z,11Z,14Z))', 'PC(18:3(9Z,12Z,15Z)/20:4(5Z,8Z,11Z,14Z))', 'PC(18:4(6Z,9Z,12Z,15Z)/20:3(8Z,11Z,14Z))', 'PC(20:3(8Z,11Z,14Z)/18:4(6Z,9Z,12Z,15Z))', 'PC(20:4(5Z,8Z,11Z,14Z)/18:3(6Z,9Z,12Z))', 'PC(20:4(5Z,8Z,11Z,14Z)/18:3(9Z,12Z,15Z))', 'PC(…		PC C38:7
999.659	2975.9	0.017629	1.62084	2.26886
498.263	13141.1	5.8e-05	0.718466	2.25095	C25H42NO7P	[M-H]-	498.263	0.0489702	['LysoPE(20:5(5Z,8Z,11Z,14Z,17Z)/0:0)']		LPE C20:5
785.554	3991.8	0.243245	0.829297	2.24764
492.36	10870	0.213432	1.34876	2.24441
918.623	3927.1	0.039813	1.69174	2.21343	C50H86NO8P	[M+Hac-H]-	918.623	0.5	['PC(20:1(11Z)/22:6(4Z,7Z,10Z,13Z,16Z,19Z))', 'PC(20:3(8Z,11Z,14Z)/22:4(7Z,10Z,13Z,16Z))', 'PC(20:5(5Z,8Z,11Z,14Z,17Z)/22:2(13Z,16Z))', 'PC(22:2(13Z,16Z)/20:5(5Z,8Z,11Z,14Z,17Z))', 'PC(22:4(7Z,10Z,13Z,16Z)/20:3(8Z,11Z,14Z))', 'PC(22:6(4Z,7Z,10Z,13Z,16Z,19Z)/20:1(11Z))']		PC C42:7
126.905	17692.6	0.064538	1.57386	2.21131	na						no identification
978.548	2261.1	0.019569	1.7871	2.21109
396.281	4047.2	0.075984	1.5056	2.19999
746.631	9712.7	0.097836	0.728502	2.19486
435.243	3646.7	0.001907	1.4749	2.19415	26 formulae						no identification
740.438	26175.2	0.322934	0.867962	2.18807
305.24	8076.9	0.025457	1.59058	2.16143
830.497	11659.2	0.050808	1.52264	2.152	C46H74NO10P	[M-H]-	830.498	-1.22	['PS(18:2(9Z,12Z)/22:6(4Z,7Z,10Z,13Z,16Z,19Z))', 'PS(18:4(6Z,9Z,12Z,15Z)/22:4(7Z,10Z,13Z,16Z))', 'PS(20:3(8Z,11Z,14Z)/20:5(5Z,8Z,11Z,14Z,17Z))', 'PS(20:4(5Z,8Z,11Z,14Z)/20:4(5Z,8Z,11Z,14Z))', 'PS(20:5(5Z,8Z,11Z,14Z,17Z)/20:3(8Z,11Z,14Z))', 'PS(22:4(7Z,10Z,13Z,16Z)/18:4(6Z,9Z,12Z,15Z))', 'PS(22:6(4Z,7Z,10Z,13Z,16Z,19Z)/18:2(9Z,12Z))']
825.585	12226.6	0.014022	1.43913	2.1456
777.564	4701.6	0.010442	1.51856	2.12609	C42H83O10P	[M-H]-	777.565	-0.88	['PG(14:0/22:0)', 'PG(15:0/21:0)', 'PG(16:0/20:0)', 'PG(17:0/19:0)', 'PG(18:0/18:0)', 'PG(19:0/17:0)', 'PG(20:0/16:0)', 'PG(21:0/15:0)', 'PG(22:0/14:0)']		PG C36:0
777.564	4701.6	0.010442	1.51856	2.12609	C40H79O8P	[M+Hac-H]-	777.565	-0.88	['PA(15:0/22:0)', 'PA(16:0/21:0)', 'PA(17:0/20:0)', 'PA(18:0/19:0)', 'PA(19:0/18:0)', 'PA(20:0/17:0)', 'PA(21:0/16:0)', 'PA(22:0/15:0)']		PA C37:0
790.559	15860.7	0.02644	1.50996	2.11625	C40H78NO8P	[M+Hac-H]-	790.56	-1.2	['PC(12:0/20:1(11Z))', 'PC(13:0/19:1(9Z))', 'PC(14:0/18:1(11Z))', 'PC(14:0/18:1(9Z))', 'PC(14:1(9Z)/18:0)', 'PC(15:0/17:1(9Z))', 'PC(15:1(9Z)/17:0)', 'PC(16:0/16:1(9Z))', 'PC(16:1(9Z)/16:0)', 'PC(17:0/15:1(9Z))', 'PC(17:1(9Z)/15:0)', 'PC(18:0/14:1(9Z))', 'PC(18:1(9Z)/14:0)', 'PC(19:1(9Z)/13:0)', 'PC(20:1(11Z)/12:0)', 'PE(13:0/22:1(11Z))', 'PE(14:1(9Z)/21:0)', 'PE(15:0/20:1(11Z))', 'PE(15:1(9Z)/20…		PC C32:1
790.559	15860.7	0.02644	1.50996	2.11625	C44H83NO8	[M+K-2H]-	790.56	-1.35	['GalCer(d18:2/20:0)', 'GlcCer(d18:2/20:0)']		['GalCer(d18:2/20:0)', 'GlcCer(d18:2/20:0)']
790.559	15860.7	0.02644	1.50996	2.11625	C42H82NO10P	[M-H]-	790.56	-1.2	['PS(14:0/22:0)', 'PS(15:0/21:0)', 'PS(16:0/20:0)', 'PS(17:0/19:0)', 'PS(18:0/18:0)', 'PS(19:0/17:0)', 'PS(20:0/16:0)', 'PS(21:0/15:0)', 'PS(22:0/14:0)']
717.623	348544	0.159062	0.817442	2.10894
338.197	3959.5	0.074753	0.75786	2.10554	C16H25NO3	[M+Hac-H]-	338.197	-0.11		['Serratine']
814.517	13433.9	0.350256	1.4763	2.099	C44H78NO8P	[M+Cl]-	814.516	0.9	['PC(14:1(9Z)/22:4(7Z,10Z,13Z,16Z))', 'PC(16:0/20:5(5Z,8Z,11Z,14Z,17Z))', 'PC(16:1(7Z)/20:4(5Z,8Z,11Z,14Z))', 'PC(16:1(9Z)/20:4(5Z,8Z,11Z,14Z))', 'PC(18:1(9Z)/18:4(6Z,9Z,12Z,15Z))', 'PC(18:2(9Z,12Z)/18:3(6Z,9Z,12Z))', 'PC(18:2(9Z,12Z)/18:3(9Z,12Z,15Z))', 'PC(18:3(6Z,9Z,12Z)/18:2(9Z,12Z))', 'PC(18:3(9Z,12Z,15Z)/18:2(9Z,12Z))', 'PC(18:4(6Z,9Z,12Z,15Z)/18:1(9Z))', 'PC(20:4(5Z,8Z,11Z,14Z)/16:1(9Z))',…		PC C36:5
814.517	13433.9	0.350256	1.4763	2.099	C45H80NO7P	[M+K-2H]-	814.516	0.97	['PE(O-18:0/22:6(4Z,7Z,10Z,13Z,16Z,19Z))', 'PE(P-20:0/20:5(5Z,8Z,11Z,14Z,17Z))']		O-PE C40:6 or P-PE C40:5
787.61	2411.7	0.000584	1.63676	2.09706	C46H80O6	[M+Hac-H]-	787.609	0.87	['TG(12:0/13:0/18:4(6Z,9Z,12Z,15Z))[iso6]']		TAG C43:4
345.243	6729.3	0.034331	1.54649	2.08755	C20H30O	[M+Hac-H]-	345.244	-0.2	['NA', '(+)-15-Beyeren-3-one', '(+)-Totarol', '(-)-13(16),14-Spongiadiene', '11-cis-Retinol', '13-cis Retinol', '9-cis-Retinol', 'Helicallenal', 'Isopimaradienal', 'Levopimarinal', 'Retinol', 'dehydroabietadienol', 'ent-kaur-16-en-19-al']
345.243	6729.3	0.034331	1.54649	2.08755	C22H34O3	[M-H]-	345.244	-0.2	['1alpha,22-dihydroxy-23,24,25,26,27-pentanorvitamin D3 / 1alpha,22-dihydroxy-23,24,25,26,27-pentanorcholecalciferol', 'Taxa-4(20),11(12)-dien-5alpha-acetoxy-10beta-ol']
345.243	6729.3	0.034331	1.54649	2.08755	C22H34O3	[M-H]-	345.244	-0.2		['3alpha,21-Dihydroxy-D-homo-5beta-pregn-17a(20)-en-11-one', 'Ginkgoic acid', 'Taxa-4(20),11(12)-dien-5alpha-acetoxy-10beta-ol']
345.243	6729.3	0.034331	1.54649	2.08755	C20H30O	[M+Hac-H]-	345.244	-0.2		['11-cis-Retinol', '9-cis-Retinol', 'Abietal', 'Ferruginol', 'Isopimaradienal', 'Kaur-16-en-18-al', 'Levopimarinal', 'Neoabietal', 'Palustradienal', 'Retinol']
739.435	56926.4	0.331706	0.871567	2.06403	C43H65O8P	[M-H]-	739.434	1.01	['PA(18:4(6Z,9Z,12Z,15Z)/22:6(4Z,7Z,10Z,13Z,16Z,19Z))', 'PA(20:5(5Z,8Z,11Z,14Z,17Z)/20:5(5Z,8Z,11Z,14Z,17Z))', 'PA(22:6(4Z,7Z,10Z,13Z,16Z,19Z)/18:4(6Z,9Z,12Z,15Z))']
403.056	7677.1	0.198591	2.07002	2.06122
1061.99	8647.4	0.132566	1.47542	2.05817
719.594	11911.7	0.214819	0.799764	2.05156
709.944	5545.9	0.047152	1.43912	2.04574
526.315	21806.9	0.009766	0.80277	2.0454	C22H46NO7P	[M+Hac-H]-	526.315	0.16	['LysoPC(14:0)', 'PC(0:0/14:0)', 'PC(O-12:0/2:0)', 'PE(17:0/0:0)']		LPC C14:0
526.315	21806.9	0.009766	0.80277	2.0454	C29H47NO6	[M+Na-2H]-	526.315	0.23		['Mycinamicin VIII']
264.969	4816.4	0.186836	1.67809	2.02664
946.58	31409.3	0.04857	1.53678	2.0217
764.528	23433.5	0.788453	0.934245	2.01979
160.066	2792.6	0.030021	1.59349	2.01212
817.58	8559.6	0.016541	1.48419	2.00258
372.276	5765.8	0.000587	1.47806	2.00089	C18H35NO3	[M+Hac-H]-	372.276	0.01	['Palmitoylglycine']	['(+)-Prosopinine']	['Palmitoylglycine']
716.524	23315.8	0.026003	1.48744	1.99665	C39H76NO8P	[M-H]-	716.524	0.59	['PC(12:0/19:1(9Z))', 'PC(13:0/18:1(9Z))', 'PC(14:0/17:1(9Z))', 'PC(14:1(9Z)/17:0)', 'PC(15:0/16:1(9Z))', 'PC(15:1(9Z)/16:0)', 'PC(16:0/15:1(14))', 'PC(16:0/15:1(9Z))', 'PC(16:1(9Z)/15:0)', 'PC(17:0/14:1(9Z))', 'PC(17:1(9Z)/14:0)', 'PC(18:1(9Z)/13:0)', 'PC(19:1(9Z)/12:0)', 'PE(12:0/22:1(11Z))', 'PE(14:0/20:1(11Z))', 'PE(14:1(9Z)/20:0)', 'PE(15:0/19:1(9Z))', 'PE(15:1(9Z)/19:0)', 'PE(16:0/18:1(11Z)…		PC C31:1
1024.67	10440.6	0.077073	1.34695	1.98285
1088.83	5566.4	0.046828	1.50303	1.9789
1001.73	3010	0.965032	0.990714	1.97673
708.488	49634.2	0.05099	1.40687	1.97557	C40H71NO7S	[M-H]-	708.488	0.328249			Taurine lipid C18:3
816.577	16540.6	0.024303	1.47872	1.97346	C42H80NO8P	[M+Hac-H]-	816.576	0.71	['PC(12:0/22:2(13Z,16Z))', 'PC(14:0/20:2(11Z,14Z))', 'PC(14:1(9Z)/20:1(11Z))', 'PC(15:1(9Z)/19:1(9Z))', 'PC(16:0/18:2(10E,12Z))', 'PC(16:0/18:2(11Z,13Z))', 'PC(16:0/18:2(2E,4E))', 'PC(16:0/18:2(2Z,4Z))', 'PC(16:0/18:2(6Z,9Z))', 'PC(16:0/18:2(9E,11E))', 'PC(16:0/18:2(9E,11Z))', 'PC(16:0/18:2(9E,12E))', 'PC(16:0/18:2(9Z,12Z))', 'PC(16:1(2Z)/18:1(9Z))', 'PC(16:1(9Z)/18:1(11Z))', 'PC(16:1(9Z)/18:1(9Z…		PC C34:2
816.577	16540.6	0.024303	1.47872	1.97346	C44H84NO10P	[M-H]-	816.576	0.71	['PS(16:0/22:1(11Z))', 'PS(16:1(9Z)/22:0)', 'PS(17:1(9Z)/21:0)', 'PS(18:0/20:1(11Z))', 'PS(18:1(9Z)/20:0)', 'PS(19:0/19:1(9Z))', 'PS(19:1(9Z)/19:0)', 'PS(20:0/18:1(9Z))', 'PS(20:1(11Z)/18:0)', 'PS(21:0/17:1(9Z))', 'PS(22:0/16:1(9Z))', 'PS(22:1(11Z)/16:0)']
711.408	3754.4	0.083395	1.77704	1.97274
449.278	7634	0.115229	0.617878	1.96959	C21(13C)H43NO6S	[M-H]-	449.277	1.06431			Taurine lysolipid, 13C
355.264	5443	0.002556	1.34981	1.96305	C24H36O2	[M-H]-	355.264	0.13	['NA', '(1S)-1-hydroxy-23,24-didehydro-25,26,27-trinorcalciol', 'Tetracosahexaenoic acid', 'chola-4,6-dien-24-oic acid', 'tetracosahexaenoic acid']
355.264	5443	0.002556	1.34981	1.96305	C24H36O2	[M-H]-	355.264	0.13		['(4Z,7Z,10Z,13Z,16Z,19Z)-Docosahexaenoic acid ethyl ester']
804.576	2261.1	0.023767	1.59633	1.9625	C41H80NO8P	[M+Hac-H]-	804.576	0.5	['PC(13:0/20:1(11Z))', 'PC(14:0/19:1(9Z))', 'PC(14:1(9Z)/19:0)', 'PC(15:0/18:1(11Z))', 'PC(15:0/18:1(9Z))', 'PC(15:1(9Z)/18:0)', 'PC(16:0/17:1(9Z))', 'PC(16:1(9Z)/17:0)', 'PC(17:0/16:1(9Z))', 'PC(17:1(9Z)/16:0)', 'PC(18:0/15:1(9Z))', 'PC(18:1(9Z)/15:0)', 'PC(19:0/14:1(9Z))', 'PC(19:1(9Z)/14:0)', 'PC(20:1(11Z)/13:0)', 'PE(14:0/22:1(11Z))', 'PE(14:1(9Z)/22:0)', 'PE(15:1(9Z)/21:0)', 'PE(16:0/20:1(11…		PE C36:1
804.576	2261.1	0.023767	1.59633	1.9625	C45H85NO8	[M+K-2H]-	804.576	0.35	['GalCer(d18:2/21:0)', 'GlcCer(d18:2/21:0)']		['GalCer(d18:2/21:0)', 'GlcCer(d18:2/21:0)']
804.576	2261.1	0.023767	1.59633	1.9625	C43H84NO10P	[M-H]-	804.576	0.5	['PS(15:0/22:0)', 'PS(16:0/21:0)', 'PS(17:0/20:0)', 'PS(18:0/19:0)', 'PS(19:0/18:0)', 'PS(20:0/17:0)', 'PS(21:0/16:0)', 'PS(22:0/15:0)']
737.496	18182.6	0.687475	0.933404	1.96194			737.496	0.719706
804.518	2084.9	0.000106	1.68714	1.9546	C43H72NO7P	[M+Hac-H]-	804.518	-0.72	['NA']		O-PE or P-PE
898.823	4451.3	0.099914	0.79676	1.95182
732.393	2422.1	0.020264	1.68567	1.91192
465.224	6036.9	0.030462	1.43545	1.90903
440.281	13533.9	0.02644	0.763605	1.90049
301.215	77070.6	0.072645	0.679408	1.89743	C18H32O2	[M+Na-2H]-	301.215	-0.36	['NA', '(R)-laballenic acid', '(S)-laballenic acid', '16:2(2E,4E)(4Me,6Me[S])', '16:2(2E,4E)(5Me,7Me[S])', '7-trans,9-cis-octadecadienoic acid', '9-cis,11-trans-Octadecadienoate', '9E,11E-Octadecadienoic acid', 'Chaulmoogric acid', 'Linoelaidic acid', 'Linoleate', 'Malvalic acid', 'Sebaleic acid', 'Stearolic acid', 'Taxoleic acid']
301.215	77070.6	0.072645	0.679408	1.89743	C18H32O2	[M+Na-2H]-	301.215	-0.36		['9-cis,11-trans-Octadecadienoate', 'Chaulmoogric acid', 'Linoleate', 'Malvalic acid', 'Stearolic acid']
808.642	18688.2	0.052653	1.47416	1.87213
247.17	15278	0.655234	0.932264	1.86901	C16H24O2	[M-H]-	247.17	-0.26	['NA', '16:4(4Z,7Z,10Z,13Z)', '16:4(6,9,12,15)', '16:4(6Z,9Z,12Z,15Z)']		FFA C16:4
776.561	8239.8	0.013359	1.4121	1.86601	C45H80NO7P	[M-H]-	776.56	1.36	['PE(O-18:0/22:6(4Z,7Z,10Z,13Z,16Z,19Z))', 'PE(P-20:0/20:5(5Z,8Z,11Z,14Z,17Z))']		O-PE C40:6 or P-PE C40:5
941.545	6732.5	0.257757	1.46918	1.85778
716.619	665011	0.183878	0.818991	1.84964	C43H79NO3	[M+Hac-H]-	716.62	-0.514359
315.966	3088.1	0.087686	1.68904	1.8463
706.626	9514.7	0.417394	0.884408	1.84446
315.265	8027.5	0.06574	1.52391	1.83418
704.273	9132.6	0.219958	1.3806	1.82945
689.592	16593.4	0.121484	0.810996	1.81949
780.014	7694.4	0.355575	1.33505	1.8152
947.583	17447.7	0.052653	1.51388	1.81168
720.269	8939.7	0.569834	1.1607	1.79961
914.517	3725.7	0.214819	1.52985	1.79875
926.855	6563	0.134485	0.82105	1.79807
836.545	74867.4	0.883794	1.02559	1.7942	C44H76NO8P	[M+Hac-H]-	836.545	0.48	['PC(14:0/22:6(4Z,7Z,10Z,13Z,16Z,19Z))', 'PC(16:1(9Z)/20:5(5Z,8Z,11Z,14Z,17Z))', 'PC(18:2(9Z,12Z)/18:4(6Z,9Z,12Z,15Z))', 'PC(18:3(6Z,9Z,12Z)/18:3(6Z,9Z,12Z))', 'PC(18:3(6Z,9Z,12Z)/18:3(9Z,12Z,15Z))', 'PC(18:3(9E,11E,13E)/18:3(9E,11E,13E))', 'PC(18:3(9Z,11E,13E)/18:3(9Z,11E,13E))', 'PC(18:3(9Z,12Z,15Z)/18:3(6Z,9Z,12Z))', 'PC(18:3(9Z,12Z,15Z)/18:3(9Z,12Z,15Z))', 'PC(18:4(6Z,9Z,12Z,15Z)/18:2(9Z,12Z)…		PC C36:6
836.545	74867.4	0.883794	1.02559	1.7942	C46H80NO10P	[M-H]-	836.545	0.48	['PS(18:1(9Z)/22:4(7Z,10Z,13Z,16Z))', 'PS(18:3(6Z,9Z,12Z)/22:2(13Z,16Z))', 'PS(18:3(9Z,12Z,15Z)/22:2(13Z,16Z))', 'PS(18:4(6Z,9Z,12Z,15Z)/22:1(11Z))', 'PS(20:0/20:5(5Z,8Z,11Z,14Z,17Z))', 'PS(20:1(11Z)/20:4(5Z,8Z,11Z,14Z))', 'PS(20:2(11Z,14Z)/20:3(8Z,11Z,14Z))', 'PS(20:3(8Z,11Z,14Z)/20:2(11Z,14Z))', 'PS(20:4(5Z,8Z,11Z,14Z)/20:1(11Z))', 'PS(20:5(5Z,8Z,11Z,14Z,17Z)/20:0)', 'PS(22:1(11Z)/18:4(6Z,9Z,12…
913.585	3548.3	0.909259	1.02269	1.79339
645.492	17819.2	0.439902	0.90756	1.79167
837.549	38259.2	0.857398	1.03141	1.78949	C43H83O13P	[M-H]-	837.55	-1.39	['PI(12:0/22:0)', 'PI(13:0/21:0)', 'PI(14:0/20:0)', 'PI(15:0/19:0)', 'PI(16:0/18:0)', 'PI(17:0/17:0)', 'PI(18:0/16:0)', 'PI(19:0/15:0)', 'PI(20:0/14:0)', 'PI(21:0/13:0)', 'PI(22:0/12:0)']		PI C34:0
719.63	10688.3	0.030462	0.78513	1.7824
659.609	5437	0.087572	0.804673	1.78216
448.274	32965.6	0.098119	0.773441	1.77935	C22H43NO6S	[M-H]-	448.274	1.17205	['N-oleoyl taurine'] (HOAc adduct)		Taurine lysolipid
912.564	30601.8	0.770119	1.05446	1.778
527.411	10257.2	0.168147	1.41888	1.77466	C32H52O2	[M+Hac-H]-	527.411	0.85	['32:6(14Z,17Z,20Z,23Z,26Z,29Z)', 'Lupeol acetate']	['Lupeol acetate']
688.589	37960.5	0.144625	0.819717	1.7711
826.588	3005.3	0.00259	1.52525	1.7667	na						no identification
883.535	47887.8	0.160585	1.42221	1.7546	C47H81O13P	[M-H]-	883.534	0.652403	['PI(16:1(9Z)/22:4(7Z,10Z,13Z,16Z))', 'PI(18:0/20:5(5Z,8Z,11Z,14Z,17Z))', 'PI(18:1(9Z)/20:4(5Z,8Z,11Z,14Z))', 'PI(18:2(9Z,12Z)/20:3(8Z,11Z,14Z))', 'PI(18:3(6Z,9Z,12Z)/20:2(11Z,14Z))', 'PI(18:3(9Z,12Z,15Z)/20:2(11Z,14Z))', 'PI(18:4(6Z,9Z,12Z,15Z)/20:1(11Z))', 'PI(20:1(11Z)/18:4(6Z,9Z,12Z,15Z))', 'PI(20:2(11Z,14Z)/18:3(6Z,9Z,12Z))', 'PI(20:2(11Z,14Z)/18:3(9Z,12Z,15Z))', 'PI(20:3(8Z,11Z,14Z)/18:2(9Z…		PI C38:5
330.252	15645.3	0.000106	0.763684	1.75433	C21(13C)H34O2	[M-H]-	330.252	-0.0729746			FFA C22:5, 13C
836.525	44436.3	0.632887	1.0942	1.75415			836.524	1.5787			PE C44:5
830.01	18208.6	0.213275	1.44999	1.74666
654.583	5448.7	0.103285	0.776287	1.74342
837.528	25205	0.649936	1.09006	1.7426		[M+Hac-H]-	837.548	-23.9374			PC C36:6, 13C
837.528	25205	0.649936	1.09006	1.7426	C44H75O9P	[M+Hac-H]-	837.529	-0.86	['PG(P-16:0/22:6(4Z,7Z,10Z,13Z,16Z,19Z))']
557.407	16867	0.308521	1.31592	1.73321
358.283	2286.5	0.000134	1.82925	1.7271	C23(13C)H38O2	[M-H]-	358.283	0			['NA', 'Hyrtial', 'Tetracosapentaenoic acid (24:5n-3)', 'Tetracosapentaenoic acid (24:5n-6)'], 13C
983.658	2385.8	0.224081	1.80066	1.71579	C52H99O13P	[M+Na-2H]-	983.657	1.43	['PI(21:0/22:1(11Z))', 'PI(22:1(11Z)/21:0)']		PI C43:1
717.527	4514.9	0.024303	1.49437	1.71099			717.526	1.36271
945.999	10184.4	0.254311	1.38423	1.70076
364.213	77657.2	0.052653	1.47454	1.69947	C21(13C)H32O2	[M+Cl]-	364.213	-0.0880254			FFA C22:6, 13C
363.254	22821.6	0.052653	1.47454	1.69947	C20H32O2	[M+Hac-H]-	363.254	-0.12	['NA', '(+)-Serradiol', '(-)-Amijiol', '(-)-Cladielline', '(-)-Isoamijiol', '(-)-Reiswigin A', '(5Z,8Z,11Z,14Z)-Icosatetraenoic acid', '16:3(2E,10E,12E)(3Me,5Me[R],7My,15Me)', '16:3(2E,9E,11E)(3Me,5Me[S],7My,15Me)', '17:4(2E,4E,9E,11E)(7Me[R],10Me,13Me[S])', '17:4(2E,4E,9E,11E)(8Me[R],10Me,15Me[R])', '20:4(5Z,13Z,16Z,19Z)', '5(E)-Arachidonic acid', 'Acutilol A', 'Cis-8,11,14,17-Eicosatetraenoic a…	['(5Z,8Z,11Z,14Z)-Icosatetraenoic acid', '17-Methyl-5alpha-androst-2-ene-1alpha,17beta-diol', '17beta-Hydroxy-4alpha-methyl-5alpha-androstan-3-one', '2-Ketoepimanool', '3alpha-Hydroxy-2alpha-methyl-5alpha-androstan-17-one', '3beta-Methoxyandrost-5-en-16beta-ol', 'Acutilol A', 'Dihydroabietic acid', 'Methandriol', 'Metholone', 'Taxa-4(20),11(12)-dien-5alpha,13alpha-diol']
363.254	22821.6	0.052653	1.47454	1.69947	C22H36O4	[M-H]-	363.254	-0.12	['11-deoxy-16,16-dimethyl-PGE2', '16,16-dimethyl-PGA1']
585.438	18730.6	0.261541	1.27292	1.69628	C33H62O8	[M-H]-	585.437	0.9		['PM-toxin B']
446.386	1453.2	0.029211	1.91648	1.69544
330.273	10981.4	0.012643	1.37193	1.69223
523.306	10161.2	0.135176	1.34183	1.68763	C30H40O4	[M+Hac-H]-	523.307	-0.16		['Pristimerin']
430.26	3928	0.074071	0.628475	1.68327
1030	3092.9	0.25196	1.34289	1.67212
1074.57	2118.7	0.028672	1.8556	1.66683
329.249	63468.1	0.000106	0.775501	1.66527	C22H34O2	[M-H]-	329.249	-0.04	['NA', '(7Z,10Z,13Z,16Z,19Z)-Docosa-7,10,13,16,19-pentaenoic acid', '1alpha-hydroxy-23,24,25,26,27-pentanorvitamin D3 / 1alpha-hydroxy-23,24,25,26,27-pentanorcholecalciferol', '22-hydroxy-23,24,25,26,27-pentanorvitamin D3 / 22-hydroxy-23,24,25,26,27-pentanorcholecalciferol', 'Docosapentaenoic acid (22n-6)', 'Taxa-4(20),11(12)-dien-5alpha-yl acetate', 'docosapentaenoic acid']		FFA C22:5
329.249	63468.1	0.000106	0.775501	1.66527	C20H30	[M+Hac-H]-	329.249	-0.04	['Axerophthene', 'Erogorgiaene']
329.249	63468.1	0.000106	0.775501	1.66527	C22H34O2	[M-H]-	329.249	-0.04		['(5Z,8Z,11Z,14Z,17Z)-Eicosapentaenoic acid ethyl ester', '(7Z,10Z,13Z,16Z,19Z)-Docosa-7,10,13,16,19-pentaenoic acid', '17beta-Hydroxy-4,4,17-trimethylandrost-5-en-3-one', '2-Methyl-5alpha-androst-2-en-17beta-ol acetate', 'Taxa-4(20),11(12)-dien-5alpha-yl acetate']
518.195	4316.6	0.087686	0.762563	1.66462
730.017	17464.2	0.327682	1.35276	1.65588
858.529	8519.2	0.214819	1.33784	1.6502	C46H74NO8P	[M+Hac-H]-	858.529	-0.28	['PC(18:4(6Z,9Z,12Z,15Z)/20:5(5Z,8Z,11Z,14Z,17Z))', 'PC(20:5(5Z,8Z,11Z,14Z,17Z)/18:4(6Z,9Z,12Z,15Z))']		PC C40:9
858.529	8519.2	0.214819	1.33784	1.6502	C48H78NO10P	[M-H]-	858.529	-0.28	['PS(20:2(11Z,14Z)/22:6(4Z,7Z,10Z,13Z,16Z,19Z))', 'PS(20:4(5Z,8Z,11Z,14Z)/22:4(7Z,10Z,13Z,16Z))', 'PS(22:4(7Z,10Z,13Z,16Z)/20:4(5Z,8Z,11Z,14Z))', 'PS(22:6(4Z,7Z,10Z,13Z,16Z,19Z)/20:2(11Z,14Z))']
813.549	10984.1	0.630824	0.917255	1.64418
578.43	5196.7	0.100987	0.631521	1.63915
764.545	29134	0.812152	1.04405	1.62625	C38H76NO8P	[M+Hac-H]-	764.545	0.05	['PC(10:0/20:0)', 'PC(11:0/19:0)', 'PC(12:0/18:0)', 'PC(13:0/17:0)', 'PC(14:0/16:0)', 'PC(15:0/15:0)', 'PC(16:0/14:0)', 'PC(17:0/13:0)', 'PC(18:0/12:0)', 'PC(19:0/11:0)', 'PC(20:0/10:0)', 'PC(9:0/21:0)', 'PE(12:0/21:0)', 'PE(13:0/20:0)', 'PE(14:0/19:0)', 'PE(15:0/18:0)', 'PE(16:0/17:0)', 'PE(17:0/16:0)', 'PE(18:0/15:0)', 'PE(19:0/14:0)', 'PE(20:0/13:0)', 'PE(21:0/12:0)', 'PE-NMe(16:0/16:0)']		PC C30:0
764.545	29134	0.812152	1.04405	1.62625	C42H81NO8	[M+K-2H]-	764.545	-0.1	['DGCC(16:0/16:0)', 'GalCer(d18:1/18:0)', 'GlcCer(d18:0/18:1(9Z))', 'GlcCer(d18:1/18:0)']
885.548	118536	0.649936	1.10215	1.62538	C45H85O13P	[M+Na-2H]-	885.547	1.09	['PI(14:0/22:1(11Z))', 'PI(14:1(9Z)/22:0)', 'PI(15:1(9Z)/21:0)', 'PI(16:0/20:1(11Z))', 'PI(16:1(9Z)/20:0)', 'PI(17:0/19:1(9Z))', 'PI(17:1(9Z)/19:0)', 'PI(18:0/18:1(9Z))', 'PI(18:1(9Z)/18:0)', 'PI(19:0/17:1(9Z))', 'PI(19:1(9Z)/17:0)', 'PI(20:0/16:1(9Z))', 'PI(20:1(11Z)/16:0)', 'PI(21:0/15:1(9Z))', 'PI(22:0/14:1(9Z))', 'PI(22:1(11Z)/14:0)']		PI C36:1
885.548	118536	0.649936	1.10215	1.62538			885.548	0.407951
909.55	9054.5	0.072645	1.48641	1.62298	C49H83O13P	[M-H]-	909.55	0.303821	['PI(18:0/22:6(4Z,7Z,10Z,13Z,16Z,19Z))', 'PI(18:2(9Z,12Z)/22:4(7Z,10Z,13Z,16Z))', 'PI(18:4(6Z,9Z,12Z,15Z)/22:2(13Z,16Z))', 'PI(20:1(11Z)/20:5(5Z,8Z,11Z,14Z,17Z))', 'PI(20:2(11Z,14Z)/20:4(5Z,8Z,11Z,14Z))', 'PI(20:3(8Z,11Z,14Z)/20:3(8Z,11Z,14Z))', 'PI(20:4(5Z,8Z,11Z,14Z)/20:2(11Z,14Z))', 'PI(20:5(5Z,8Z,11Z,14Z,17Z)/20:1(11Z))', 'PI(22:2(13Z,16Z)/18:4(6Z,9Z,12Z,15Z))', 'PI(22:4(7Z,10Z,13Z,16Z)/18:2(…
441.226	42088.5	0.009766	0.726016	1.605	C19H39O9P	[M-H]-	441.226	0.96	['PG(13:0/0:0)']		lPG C13:0
441.226	42088.5	0.009766	0.726016	1.605	C17H35O7P	[M+Hac-H]-	441.226	0.96	['PA(14:0/0:0)']		lPA C14:0
884.545	217005	0.649936	1.10145	1.60037	C48H76NO8P	[M+Hac-H]-	884.545	-0.01	['PC(18:4(6Z,9Z,12Z,15Z)/22:6(4Z,7Z,10Z,13Z,16Z,19Z))', 'PC(20:5(5Z,8Z,11Z,14Z,17Z)/20:5(5Z,8Z,11Z,14Z,17Z))', 'PC(22:6(4Z,7Z,10Z,13Z,16Z,19Z)/18:4(6Z,9Z,12Z,15Z))']		PC C40:10
727.519	8081.7	0.198206	1.44519	1.59293
812.546	11560.1	0.786745	0.950916	1.59278
379.012	8294.1	0.292493	1.72424	1.58743	C10H13N4O8PS	[M-H]-	379.012	0.34		['6-Thioxanthine 5-monophosphate']
379.012	8294.1	0.292493	1.72424	1.58743	C12H14N4O4S2	[M+(37Cl)]-	379.012	-0.19		['Thiophanate-methyl']
309.276	2007.9	0.000621	1.72329	1.58131	na						no identification
558.461	40855.4	0.147468	0.716029	1.58106
690.604	11675.6	0.405917	0.882574	1.57945
377.233	11518.6	0.076145	0.809884	1.57683	C20H30O3	[M+Hac-H]-	377.233	0.27	['NA', '(+)-18-Hydroxy-7,16-sacculatadiene-11,12-dial', '(+)-7beta-Hydroxy-15-beyeren-19-oic acid', '(+/-)-11-HEPE', '(+/-)-15-HEPE', '(+/-)-18-HEPE', '(+/-)-8-HEPE', '(+/-)-9-HEPE', '11(12)-EpETE', '11R-HEPE', '11S-HEPE', '12-HEPE', '12-OxoETE', '12R-HEPE', '12S-HEPE', '14,15-EpETE', '14,15-LTA4', '15-OxoETE', '15R-HEPE', '15S-HEPE', '15d-PGA1', '17,18-EpETE', '17R,18S-Epoxy-5Z,8Z,11Z,14Z-icosat…	['11alpha,17beta-Dihydroxy-17-methylandrost-4-en-3-one', '11beta,17beta-Dihydroxy-12alpha-methylandrost-4-en-3-one', '11beta,17beta-Dihydroxy-17-methylandrost-4-en-3-one', '12-OxoETE', '15-OxoETE', '16beta-Methyl-D-homo-17a-oxa-5alpha-androstane-3,17-dione', '17R,18S-Epoxy-5Z,8Z,11Z,14Z-icosatetraenoic acid', '17beta-Hydroxy-16alpha-methoxy-androst-4-en-3-one', '17beta-Hydroxy-17-methyl-5alpha-an…
377.233	11518.6	0.076145	0.809884	1.57683	C22H34O5	[M-H]-	377.233	0.27	['1,9-dideoxyforskolin', 'C22-PGF4alpha']	['Cornudentanone', 'F4-Neuroprostane (4-series)', 'F4-Neuroprostane (7-series)', 'Pleuromutilin']
793.463	12143.1	0.20908	1.32661	1.57652
503.269	5423.6	0.131518	1.44198	1.56764
359.259	4439.9	0.026543	1.57816	1.56525	C21H32O	[M+Hac-H]-	359.259	0.03	['Allylestrenol', 'pregn-4-en-3-one']	['17-Ethynyl-5alpha-androstan-17beta-ol', '5alpha-Pregn-2-en-20-one', 'Allylestrenol']
359.259	4439.9	0.026543	1.57816	1.56525	C23H36O3	[M-H]-	359.259	0.03	['1alpha,23-dihydroxy-24,25,26,27-tetranorvitamin D3 / 1alpha,23-dihydroxy-24,25,26,27-tetranorcholecalciferol']	['17beta-Hydroxy-6beta-methyl-5alpha-androstan-3-one propionate', '3beta-Hydroxy-5alpha-pregnan-20-one acetate']
557.458	130070	0.144625	0.732928	1.56308	C34H58O2	[M+Hac-H]-	557.458	0.62	['34:5(16Z,19Z,22Z,25Z,28Z)', '34:5(19Z,22Z,25Z,28Z,31Z)', 'Myristoleyl arachidonate']
459.352	13106.4	0.944994	0.9884	1.55223
824.581	27271.1	0.028672	1.39884	1.54868	C46H84NO9P	[M-H]-	824.581	0.27	['PC(18:0/20:4(5Z,8Z,10E,14Z)(12OH[S]))', 'PS(O-18:0/22:4(7Z,10Z,13Z,16Z))', 'PS(O-20:0/20:4(5Z,8Z,11Z,14Z))', 'PS(P-20:0/20:3(8Z,11Z,14Z))']		PC C38:4
824.581	27271.1	0.028672	1.39884	1.54868	C44H80NO7P	[M+Hac-H]-	824.581	0.27	['PC(O-16:0/20:5(5Z,8Z,11Z,14Z,17Z))', 'PC(P-16:0/20:4(5Z,8Z,11Z,14Z))', 'PC(P-18:0/18:4(6Z,9Z,12Z,15Z))']		O-PC C36:5or P-PC C36:4
541.277	7057	0.710618	1.14951	1.54522
506.243	7506.2	0.129068	1.35327	1.53426
648.557	42140.5	0.159621	0.837357	1.53276	C38H71NO3	[M+Hac-H]-	648.557	-0.1	['Cer(d18:2/20:1)']
349.202	7812.1	0.126746	1.40347	1.52457	C18H26O3	[M+Hac-H]-	349.202	0.18	['NA']
349.202	7812.1	0.126746	1.40347	1.52457	C20H30O5	[M-H]-	349.202	0.18	['NA', '(5Z,13E)-11alpha-Hydroxy-9,15-dioxoprost-13-enoate', '(5Z,13E)-9alpha-Hydroxy-11,15-dioxoprosta-5,13-dienoate', '10,11-dihydro-12-oxo-Resolvin E1', '15-dehydro-prostaglandin I2', '15-oxo-LXA4', '18S-Resolvin E1', '19-hydroxy-PGA2', '19-hydroxy-PGB2', '19R-hydroxy-PGA2', '19R-hydroxy-PGB2', '5,6,18-triHEPE', '5S-Hp-18S-HEPE', '5S-Hydroperoxy-18R-HEPE', '6-trans-5,12,18-triHEPE', '8-iso-15-…
349.202	7812.1	0.126746	1.40347	1.52457	C20H30O5	[M-H]-	349.202	0.18		['(5Z,13E)-11alpha-Hydroxy-9,15-dioxoprost-13-enoate', '(5Z,13E)-6,9alpha-Epoxy-11alpha-hydroxy-15-oxoprosta-5,13-dienoate', '(5Z,13E)-9alpha-Hydroxy-11,15-dioxoprosta-5,13-dienoate', '5S-Hydroperoxy-18R-HEPE', 'Chalcolactone', 'Prostaglandin D3', 'Prostaglandin E3', 'Resolvin E1']
349.202	7812.1	0.126746	1.40347	1.52457	C18H26O3	[M+Hac-H]-	349.202	0.18		['ML-236C']
688.287	4232.8	0.363712	1.33146	1.52087
729.568	2947.7	0.794008	0.964046	1.51521	C43H74O5	[M+Hac-H]-	729.567	1.02	['DG(18:0/22:5(7Z,10Z,13Z,16Z,19Z)/0:0)', 'DG(18:1(9Z)/22:4(7Z,10Z,13Z,16Z)/0:0)', 'DG(18:2(9Z,12Z)/22:3(10Z,13Z,16Z)/0:0)[iso2]', 'DG(18:3(6Z,9Z,12Z)/22:2(13Z,16Z)/0:0)', 'DG(18:3(9Z,12Z,15Z)/22:2(13Z,16Z)/0:0)', 'DG(18:4(6Z,9Z,12Z,15Z)/22:1(11Z)/0:0)[iso2]', 'DG(20:0/20:5(5Z,8Z,11Z,14Z,17Z)/0:0)', 'DG(20:1(11Z)/20:4(5Z,8Z,11Z,14Z)/0:0)', 'DG(20:2(11Z,14Z)/20:3(8Z,11Z,14Z)/0:0)']		DG C40:5
362.242	13293.1	0.239453	1.34488	1.50571
696.014	8658.4	0.509243	1.24954	1.50162
678.482	23295	0.486773	1.23155	1.49974
936.576	48840.8	0.404394	1.20175	1.49647	C52H80NO8P	[M+Hac-H]-	936.576	0.23	['PC(22:6(4Z,7Z,10Z,13Z,16Z,19Z)/22:6(4Z,7Z,10Z,13Z,16Z,19Z))']		PC C44:12
554.347	48399.5	0.068504	0.808119	1.49393	C24H50NO7P	[M+Hac-H]-	554.346	0.59	['LysoPC(16:0)', 'PC(0:0/16:0)', 'PC(16:0/0:0)[rac]', 'PC(O-14:0/2:0)', 'PE(19:0/0:0)']		LPC C16:0
807.639	51178.8	0.063062	1.41475	1.49232
602.302	2450.9	0.092513	1.3872	1.49123	C30H50NO7P	[M+Cl]-	602.302	0.58	['LysoPC(22:6(4Z,7Z,10Z,13Z,16Z,19Z))']		LPC C22:6
612.508	19417.6	0.234057	0.490251	1.48568
603.391	13250.6	0.216442	0.62509	1.4782	C33H52O6	[M+Hac-H]-	603.39	0.49	['11alpha-Hemiglutaryloxy-1,25-dihydroxyvitamin D3']
617.478	3260.4	0.090489	0.710543	1.47087
611.504	45075.6	0.223697	0.517782	1.46974	C38H64O2	[M+Hac-H]-	611.504	-0.32	['38:6(20Z,23Z,26Z,29Z,32Z,35Z)', 'Linoleyl arachidonate', 'all-trans-retinyl stearate']
445.245	4976.1	0.107541	1.46383	1.46826	C20H34O7	[M+Hac-H]-	445.244	0.7	['Oleandolide']	['Oleandolide']
1089.83	4813.1	0.062693	1.45174	1.4641
937.507	2117.1	0.016669	1.58427	1.46059
937.58	29012.2	0.378124	1.21298	1.46002	C51H87O13P	[M-H]-	937.581	-1.39	['PI(20:0/22:6(4Z,7Z,10Z,13Z,16Z,19Z))', 'PI(20:2(11Z,14Z)/22:4(7Z,10Z,13Z,16Z))', 'PI(20:4(5Z,8Z,11Z,14Z)/22:2(13Z,16Z))', 'PI(20:5(5Z,8Z,11Z,14Z,17Z)/22:1(11Z))', 'PI(22:1(11Z)/20:5(5Z,8Z,11Z,14Z,17Z))', 'PI(22:2(13Z,16Z)/20:4(5Z,8Z,11Z,14Z))', 'PI(22:4(7Z,10Z,13Z,16Z)/20:2(11Z,14Z))', 'PI(22:6(4Z,7Z,10Z,13Z,16Z,19Z)/20:0)']		PI C42:6
937.58	29012.2	0.378124	1.21298	1.46002	C49H89O13P	[M+Na-2H]-	937.579	1.17	['PI(18:1(9Z)/22:2(13Z,16Z))', 'PI(18:2(9Z,12Z)/22:1(11Z))', 'PI(18:3(6Z,9Z,12Z)/22:0)', 'PI(18:3(9Z,12Z,15Z)/22:0)', 'PI(20:0/20:3(8Z,11Z,14Z))', 'PI(20:1(11Z)/20:2(11Z,14Z))', 'PI(20:2(11Z,14Z)/20:1(11Z))', 'PI(20:3(8Z,11Z,14Z)/20:0)', 'PI(22:0/18:3(6Z,9Z,12Z))', 'PI(22:0/18:3(9Z,12Z,15Z))', 'PI(22:1(11Z)/18:2(9Z,12Z))', 'PI(22:2(13Z,16Z)/18:1(9Z))']		PI C40:3
785.517	2001.5	0.047152	0.788569	1.4561
387.298	1853.3	0.07527	1.65243	1.45606
893.611	12418.9	0.081536	1.45852	1.45378
995.996	20078.7	0.188922	1.43823	1.44625
667.567	10192.9	0.469079	0.886899	1.43853	C42H72O2	[M+Hac-H]-	667.567	-0.11	['15:1 Cholesteryl ester']
710.39	2095.2	0.041462	1.58004	1.43402
321.244	17574.2	0.000597	1.35225	1.42159	C18H30O	[M+Hac-H]-	321.244	0.07	['NA', '5-(1-hydroxypropan-2-yl)isolongifol-4-ene', '5-(1-hydroxypropan-2-yl)isolongifol-5-ene', '5-(2-methoxyethyl)isolongifol-5-ene']
321.244	17574.2	0.000597	1.35225	1.42159	C20H34O3	[M-H]-	321.244	0.07	['NA', '(+)-Villanovane-13alpha,19-diol', '(-)-2,7-Dolabelladiene-6beta,10alpha,18-triol', '(-)-Spongiane-15,16-diol', '12R-HETrE', '15(S)-Hydroxyeicosatrienoic acid', '5S-HETrE', '8S-HETrE']
321.244	17574.2	0.000597	1.35225	1.42159	C20H34O3	[M-H]-	321.244	0.07		['17alpha-Methyl-5alpha-androstane-3beta,11beta,17beta-triol', '2alpha-(Hydroxymethyl)-5alpha-androstane-3beta,17beta-diol']
321.244	17574.2	0.000597	1.35225	1.42159	C18H30O	[M+Hac-H]-	321.244	0.07		['4-Dodecylphenol']
406.031	2330.1	0.226115	1.56745	1.41707	C16H17O8S	[M+(37Cl)]-	406.031	0.13	['NA']
406.031	2330.1	0.226115	1.56745	1.41707	C11H21NO9S3	[M-H]-	406.031	0.85		['Glucoiberverin']
931.007	3198.7	0.080625	1.49311	1.40698
339.191	3934.9	0.164666	0.814843	1.40507	C20H30O2	[M+(37Cl)]-	339.191	-0.27	['NA', '(+)-12-Isocopalene-15,16-dial', '(+)-Luricularic acid', '(-)-Sacculatal', '(5Z,7E,9E,14Z,17Z)-Eicosapentaenoic acid', '(5Z,8Z,11Z,14Z,17Z)-Icosapentaenoic acid', '7,8-Epoxybasm-4-en-6-one', 'Abietate', 'Isopimaric acid', 'Kempene 1', 'Magdalenic acid', 'Metenolone (INN)', 'Methyltestosterone', 'Neoabietic acid', 'Stenbolone', 'ent-kaur-16-en-19-oic acid']		FFA C20:5 (Eicosapentaenoic acid), 37Cl
339.191	3934.9	0.164666	0.814843	1.40507	C20H30O2	[M+(37Cl)]-	339.191	-0.27		['(+)-Pimaric acid', '(5Z,7E,9E,14Z,17Z)-Eicosapentaenoic acid', '(5Z,8Z,11Z,14Z,17Z)-Icosapentaenoic acid', '1,2,3,4,4a,9,10,10a-Octahydro-6-hydroxy-7-isopropyl-1,4a-dimethyl-1-phenanthrenemethanol', '17-Hydroxy-19-nor-17alpha-pregn-5(10)-en-3-one', '17abeta-Hydroxy-D-homoandrost-4-en-3-one', '17beta-Hydroxy-1,17-dimethylestr-5(10)-en-3-one', '17beta-Hydroxy-17-methyl-5alpha-androst-9(11)-en-3-o…
735.517	9894.8	0.287341	1.35444	1.39995	C41H72N2O9	[M-H]-	735.517	0.26	['Oceanalin A']
1060.8	4901.5	0.054939	1.44005	1.39932
948.651	2852.1	0.965032	1.00886	1.3905
574.521	4199.9	0.074801	0.835944	1.38091
764.514	106732	0.955652	1.01026	1.37431
664.025	5142.1	0.614393	1.16842	1.37069
750.51	3838.9	0.789833	0.952926	1.36863
791.563	7935	0.056349	1.42434	1.36818
587.496	11403.1	0.17572	0.708081	1.36667
763.512	539896	0.975835	1.0066	1.36475			763.511	0.812955
919.551	2299.8	0.017899	1.562	1.36245
1011.99	3901.5	0.223697	1.37397	1.36042
649.561	18454.2	0.238116	0.856098	1.35978
905.575	2175.1	0.011893	1.591	1.35486	C45H83O12P	[M+Hac-H]-	905.576	-1.35	['PI(O-16:0/20:3(8Z,11Z,14Z))', 'PI(O-18:0/18:3(6Z,9Z,12Z))', 'PI(O-18:0/18:3(9Z,12Z,15Z))', 'PI(P-16:0/20:2(11Z,14Z))', 'PI(P-18:0/18:2(9Z,12Z))']		O-PI C36:3 or P-PI C36:2
585.489	410138	0.182286	0.724709	1.3497	C36H62O2	[M+Hac-H]-	585.489	-0.0597791	['36:5(18Z,21Z,24Z,27Z,30Z)', '36:5(21Z,24Z,27Z,30Z,33Z)', 'Linolenyl linoleate', 'Linoleyl linolenate', 'Palmitoleyl arachidonate']
912.839	28297.6	0.292493	0.871626	1.34609
930.004	15924.2	0.239224	1.39468	1.34541
926.555	5866.9	0.737263	1.07606	1.3429
762.508	1.16439e+06	0.945189	1.0125	1.34004	C43H74NO8P	[M-H]-	762.508	-0.03	['PC(13:0/22:6(4Z,7Z,10Z,13Z,16Z,19Z))', 'PC(15:1(9Z)/20:5(5Z,8Z,11Z,14Z,17Z))', 'PC(17:2(9Z,12Z)/18:4(6Z,9Z,12Z,15Z))', 'PC(18:4(6Z,9Z,12Z,15Z)/17:2(9Z,12Z))', 'PC(20:5(5Z,8Z,11Z,14Z,17Z)/15:1(9Z))', 'PC(22:6(4Z,7Z,10Z,13Z,16Z,19Z)/13:0)', 'PE(16:0/22:6(4Z,7Z,10Z,13Z,16Z,19Z))', 'PE(18:1(9Z)/20:5(5Z,8Z,11Z,14Z,17Z))', 'PE(18:2(9Z,12Z)/20:4(5Z,8Z,11Z,14Z))', 'PE(18:3(6Z,9Z,12Z)/20:3(8Z,11Z,14Z))'…		PC C35:6
722.534	5343.1	0.028156	1.4355	1.33754	C36H74NO7P	[M+Hac-H]-	722.534	0.12	['PC(O-16:0/12:0)', 'PE(O-16:0/15:0)', 'PE(O-18:0/13:0)']		O-PC C28:0
586.492	166872	0.170304	0.726504	1.33549			586.492	0.281334
270.091	3708.8	0.698387	1.23338	1.333
961.994	9944.9	0.208854	1.37596	1.32991
251.202	8024	0.025789	1.39634	1.32877	C16H28O2	[M-H]-	251.202	-0.05	['NA', '7,10-hexadecadienoic acid', '7Z,10Z-Hexadecadienoic acid', 'Hydnocarpic acid', 'Palmitolinoleic acid']	['Hydnocarpic acid']	FFA C16:2
251.202	8024	0.025789	1.39634	1.32877	C14H24	[M+Hac-H]-	251.202	-0.05	['NA']
720.94	7920.5	0.320341	1.25135	1.32645
164.072	3634.7	0.023723	1.39198	1.32532	C9H11NO2	[M-H]-	164.072	0.23		['4-Hydroxy-1-(3-pyridinyl)-1-butanone', 'Benzocaine', 'D-Phenylalanine', 'L-Phenylalanine', 'Metolcarb', 'Phenylalanine', 'Tricaine']	Phenylalanine
1134.81	7929.3	0.215909	1.29026	1.32391
916.571	2217.1	0.013123	1.64289	1.32166
721.472	7653	0.954447	0.990448	1.31431
491.356	34304	0.275415	1.32008	1.29853
867.66	25031.1	0.126553	1.38928	1.29654
571.473	9118.4	0.180532	0.765191	1.29543
647.453	4175.7	0.045684	1.54459	1.2933
292.164	2843	0.041462	1.63375	1.28945
868.664	9660.5	0.131518	1.38303	1.28348
910.939	5783.1	0.294849	1.32032	1.28157
359.28	14233.6	0.092166	1.32261	1.27693	C18H36O3	[M+Hac-H]-	359.28	0.09	['NA', '(R)-10-Hydroxystearate', '(R)-2-Hydroxystearate', '(R)-3-Hydroxy-Octadecanoic acid', '14-hydroxy stearic acid', '15-hydroxy stearic acid', '16-hydroxy stearic acid', '17-hydroxy stearic acid', '18-hydroxy stearic acid', 'DL-10-hydroxy stearic acid', 'DL-11-hydroxy stearic acid', 'DL-12-hydroxy stearic acid', 'DL-13-hydroxy stearic acid', 'DL-2-hydroxy stearic acid', 'DL-3-hydroxy stearic …	['(R)-10-Hydroxystearate', '(R)-2-Hydroxystearate', '(S)-2-Hydroxystearate']
1135.81	6224.5	0.164666	1.32183	1.27639
776.525	19832.8	0.746528	1.05591	1.26865
1149.68	8146.8	0.268016	1.49748	1.2675
854.593	7401.4	0.078842	1.37894	1.26478
292.005	3130.7	0.742916	1.13098	1.26399
651.858	3776.6	0.640377	0.914355	1.26366
896.545	37912	0.437358	1.21637	1.2613
892.609	27616.5	0.155538	1.41258	1.26023	C48H84NO8P	[M+Hac-H]-	892.607	1.34	['PC(18:0/22:6(4Z,7Z,10Z,13Z,16Z,19Z))', 'PC(18:0/22:6(9Z,11Z,13Z,15Z,17Z,19))', 'PC(18:1(11Z)/22:5(7Z,10Z,13Z,16Z,19Z))', 'PC(18:2(9Z,12Z)/22:4(7Z,10Z,13Z,16Z))', 'PC(18:4(6Z,9Z,12Z,15Z)/22:2(13Z,16Z))', 'PC(20:1(11Z)/20:5(5Z,8Z,11Z,14Z,17Z))', 'PC(20:2(11Z,14Z)/20:4(5Z,8Z,11Z,14Z))', 'PC(20:3(8Z,11Z,14Z)/20:3(8Z,11Z,14Z))', 'PC(20:4(5Z,8Z,11Z,14Z)/20:2(11Z,14Z))', 'PC(20:5(5Z,8Z,11Z,14Z,17Z)/20…		PC C40:6
892.609	27616.5	0.155538	1.41258	1.26023	C50H88NO10P	[M-H]-	892.607	1.34	['PS(22:1(11Z)/22:4(7Z,10Z,13Z,16Z))', 'PS(22:4(7Z,10Z,13Z,16Z)/22:1(11Z))']
847.627	2560.9	0.009766	1.57927	1.25954	C47H91N2O6P	[M+(37Cl)]-	847.628	-0.75	['SM(d18:2/24:1)']		SM C42:3
815.52	5116	0.401436	1.32718	1.25528
859.533	3651.6	0.159491	1.42544	1.25192	C43H83O13P	[M+Na-2H]-	859.532	1.02	['PI(12:0/22:0)', 'PI(13:0/21:0)', 'PI(14:0/20:0)', 'PI(15:0/19:0)', 'PI(16:0/18:0)', 'PI(17:0/17:0)', 'PI(18:0/16:0)', 'PI(19:0/15:0)', 'PI(20:0/14:0)', 'PI(21:0/13:0)', 'PI(22:0/12:0)']		PI C34:0
967.552	6164.3	0.087572	1.45775	1.24872
796.008	13651.5	0.355763	1.31886	1.24859
993.567	15283.1	0.151751	1.45948	1.24717
765.548	9760.2	0.845959	1.03534	1.24184
992.563	25852	0.162901	1.44383	1.23771
765.529	13860.1	0.86616	0.972497	1.23675	C38H75O9P	[M+Hac-H]-	765.529	0.54	['PG(O-16:0/16:1(9Z))', 'PG(O-18:0/14:1(9Z))', 'PG(P-16:0/16:0)', 'PG(P-18:0/14:0)', 'PG(P-20:0/12:0)']
764.019	3151	0.070877	1.46851	1.23456
869.676	17933.5	0.278889	1.31187	1.23397	C47H91N2O6P	[M+Hac-H]-	869.675	1.12	['SM(d18:2/24:1)']		SM C42:3
265.217	3289.3	0.001544	1.38538	1.2309	C17H30O2	[M-H]-	265.217	0.362194	['NA']	['Hydroprene']	FFA C17:2
368.25	3027.6	0.050617	1.45218	1.23049
1045.99	2786.8	0.14337	1.39781	1.22678
503.214	5127.6	0.137667	1.36638	1.22567	C21H32O10	[M+Hac-H]-	503.213	1.28	['dihydrophaseic acid 4-O-beta-D-glucoside']	['Mitoxantrone']
387.225	28590.2	0.131518	1.28643	1.22564
815.641	1711.4	0.000742	1.6788	1.22504	C48H84O6	[M+Hac-H]-	815.641	0.76	['TG(12:0/13:0/20:4(5Z,8Z,11Z,14Z))[iso6]', 'TG(12:0/15:0/18:4(6Z,9Z,12Z,15Z))[iso6]', 'TG(12:0/15:1(9Z)/18:3(6Z,9Z,12Z))[iso6]', 'TG(12:0/15:1(9Z)/18:3(9Z,12Z,15Z))[iso6]', 'TG(13:0/14:0/18:4(6Z,9Z,12Z,15Z))[iso6]', 'TG(13:0/14:1(9Z)/18:3(6Z,9Z,12Z))[iso6]', 'TG(13:0/14:1(9Z)/18:3(9Z,12Z,15Z))[iso6]', 'TG(14:1(9Z)/14:1(9Z)/17:2(9Z,12Z))[iso3]']		TAG C45:4
578.451	3710.9	0.246255	1.31856	1.22175
886.549	14956.8	0.580492	1.11709	1.22051	C44H85NO12S	[M+Cl]-	886.549	-0.16	['(3-sulfo)Galbeta-Cer(d18:0/20:0(2OH))']
725.536	33839.9	0.30323	1.08815	1.21561	C38H79N2O6P	[M+Cl]-	725.537	-0.77	['SM(d18:0/15:0)']		SM C33:0
725.536	33839.9	0.30323	1.08815	1.21561	C43H70O5	[M+Hac-H]-	725.536	0.33	['DG(18:1(9Z)/22:6(4Z,7Z,10Z,13Z,16Z,19Z)/0:0)', 'DG(18:2(9Z,12Z)/22:5(7Z,10Z,13Z,16Z,19Z)/0:0)', 'DG(18:3(6Z,9Z,12Z)/22:4(7Z,10Z,13Z,16Z)/0:0)', 'DG(18:3(9Z,12Z,15Z)/22:4(7Z,10Z,13Z,16Z)/0:0)', 'DG(18:4(6Z,9Z,12Z,15Z)/22:3(10Z,13Z,16Z)/0:0)[iso2]', 'DG(20:2(11Z,14Z)/20:5(5Z,8Z,11Z,14Z,17Z)/0:0)', 'DG(20:3(8Z,11Z,14Z)/20:4(5Z,8Z,11Z,14Z)/0:0)']		DG C40:7
393.256	4721.1	0.024528	0.800393	1.21442	C25H40O	[M+K-2H]-	393.257	-1.22	['(-)-Ceriferol 1', '26,27-bisnor-22-dehydro-cholesterol']
393.256	4721.1	0.024528	0.800393	1.21442	C24H38O2	[M+Cl]-	393.257	-1.38	['NA', 'Hyrtial', 'Tetracosapentaenoic acid (24:5n-3)', 'Tetracosapentaenoic acid (24:5n-6)']
312.182	2944.7	0.047391	1.49256	1.21396	C16H27NO5	[M-H]-	312.182	-0.06		['Heliotrine']	(alkaloid)
966.549	16245.8	0.109004	1.46137	1.20928
319.228	22071.5	0.264942	1.23326	1.2077	C20H32O3	[M-H]-	319.228	0.19	['NA', '(+)-Beyerol', '(+-)-Trihydroxy-decipiadiene', '(-)-16alpha,17-Dihydroxy-atisan-3-one', '(15S)-15-Hydroxy-5,8,11-cis-13-trans-eicosatetraenoate', '1(15),8(19)-Trinervitadiene-3alpha,5alpha,18-triol', '11(R)-HETE', '11,12-EET', '11-HETE', '11R,12S-EpETrE', '11S,12R-EpETrE', '11S-HETE', '12(R)-HETE', '12(S)-HETE', '12-HETE', '14,15-EET', '14R,15S-EpETrE', '14S,15R-EpETrE', '15-HETE', '15R-HE…	['(15S)-15-Hydroxy-5,8,11-cis-13-trans-eicosatetraenoate', '11(R)-HETE', '11,12-EET', '11beta,17beta-Dihydroxy-17-methyl-5alpha-androstan-3-one', '12(R)-HETE', '12(S)-HETE', '14,15-EET', '16(R)-HETE', '17-Methylandrost-5-ene-3beta,11beta,17beta-triol', '17beta-Hydroxy-2alpha-(hydroxymethyl)-5alpha-androstan-3-one', '17beta-Methoxyandrost-5-ene-3beta,16beta-diol', '19(S)-HETE', '20-HETE', '3beta-H…	HETE
319.228	22071.5	0.264942	1.23326	1.2077	C18H28O	[M+Hac-H]-	319.228	0.19	['NA', '4,5-(methanoxyethano)isolongifol-4-ene', '5-(1-oxopropan-2-yl)isolongifol-5-ene']
895.691	8041.1	0.077937	1.39103	1.20697
714.604	7020	0.249257	0.852274	1.20292
269.043	16366	0.351963	1.24183	1.20012	C9H14O7	[M+Cl]-	269.043	-0.1		['(R)-(Homo)3-citrate', '1-Hydroxyhexane-1,2,6-tricarboxylate']
841.536	7698.1	0.255785	1.34978	1.19881	C44H85O10P	[M+K-2H]-	841.537	-1.34	['PG(16:0/22:1(11Z))', 'PG(16:1(9Z)/22:0)', 'PG(17:1(9Z)/21:0)', 'PG(18:0/20:1(11Z))', 'PG(18:1(9Z)/20:0)', 'PG(19:0/19:1(9Z))', 'PG(19:1(9Z)/19:0)', 'PG(20:0/18:1(9Z))', 'PG(20:1(11Z)/18:0)', 'PG(21:0/17:1(9Z))', 'PG(22:0/16:1(9Z))', 'PG(22:1(11Z)/16:0)']		PG C38:1
584.477	96676	0.155538	0.716318	1.19163
901.485	6762	0.063062	1.38937	1.19155	C47H77O13P	[M+Na-2H]-	901.485	-0.1	['PI(16:1(9Z)/22:6(4Z,7Z,10Z,13Z,16Z,19Z))', 'PI(18:2(9Z,12Z)/20:5(5Z,8Z,11Z,14Z,17Z))', 'PI(18:3(6Z,9Z,12Z)/20:4(5Z,8Z,11Z,14Z))', 'PI(18:3(9Z,12Z,15Z)/20:4(5Z,8Z,11Z,14Z))', 'PI(18:4(6Z,9Z,12Z,15Z)/20:3(8Z,11Z,14Z))', 'PI(20:3(8Z,11Z,14Z)/18:4(6Z,9Z,12Z,15Z))', 'PI(20:4(5Z,8Z,11Z,14Z)/18:3(6Z,9Z,12Z))', 'PI(20:4(5Z,8Z,11Z,14Z)/18:3(9Z,12Z,15Z))', 'PI(20:5(5Z,8Z,11Z,14Z,17Z)/18:2(9Z,12Z))', 'PI(…
748.529	103063	0.817502	1.03864	1.1907	C43H76NO7P	[M-H]-	748.529	0.83	['PE(O-16:0/22:6(4Z,7Z,10Z,13Z,16Z,19Z))', 'PE(P-18:0/20:5(5Z,8Z,11Z,14Z,17Z))']		O-PE C38:6 or P-PE C38:5
746.012	5616	0.546362	1.22109	1.18783
846.517	6389	0.067774	1.40719	1.18743
442.23	9418.7	0.007002	0.755914	1.184							no identification
731.639	12735.9	0.195208	0.862497	1.18328
443.248	50495	0.128704	1.38464	1.17864
602.338	18054.5	0.001122	0.778374	1.1767	na						no identification
865.579	168262	0.58149	1.11796	1.17161			865.579	0.0473671
674.573	5093.6	0.215574	0.8417	1.17132
694.454	10022.9	0.445527	0.902373	1.17074
941.874	18800.6	0.34347	0.882079	1.1686
748.547	1518.7	0.000584	1.56439	1.16678							no identification
864.576	312502	0.579359	1.11943	1.16559	C46H80NO8P	[M+Hac-H]-	864.576	-0.34	['PC(16:0/22:6(4E,7E,10E,13E,16E,19E))', 'PC(16:0/22:6(4Z,7Z,10Z,13Z,16Z,19Z))', 'PC(18:1(11Z)/20:5(5Z,8Z,11Z,14Z,17Z))', 'PC(18:1(9Z)/20:5(5Z,8Z,11Z,14Z,17Z))', 'PC(18:2(9Z,12Z)/20:4(5Z,8Z,11Z,14Z))', 'PC(18:3(6Z,9Z,12Z)/20:3(8Z,11Z,14Z))', 'PC(18:3(9Z,12Z,15Z)/20:3(8Z,11Z,14Z))', 'PC(18:4(6Z,9Z,12Z,15Z)/20:2(11Z,14Z))', 'PC(20:2(11Z,14Z)/18:4(6Z,9Z,12Z,15Z))', 'PC(20:3(8Z,11Z,14Z)/18:3(6Z,9Z,12…		PC C38:6
864.576	312502	0.579359	1.11943	1.16559	C48H84NO10P	[M-H]-	864.576	-0.34	['PS(20:1(11Z)/22:4(7Z,10Z,13Z,16Z))', 'PS(20:3(8Z,11Z,14Z)/22:2(13Z,16Z))', 'PS(20:4(5Z,8Z,11Z,14Z)/22:1(11Z))', 'PS(20:5(5Z,8Z,11Z,14Z,17Z)/22:0)', 'PS(22:0/20:5(5Z,8Z,11Z,14Z,17Z))', 'PS(22:1(11Z)/20:4(5Z,8Z,11Z,14Z))', 'PS(22:2(13Z,16Z)/20:3(8Z,11Z,14Z))', 'PS(22:4(7Z,10Z,13Z,16Z)/20:1(11Z))']
749.533	47341.5	0.812215	1.03941	1.16319	C40H79O10P	[M-H]-	749.534	-1.42	['PG(12:0/22:0)', 'PG(13:0/21:0)', 'PG(14:0/20:0)', 'PG(15:0/19:0)', 'PG(16:0/18:0)', 'PG(17:0/17:0)', 'PG(18:0/16:0)', 'PG(19:0/15:0)', 'PG(20:0/14:0)', 'PG(21:0/13:0)', 'PG(22:0/12:0)']
749.533	47341.5	0.812215	1.03941	1.16319	C38H75O8P	[M+Hac-H]-	749.534	-1.42	['PA(13:0/22:0)', 'PA(14:0/21:0)', 'PA(15:0/20:0)', 'PA(16:0/19:0)', 'PA(17:0/18:0)', 'PA(18:0/17:0)', 'PA(19:0/16:0)', 'PA(20:0/15:0)', 'PA(21:0/14:0)', 'PA(22:0/13:0)']
870.679	10639	0.264942	1.30524	1.16218
655.397	2602.5	0.091529	1.72362	1.16053
525.282	76081.4	0.229695	0.906481	1.15316			525.282	0.278898
369.284	9039.8	0.062693	1.34559	1.15138
509.249	3077.7	0.148804	0.807	1.14411
765.517	18337.1	0.850864	1.03194	1.14279
1106.78	10398.7	0.687475	1.06696	1.1408
1018.58	1643.6	0.072354	1.56363	1.1391
920.564	21533.6	0.090489	1.40263	1.13896
980	2668.6	0.216805	1.32072	1.13742
940.871	27869.6	0.380537	0.890142	1.13161
583.473	239347	0.162432	0.730237	1.12552	C36H60O2	[M+Hac-H]-	583.473	0.0951201	['11-cis-Retinyl palmitate', '36:6(18Z,21Z,24Z,27Z,30Z,33Z)', 'Linolenyl linolenate', 'Retinyl palmitate']
583.473	239347	0.162432	0.730237	1.12552	C36H60O2	[M-H]-	523.452	0.18		['11-cis-Retinyl palmitate', 'Retinyl palmitate', '11-cis-Retinyl palmitate', 'Retinyl palmitate']
555.479	3067.1	0.688569	1.07079	1.12353
718.54	9149.4	0.107727	1.35486	1.12191	C39H78NO8P	[M-H]-	718.539	0.9	['PC(10:0/21:0)', 'PC(11:0/20:0)', 'PC(12:0/19:0)', 'PC(13:0/18:0)', 'PC(14:0/17:0)', 'PC(15:0/16:0)', 'PC(16:0/15:0)', 'PC(17:0/14:0)', 'PC(18:0/13:0)', 'PC(19:0/12:0)', 'PC(20:0/11:0)', 'PC(21:0/10:0)', 'PC(9:0/22:0)', 'PE(12:0/22:0)', 'PE(13:0/21:0)', 'PE(14:0/20:0)', 'PE(15:0/19:0)', 'PE(16:0/18:0)', 'PE(17:0/17:0)', 'PE(18:0/16:0)', 'PE(19:0/15:0)', 'PE(20:0/14:0)', 'PE(21:0/13:0)', 'PE(22:0…		PE C34:0
368.281	37345.7	0.074071	1.34106	1.12189	C19H35NO2	[M+Hac-H]-	368.281	-0.09	['(9Me,4E,8E,10E-d19:3)sphingosine']	['Dicyclomine']
434.263	5464.8	0.154919	1.47595	1.12162
727.552	19043.3	0.109004	1.12365	1.11727	C43H72O5	[M+Hac-H]-	727.552	0.69	['DG(18:0/22:6(4Z,7Z,10Z,13Z,16Z,19Z)/0:0)', 'DG(18:1(9Z)/22:5(7Z,10Z,13Z,16Z,19Z)/0:0)', 'DG(18:2(9Z,12Z)/22:4(7Z,10Z,13Z,16Z)/0:0)', 'DG(18:3(6Z,9Z,12Z)/22:3(10Z,13Z,16Z)/0:0)[iso2]', 'DG(18:3(9Z,12Z,15Z)/22:3(10Z,13Z,16Z)/0:0)[iso2]', 'DG(18:4(6Z,9Z,12Z,15Z)/22:2(13Z,16Z)/0:0)', 'DG(20:1(11Z)/20:5(5Z,8Z,11Z,14Z,17Z)/0:0)', 'DG(20:2(11Z,14Z)/20:4(5Z,8Z,11Z,14Z)/0:0)', 'DG(20:3(8Z,11Z,14Z)/20:3(…		DG C40:6
1095.99	6175.2	0.284305	1.30053	1.10817
373.296	341052	0.90303	1.03094	1.10817	C19H38O3	[M+Hac-H]-	373.296	-0.13	['NA']
869.599	1454.5	0.074071	1.63406	1.10581
257.228	131807	0.0008	0.756365	1.10498	C19H30	[M-H]-	257.227	0.1			no identification
387.312	26277.6	0.197827	1.28814	1.104	C20H40O3	[M+Hac-H]-	387.312	0.06	['NA', '2-hydroxyphytanic acid', 'L-2-Hydroxyphytanate']	['L-2-Hydroxyphytanate']
921.567	11823.2	0.087572	1.40308	1.10128
788.543	5592.4	0.063062	1.42314	1.09474
767.457	12556.2	0.760173	0.961606	1.09291
379.252	30862.7	0.379076	1.22257	1.09093
499.217	2275.2	0.050621	1.66896	1.08849
810.51	14566.5	0.515748	1.12818	1.08385
700.524	90103.3	0.43462	1.06289	1.08339	C37H78NO6P	[M+(37Cl)]-	700.523	1.07	['PE(O-16:0/O-16:0)']		O-PE C38:9
913.843	14187.3	0.483018	0.911966	1.08092
816.512	2885	0.270228	1.39217	1.07631	C44H78NO8P	[M+(37Cl)]-	816.513	-0.97	['PC(14:1(9Z)/22:4(7Z,10Z,13Z,16Z))', 'PC(16:0/20:5(5Z,8Z,11Z,14Z,17Z))', 'PC(16:1(7Z)/20:4(5Z,8Z,11Z,14Z))', 'PC(16:1(9Z)/20:4(5Z,8Z,11Z,14Z))', 'PC(18:1(9Z)/18:4(6Z,9Z,12Z,15Z))', 'PC(18:2(9Z,12Z)/18:3(6Z,9Z,12Z))', 'PC(18:2(9Z,12Z)/18:3(9Z,12Z,15Z))', 'PC(18:3(6Z,9Z,12Z)/18:2(9Z,12Z))', 'PC(18:3(9Z,12Z,15Z)/18:2(9Z,12Z))', 'PC(18:4(6Z,9Z,12Z,15Z)/18:1(9Z))', 'PC(20:4(5Z,8Z,11Z,14Z)/16:1(9Z))',…		PC C36:5
401.364	2752.1	0.061165	1.53643	1.07368	C22H46O2	[M+Hac-H]-	401.364	0.02	['1,2-docasanediol', '15-methyl-1,2-heneicosanediol']
793.624	9507.7	0.029159	1.3479	1.07214
660.557	2887.3	0.087138	0.809842	1.07155
625.342	1677.3	0.017111	1.53939	1.07049
954.929	4416	0.162901	1.30073	1.06797
559.465	9059	0.212592	0.777272	1.06752
699.322	2127.6	0.019907	1.48224	1.06592
856.506	42798.1	0.383983	1.19951	1.065
948.583	2267.4	0.033267	1.53946	1.06412
871.533	8566.8	0.160188	1.39467	1.06245	C46H81O13P	[M-H]-	871.534	-0.82	['PI(15:0/22:4(7Z,10Z,13Z,16Z))', 'PI(17:0/20:4(5Z,8Z,11Z,14Z))', 'PI(17:1(9Z)/20:3(8Z,11Z,14Z))', 'PI(17:2(9Z,12Z)/20:2(11Z,14Z))', 'PI(18:3(6Z,9Z,12Z)/19:1(9Z))', 'PI(18:3(9Z,12Z,15Z)/19:1(9Z))', 'PI(18:4(6Z,9Z,12Z,15Z)/19:0)', 'PI(19:0/18:4(6Z,9Z,12Z,15Z))', 'PI(19:1(9Z)/18:3(6Z,9Z,12Z))', 'PI(19:1(9Z)/18:3(9Z,12Z,15Z))', 'PI(20:2(11Z,14Z)/17:2(9Z,12Z))', 'PI(20:3(8Z,11Z,14Z)/17:1(9Z))', 'PI(2…
685.505	20973.3	0.239453	1.12618	1.06185	C40H66O5	[M+Hac-H]-	685.505	-0.32	['NA', 'DG(15:0/22:6(4Z,7Z,10Z,13Z,16Z,19Z)/0:0)', 'DG(15:1(9Z)/22:5(7Z,10Z,13Z,16Z,19Z)/0:0)[iso2]', 'DG(17:1(9Z)/20:5(5Z,8Z,11Z,14Z,17Z)/0:0)[iso2]', 'DG(17:2(9Z,12Z)/20:4(5Z,8Z,11Z,14Z)/0:0)[iso2]']
829.484	2245	0.039491	1.45602	1.06037	C41H77O13P	[M+Na-2H]-	829.485	-0.69	['PI(12:0/20:1(11Z))', 'PI(13:0/19:1(9Z))', 'PI(14:0/18:1(9Z))', 'PI(14:1(9Z)/18:0)', 'PI(15:0/17:1(9Z))', 'PI(15:1(9Z)/17:0)', 'PI(16:0/16:1(9Z))', 'PI(16:1(9Z)/16:0)', 'PI(17:0/15:1(9Z))', 'PI(17:1(9Z)/15:0)', 'PI(18:0/14:1(9Z))', 'PI(18:1(9Z)/14:0)', 'PI(19:1(9Z)/13:0)', 'PI(20:1(11Z)/12:0)']		PI C32:1
704.457	12401.5	0.201164	1.35698	1.05574
851.601	19726.4	0.089925	1.31162	1.05305	C43H85O10P	[M+Hac-H]-	851.602	-1.48	['PG(15:0/22:0)', 'PG(16:0/21:0)', 'PG(17:0/20:0)', 'PG(18:0/19:0)', 'PG(19:0/18:0)', 'PG(20:0/17:0)', 'PG(21:0/16:0)', 'PG(22:0/15:0)']		PG C37:0
851.601	19726.4	0.089925	1.31162	1.05305	C45H89O12P	[M-H]-	851.602	-1.48	['PI(O-16:0/20:0)', 'PI(O-18:0/18:0)', 'PI(O-20:0/16:0)']
388.228	5533.5	0.230587	1.26517	1.04902	C23H33N2O	[M+Na-2H]-	374.234	-0.63		['Isopropamide', 'Isopropamide']
918.548	6489.8	0.087686	1.39672	1.04434
559.473	14158.1	0.269068	0.803284	1.04223	C34H60O2	[M+Hac-H]-	559.473	0.42	['34:4(19Z,22Z,25Z,28Z)', 'Linolenyl palmitatoleate', 'Palmitoleyl linolenate']
559.473	14158.1	0.269068	0.803284	1.04223	C36H64O4	[M-H]-	559.473	0.42	['2-methylbacteriohopane-32,33,34,35-tetrol', 'Mayolene-18']
645.295	4360.9	0.066078	1.41474	1.04027
444.251	12741.2	0.226115	1.30454	1.03975
840.565	27343.7	0.604484	1.10055	1.03521
329.27	71092.5	0.087686	1.28582	1.03476	C17H34O2	[M+Hac-H]-	329.27	-0.19	['NA', '(+)-14-methyl palmitic acid', '14:0(5Me[R],9Me[R],13Me)', '15-methyl palmitic acid', 'Heptadecanoic acid', 'Isopropyl myristate (NF)', 'Methyl palmitate']
329.27	71092.5	0.087686	1.28582	1.03476	C19H38O4	[M-H]-	329.27	-0.19	['MG(0:0/16:0/0:0)', 'MG(16:0/0:0/0:0)', 'MG(16:0/0:0/0:0)[rac]']
329.27	71092.5	0.087686	1.28582	1.03476	C17H34O2	[M+Hac-H]-	329.27	-0.19		['Methyl palmitate']
839.564	145419	0.659993	1.08226	1.03278			839.564	0.298965
855.503	88169.4	0.365402	1.20546	1.03228	C45H77O13P	[M-H]-	855.503	0.02	['PI(14:1(9Z)/22:4(7Z,10Z,13Z,16Z))', 'PI(16:0/20:5(5Z,8Z,11Z,14Z,17Z))', 'PI(16:1(9Z)/20:4(5Z,8Z,11Z,14Z))', 'PI(18:1(9Z)/18:4(6Z,9Z,12Z,15Z))', 'PI(18:2(9Z,12Z)/18:3(6Z,9Z,12Z))', 'PI(18:2(9Z,12Z)/18:3(9Z,12Z,15Z))', 'PI(18:3(6Z,9Z,12Z)/18:2(9Z,12Z))', 'PI(18:3(9Z,12Z,15Z)/18:2(9Z,12Z))', 'PI(18:4(6Z,9Z,12Z,15Z)/18:1(9Z))', 'PI(20:4(5Z,8Z,11Z,14Z)/16:1(9Z))', 'PI(20:5(5Z,8Z,11Z,14Z,17Z)/16:0)',…
685.304	14059.5	0.298585	1.29187	1.02928
838.561	285937	0.650588	1.08583	1.02713	C44H78NO8P	[M+Hac-H]-	838.56	0.27	['PC(14:1(9Z)/22:4(7Z,10Z,13Z,16Z))', 'PC(16:0/20:5(5Z,8Z,11Z,14Z,17Z))', 'PC(16:1(7Z)/20:4(5Z,8Z,11Z,14Z))', 'PC(16:1(9Z)/20:4(5Z,8Z,11Z,14Z))', 'PC(18:1(9Z)/18:4(6Z,9Z,12Z,15Z))', 'PC(18:2(9Z,12Z)/18:3(6Z,9Z,12Z))', 'PC(18:2(9Z,12Z)/18:3(9Z,12Z,15Z))', 'PC(18:3(6Z,9Z,12Z)/18:2(9Z,12Z))', 'PC(18:3(9Z,12Z,15Z)/18:2(9Z,12Z))', 'PC(18:4(6Z,9Z,12Z,15Z)/18:1(9Z))', 'PC(20:4(5Z,8Z,11Z,14Z)/16:1(9Z))',…		PC C36:5
838.561	285937	0.650588	1.08583	1.02713	C46H82NO10P	[M-H]-	838.56	0.27	['PS(18:0/22:4(7Z,10Z,13Z,16Z))', 'PS(18:2(9Z,12Z)/22:2(13Z,16Z))', 'PS(18:3(6Z,9Z,12Z)/22:1(11Z))', 'PS(18:3(9Z,12Z,15Z)/22:1(11Z))', 'PS(18:4(6Z,9Z,12Z,15Z)/22:0)', 'PS(20:0/20:4(5Z,8Z,11Z,14Z))', 'PS(20:1(11Z)/20:3(8Z,11Z,14Z))', 'PS(20:2(11Z,14Z)/20:2(11Z,14Z))', 'PS(20:3(8Z,11Z,14Z)/20:1(11Z))', 'PS(20:4(5Z,8Z,11Z,14Z)/20:0)', 'PS(22:0/18:4(6Z,9Z,12Z,15Z))', 'PS(22:1(11Z)/18:3(6Z,9Z,12Z))', …
665.419	2470.8	0.139037	0.846679	1.02571	C37H63O8P	[M-H]-	665.419	-0.24	['PA(14:0/20:5(5Z,8Z,11Z,14Z,17Z))', 'PA(14:1(9Z)/20:4(5Z,8Z,11Z,14Z))', 'PA(16:1(9Z)/18:4(6Z,9Z,12Z,15Z))', 'PA(18:4(6Z,9Z,12Z,15Z)/16:1(9Z))', 'PA(20:4(5Z,8Z,11Z,14Z)/14:1(9Z))', 'PA(20:5(5Z,8Z,11Z,14Z,17Z)/14:0)']
1061.8	5532.2	0.087686	1.32552	1.02484
811.513	12531.7	0.684103	1.07732	1.02481	C42H73O9P	[M+Hac-H]-	811.513	-0.41	['PG(P-16:0/20:5(5Z,8Z,11Z,14Z,17Z))']
811.513	12531.7	0.684103	1.07732	1.02481	C45H76O10	[M+Cl]-	811.513	-0.63	['MGDG(18:2(9Z,12Z)/18:3(9Z,12Z,15Z))']
850.597	37430.7	0.100987	1.30309	1.02457	C46H82NO7P	[M+Hac-H]-	850.597	0.39	['PC(P-18:0/20:5(5Z,8Z,11Z,14Z,17Z))', 'PC(o-16:0/22:6(4Z,7Z,10Z,13Z,16Z,19Z))']		P-PC C38:5
850.597	37430.7	0.100987	1.30309	1.02457	C48H86NO9P	[M-H]-	850.597	0.39	['PS(P-20:0/22:4(7Z,10Z,13Z,16Z))']
499.266	3610.2	0.000117	0.75441	1.0241	C24(13C)H42NO7P	[M-H]-	499.266	0.0131793			LPE C20:5, 13C
499.266	3610.2	0.000117	0.75441	1.0241	C28H46O3S	[M+K-2H]-	499.265	1.19	['(6R)-6-methylvitamin D3 6,19-sulfur dioxide adduct / (6R)-6-methylcholecalciferol 6,19-sulfur dioxide adduct', '(6S)-6-methylvitamin D3 6,19-sulfur dioxide adduct / (6S)-6-methylcholecalciferol 6,19-sulfur dioxide adduct', '1alpha,25-dihydroxy-24a,24b-didihomo-22-thia-20-epivitamin D3 / 1alpha,25-dihydroxy-24a,24b-didihomo-22-thia-20-epicholecalciferol', '1alpha,25-dihydroxy-24a,24b-dihomo-22-t…
499.266	3610.2	0.000117	0.75441	1.0241	C27H44O4S	[M+Cl]-	499.265	1.07	['(6R)-25-hydroxyvitamin D3 6,19-sulfur dioxide adduct / (6R)-25-hydroxycholecalciferol 6,19-sulfur dioxide adduct', '(6S)-25-hydroxyvitamin D3 6,19-sulfur dioxide adduct / (6S)-25-hydroxycholecalciferol 6,19-sulfur dioxide adduct', '7-Dehydrocholesterol-3-sulfate ester', 'Vitamin D3 sulfoconjugate']
736.264	3912.8	0.287341	1.20823	1.01988
677.592	2328.1	0.019554	0.801946	1.0186
621.36	1386.7	0.000117	1.54578	1.01566	na						no identification
673.524	32185.5	0.524034	1.10057	1.00877
699.52	280691	0.963574	1.00481	1.0082	C41H68O5	[M+Hac-H]-	699.521	-0.21	['DG(16:0/22:6(4Z,7Z,10Z,13Z,16Z,19Z)/0:0)', 'DG(16:1(9Z)/22:5(7Z,10Z,13Z,16Z,19Z)/0:0)', 'DG(18:1(9Z)/20:5(5Z,8Z,11Z,14Z,17Z)/0:0)', 'DG(18:2(9Z,12Z)/20:4(5Z,8Z,11Z,14Z)/0:0)', 'DG(18:3(6Z,9Z,12Z)/20:3(8Z,11Z,14Z)/0:0)', 'DG(18:3(9Z,12Z,15Z)/20:3(8Z,11Z,14Z)/0:0)', 'DG(18:4(6Z,9Z,12Z,15Z)/20:2(11Z,14Z)/0:0)']		DG C38:6
878.592	12412.6	0.546362	1.12235	1.00739	C47H82NO8P	[M+Hac-H]-	878.592	0.72	['PC(17:0/22:6(4Z,7Z,10Z,13Z,16Z,19Z))', 'PC(17:2(9Z,12Z)/22:4(7Z,10Z,13Z,16Z))', 'PC(19:1(9Z)/20:5(5Z,8Z,11Z,14Z,17Z))', 'PC(20:5(5Z,8Z,11Z,14Z,17Z)/19:1(9Z))', 'PC(22:4(7Z,10Z,13Z,16Z)/17:2(9Z,12Z))', 'PC(22:6(4Z,7Z,10Z,13Z,16Z,19Z)/17:0)', 'PE(20:0/22:6(4Z,7Z,10Z,13Z,16Z,19Z))', 'PE(20:2(11Z,14Z)/22:4(7Z,10Z,13Z,16Z))', 'PE(20:4(5Z,8Z,11Z,14Z)/22:2(13Z,16Z))', 'PE(20:5(5Z,8Z,11Z,14Z,17Z)/22:1(…		PE C42:6
786.509	17998.6	0.944994	1.01168	1.00688	C45H74NO8P	[M-H]-	786.508	1.26	['PE(18:2(9Z,12Z)/22:6(4Z,7Z,10Z,13Z,16Z,19Z))', 'PE(18:4(6Z,9Z,12Z,15Z)/22:4(7Z,10Z,13Z,16Z))', 'PE(20:3(8Z,11Z,14Z)/20:5(5Z,8Z,11Z,14Z,17Z))', 'PE(20:4(5Z,8Z,11Z,14Z)/20:4(5Z,8Z,11Z,14Z))', 'PE(20:5(5Z,8Z,11Z,14Z,17Z)/20:3(8Z,11Z,14Z))', 'PE(22:4(7Z,10Z,13Z,16Z)/18:4(6Z,9Z,12Z,15Z))', 'PE(22:6(4Z,7Z,10Z,13Z,16Z,19Z)/18:2(9Z,12Z))']		PE C40:8
374.299	77637.1	0.992622	1.00218	0.999322
1148.68	21118.1	0.464216	1.2958	0.997989
348.218	7521.9	0.012442	1.28864	0.995974	C18H27NO2	[M+Hac-H]-	348.218	-0.27		['Dyclonine', 'Hydroxy-gamma-sanshool']
1096.99	2019.9	0.041662	1.51324	0.991222
675.361	6207.5	0.634522	1.10518	0.991084	C35H59O8P	[M+(37Cl)]-	675.361	-0.53	['PA(12:0/20:5(5Z,8Z,11Z,14Z,17Z))', 'PA(14:1(9Z)/18:4(6Z,9Z,12Z,15Z))', 'PA(18:4(6Z,9Z,12Z,15Z)/14:1(9Z))', 'PA(20:5(5Z,8Z,11Z,14Z,17Z)/12:0)']
651.356	2993.3	0.783868	0.94285	0.99074
693.45	18325.4	0.70177	0.945965	0.990279	C39H67O8P	[M-H]-	693.45	0.43	['PA(14:1(9Z)/22:4(7Z,10Z,13Z,16Z))', 'PA(16:0/20:5(5Z,8Z,11Z,14Z,17Z))', 'PA(16:1(9Z)/20:4(5Z,8Z,11Z,14Z))', 'PA(18:1(9Z)/18:4(6Z,9Z,12Z,15Z))', 'PA(18:2(9Z,12Z)/18:3(6Z,9Z,12Z))', 'PA(18:2(9Z,12Z)/18:3(9Z,12Z,15Z))', 'PA(18:3(6Z,9Z,12Z)/18:2(9Z,12Z))', 'PA(18:3(9Z,12Z,15Z)/18:2(9Z,12Z))', 'PA(18:4(6Z,9Z,12Z,15Z)/18:1(9Z))', 'PA(20:4(5Z,8Z,11Z,14Z)/16:1(9Z))', 'PA(20:5(5Z,8Z,11Z,14Z,17Z)/16:0)',…
883.682	23858	0.147863	1.32816	0.98911	C58H92O6	[M-H]-	883.682	-0.2	['TG(13:0/20:4(5Z,8Z,11Z,14Z)/22:6(4Z,7Z,10Z,13Z,16Z,19Z))[iso6]', 'TG(13:0/20:5(5Z,8Z,11Z,14Z,17Z)/22:5(7Z,10Z,13Z,16Z,19Z))[iso6]', 'TG(15:0/18:4(6Z,9Z,12Z,15Z)/22:6(4Z,7Z,10Z,13Z,16Z,19Z))[iso6]', 'TG(15:0/20:5(5Z,8Z,11Z,14Z,17Z)/20:5(5Z,8Z,11Z,14Z,17Z))[iso3]', 'TG(15:1(9Z)/18:3(6Z,9Z,12Z)/22:6(4Z,7Z,10Z,13Z,16Z,19Z))[iso6]', 'TG(15:1(9Z)/18:3(9Z,12Z,15Z)/22:6(4Z,7Z,10Z,13Z,16Z,19Z))[iso6]', …		TAG C55:10
862.561	26699.1	0.386847	1.18042	0.988592	C46H78NO8P	[M+Hac-H]-	862.56	1.04	['PC(16:1(7Z)/22:6(4Z,7Z,10Z,13Z,16Z,19Z))', 'PC(16:1(9Z)/22:6(4Z,7Z,10Z,13Z,16Z,19Z))', 'PC(18:2(9Z,12Z)/20:5(5Z,8Z,11Z,14Z,17Z))', 'PC(18:3(6Z,9Z,12Z)/20:4(5Z,8Z,11Z,14Z))', 'PC(18:3(9Z,12Z,15Z)/20:4(5Z,8Z,11Z,14Z))', 'PC(18:4(6Z,9Z,12Z,15Z)/20:3(8Z,11Z,14Z))', 'PC(20:3(8Z,11Z,14Z)/18:4(6Z,9Z,12Z,15Z))', 'PC(20:4(5Z,8Z,11Z,14Z)/18:3(6Z,9Z,12Z))', 'PC(20:4(5Z,8Z,11Z,14Z)/18:3(9Z,12Z,15Z))', 'PC(…		PC C38:7
862.561	26699.1	0.386847	1.18042	0.988592	C48H82NO10P	[M-H]-	862.56	1.04	['PS(20:0/22:6(4Z,7Z,10Z,13Z,16Z,19Z))', 'PS(20:2(11Z,14Z)/22:4(7Z,10Z,13Z,16Z))', 'PS(20:4(5Z,8Z,11Z,14Z)/22:2(13Z,16Z))', 'PS(20:5(5Z,8Z,11Z,14Z,17Z)/22:1(11Z))', 'PS(22:1(11Z)/20:5(5Z,8Z,11Z,14Z,17Z))', 'PS(22:2(13Z,16Z)/20:4(5Z,8Z,11Z,14Z))', 'PS(22:4(7Z,10Z,13Z,16Z)/20:2(11Z,14Z))', 'PS(22:6(4Z,7Z,10Z,13Z,16Z,19Z)/20:0)']
375.303	8151.7	0.998415	0.999668	0.986289
796.643	11629.7	0.158822	1.32421	0.985386
881.675	159571	0.140745	1.326	0.984489
846.005	7201.4	0.535178	1.18016	0.978381
690.508	5251	0.42943	1.15057	0.977626	C37H74NO8P	[M-H]-	690.508	0.35	['PC(10:0/19:0)', 'PC(12:0/17:0)', 'PC(13:0/16:0)', 'PC(14:0/15:0)', 'PC(15:0/14:0)', 'PC(16:0/13:0)', 'PC(17:0/12:0)', 'PC(19:0/10:0)', 'PC(20:0/9:0)', 'PC(8:0/21:0)', 'PC(9:0/20:0)', 'PE(12:0/20:0)', 'PE(13:0/19:0)', 'PE(14:0/18:0)', 'PE(15:0/17:0)', 'PE(16:0/16:0)', 'PE(17:0/15:0)', 'PE(18:0/14:0)', 'PE(19:0/13:0)', 'PE(20:0/12:0)']		PE C32:0
643.523	3908.8	0.157452	1.3495	0.977463	C42H72O2	[M+Cl]-	643.523	-0.16	['15:1 Cholesteryl ester']
821.47	3587.5	0.294849	1.50927	0.977177
882.679	87234.5	0.147948	1.32035	0.976991
388.315	6251.7	0.162234	1.31149	0.973203
795.639	20212.6	0.147321	1.31334	0.972775
659.489	10113.1	0.086042	1.14596	0.971538	C38H64O5	[M+Hac-H]-	659.489	-0.33	['DG(13:0/22:5(7Z,10Z,13Z,16Z,19Z)/0:0)[iso2]', 'DG(15:0/20:5(5Z,8Z,11Z,14Z,17Z)/0:0)', 'DG(15:1(9Z)/20:4(5Z,8Z,11Z,14Z)/0:0)[iso2]', 'DG(17:2(9Z,12Z)/18:3(9Z,12Z,15Z)/0:0)[iso2]', 'DG(18:3(6Z,9Z,12Z)/17:2(9Z,12Z)/0:0)[iso2]', 'DG(18:4(6Z,9Z,12Z,15Z)/17:1(9Z)/0:0)[iso2]']
899.827	2549.1	0.148122	0.839347	0.970306
791.466	48224.3	0.817502	1.0338	0.969535	C38H75O12P	[M+(37Cl)]-	791.466	0.23	['PI(O-16:0/13:0)']
791.466	48224.3	0.817502	1.0338	0.969535	C47H69O8P	[M-H]-	791.466	0.65	['PA(22:6(4Z,7Z,10Z,13Z,16Z,19Z)/22:6(4Z,7Z,10Z,13Z,16Z,19Z))']
942.549	3994.5	0.611781	1.13429	0.967784	C50H78NO10P	[M+Hac-H]-	942.55	-1.24	['PS(22:4(7Z,10Z,13Z,16Z)/22:6(4Z,7Z,10Z,13Z,16Z,19Z))', 'PS(22:6(4Z,7Z,10Z,13Z,16Z,19Z)/22:4(7Z,10Z,13Z,16Z))']
897.55	9873.8	0.37202	1.18845	0.967134	C48H83O13P	[M-H]-	897.55	-0.06	['PI(17:1(9Z)/22:4(7Z,10Z,13Z,16Z))', 'PI(19:0/20:5(5Z,8Z,11Z,14Z,17Z))', 'PI(19:1(9Z)/20:4(5Z,8Z,11Z,14Z))', 'PI(20:4(5Z,8Z,11Z,14Z)/19:1(9Z))', 'PI(20:5(5Z,8Z,11Z,14Z,17Z)/19:0)', 'PI(22:4(7Z,10Z,13Z,16Z)/17:1(9Z))']
415.211	6518.2	0.050617	0.793863	0.964338
555.35	8847.1	0.01982	0.803118	0.964201
1161.98	6916.7	0.335395	1.23022	0.961014
794.627	6580.5	0.056126	1.3262	0.960864
142.021	436.4	0.024303	2.15994	0.960625	C2H9N3S	[M+Cl]-	142.021	-0.64
389.233	16802.9	0.067042	1.31142	0.959527	C23H34O5	[M-H]-	389.233	0.39	['15R-PGA2 methyl ester, 15-acetate', 'Digoxigenin', 'gitoxigenin']	['3beta,17-Dihydroxy-5alpha-pregnane-11,20-dione 3-acetate', 'Mevastatin']
389.233	16802.9	0.067042	1.31142	0.959527	C21H30O3	[M+Hac-H]-	389.233	0.39	['11-Deoxycorticosterone', '11alpha-hydroxyprogesterone', '11beta-Hydroxyprogesterone', '12alpha-Hydroxyprogesterone', '16alpha-hydroxyprogesterone', '17alpha-Hydroxyprogesterone', '1alpha-hydroxy-20-oxo-22,23,24,25,26,27-hexanorvitamin D3 / 1alpha-hydroxy-20-oxo-22,23,24,25,26,27-hexanorcholecalciferol', '20-Hydroxy-3-oxopregn-4-en-21-al', 'Jasmolin I', 'Junceic acid', 'Testosterone acetate']	['11-Deoxycorticosterone', '11alpha,12alpha-Epoxy-5beta-pregnane-3,20-dione', '11alpha-Hydroxyprogesterone', '11beta-Hydroxyprogesterone', '12alpha-Hydroxyprogesterone', '15alpha-Hydroxyprogesterone', '16alpha-Hydroxyprogesterone', '17-Hydroxy-3-oxo-19-nor-5alpha,17alpha-pregnane-21-carboxylic acid, gamma-lactone', '17-Hydroxy-3-oxo-19-nor-5beta,17alpha-pregnane-21-carboxylic acid, gamma-lactone'…
345.265	32787.4	0.146051	1.26671	0.957263	C17H34O3	[M+Hac-H]-	345.265	-0.23	['NA', '(R)-2-methoxyhexadecanoic acid', '2-Methoxyhexadecanoic acid', '2-hydroxy-3-methylhexadecanoic acid']
345.265	32787.4	0.146051	1.26671	0.957263	C17H34O3	[M+Hac-H]-	345.265	-0.23		['2-Methoxyhexadecanoic acid', '3-Hydroxy-palmitic acid methyl ester']
792.577	8846.9	0.120905	1.31608	0.956314	C44H85NO8	[M+K-2H]-	792.576	0.95	['GalCer(d16:1/22:0)', 'GalCer(d18:1/20:0)', 'GlcCer(d16:1/22:0)', 'GlcCer(d18:1/20:0)']		['GalCer(d16:1/22:0)', 'GalCer(d18:1/20:0)', 'GlcCer(d16:1/22:0)', 'GlcCer(d18:1/20:0)']
792.577	8846.9	0.120905	1.31608	0.956314	C40H80NO8P	[M+Hac-H]-	792.576	1.1	['Colfosceril palmitate (USAN/INN)', 'PC(10:0/22:0)', 'PC(11:0/21:0)', 'PC(12:0/20:0)', 'PC(13:0/19:0)', 'PC(14:0/18:0)', 'PC(15:0/17:0)', 'PC(17:0/15:0)', 'PC(18:0/14:0)', 'PC(19:0/13:0)', 'PC(20:0/12:0)', 'PC(21:0/11:0)', 'PC(22:0/10:0)', 'PC(9:0/23:0)', 'PE(13:0/22:0)', 'PE(14:0/21:0)', 'PE(15:0/20:0)', 'PE(16:0/19:0)', 'PE(17:0/18:0)', 'PE(18:0(10(R)Me)/16:0)', 'PE(18:0/17:0)', 'PE(19:0/16:0)…
507.296	46606.5	0.693779	0.660889	0.953968	C26H40O6	[M+Hac-H]-	507.296	0.19		['16-Feruloyloxypalmitate']
844.511	74149.5	0.087349	1.33831	0.953869	C45H78NO10P	[M+Na-2H]-	844.511	0.3	['PS(17:1(9Z)/22:4(7Z,10Z,13Z,16Z))', 'PS(19:0/20:5(5Z,8Z,11Z,14Z,17Z))', 'PS(19:1(9Z)/20:4(5Z,8Z,11Z,14Z))', 'PS(20:4(5Z,8Z,11Z,14Z)/19:1(9Z))', 'PS(20:5(5Z,8Z,11Z,14Z,17Z)/19:0)', 'PS(22:4(7Z,10Z,13Z,16Z)/17:1(9Z))']
380.255	6697.1	0.338868	1.24841	0.952786
599.468	1961.5	0.085417	0.65262	0.950037	C38H64O5	[M-H]-	599.468	-0.181828	['DG(13:0/22:5(7Z,10Z,13Z,16Z,19Z)/0:0)[iso2]', 'DG(15:0/20:5(5Z,8Z,11Z,14Z,17Z)/0:0)', 'DG(15:1(9Z)/20:4(5Z,8Z,11Z,14Z)/0:0)[iso2]', 'DG(17:2(9Z,12Z)/18:3(9Z,12Z,15Z)/0:0)[iso2]', 'DG(18:3(6Z,9Z,12Z)/17:2(9Z,12Z)/0:0)[iso2]', 'DG(18:4(6Z,9Z,12Z,15Z)/17:1(9Z)/0:0)[iso2]']
371.192	2100.8	0.89836	0.974362	0.949997
742.54	2983.2	0.085008	1.44599	0.948194	C41H78NO8P	[M-H]-	742.539	1.29	['PC(13:0/20:2(11Z,14Z))', 'PC(14:1(9Z)/19:1(9Z))', 'PC(15:0/18:2(9Z,12Z))', 'PC(15:1(9Z)/18:1(9Z))', 'PC(16:0/17:2(9Z,12Z))', 'PC(16:1(9Z)/17:1(9Z))', 'PC(17:1(9Z)/16:1(9Z))', 'PC(17:2(9Z,12Z)/16:0)', 'PC(18:1(9Z)/15:1(9Z))', 'PC(18:2(9Z,12Z)/15:0)', 'PC(19:1(9Z)/14:1(9Z))', 'PC(20:2(11Z,14Z)/13:0)', 'PE(14:0/22:2(13Z,16Z))', 'PE(14:1(9Z)/22:1(11Z))', 'PE(16:0/20:2(11Z,14Z))', 'PE(16:1(9Z)/20:1(…		PE C36:2
742.54	2983.2	0.085008	1.44599	0.948194	C39H74NO6P	[M+Hac-H]-	742.539	1.29	['NA']
735.295	2782	0.492675	1.21369	0.948058
889.58	4807.8	0.592786	1.10194	0.947491	C47H87O13P	[M-H]-	889.581	-0.76	['PI(16:0/22:2(13Z,16Z))', 'PI(16:1(9Z)/22:1(11Z))', 'PI(17:2(9Z,12Z)/21:0)', 'PI(18:0/20:2(11Z,14Z))', 'PI(18:1(9Z)/20:1(11Z))', 'PI(18:2(9Z,12Z)/20:0)', 'PI(19:1(9Z)/19:1(9Z))', 'PI(20:0/18:2(9Z,12Z))', 'PI(20:1(11Z)/18:1(9Z))', 'PI(20:2(11Z,14Z)/18:0)', 'PI(21:0/17:2(9Z,12Z))', 'PI(22:1(11Z)/16:1(9Z))', 'PI(22:2(13Z,16Z)/16:0)']
714.508	4149.6	0.074801	1.3358	0.947104	C39H74NO8P	[M-H]-	714.508	-0.38	['PC(13:0/18:2(9Z,12Z))', 'PC(14:0/17:2(9Z,12Z))', 'PC(14:1(9Z)/17:1(9Z))', 'PC(15:1(9Z)/16:1(9Z))', 'PC(16:1(9Z)/15:1(9Z))', 'PC(17:1(9Z)/14:1(9Z))', 'PC(17:2(9Z,12Z)/14:0)', 'PC(18:2(9Z,12Z)/13:0)', 'PE(12:0/22:2(13Z,16Z))', 'PE(14:0/20:2(11Z,14Z))', 'PE(14:1(9Z)/20:1(11Z))', 'PE(15:1(9Z)/19:1(9Z))', 'PE(16:0/18:2(9Z,12Z))', 'PE(16:1(9Z)/18:1(9Z))', 'PE(17:0/17:2(9Z,12Z))', 'PE(17:1(9Z)/17:1(9Z…		PE C34:2
715.608	2153.2	0.016871	0.770794	0.944468
716.635	4360.6	0.468427	0.88981	0.937981
721.272	2538.4	0.634522	1.11935	0.934378
792.47	23834.4	0.829493	1.03031	0.932632
938.581	6172.8	0.323017	1.20592	0.928322
694.573	8824.8	0.84961	1.04289	0.923295
435.24	2289.1	0.01797	1.49988	0.91881
361.133	2249.3	0.073923	1.49491	0.918094	C20H24N2O2	[M+K-2H]-	361.132	1.23		['(+)-Sceletium A4', 'Affinine', 'Quinidine', 'Quinine']
361.133	2249.3	0.073923	1.49491	0.918094	C19H22N2O3	[M+Cl]-	361.132	1.07		['Caribine']
1026.93	4571.4	0.344738	1.19422	0.913357
680.576	3643.5	0.63973	0.896106	0.9116
373.238	106917	0.075219	0.81468	0.910585	C23H34O4	[M-H]-	373.238	-0.01	['Calcitroic acid', 'Digitoxigenin']	['Androst-4-ene-3alpha,17beta-diol diacetate', 'Androst-4-ene-3beta,17beta-diol diacetate', 'Calcitroic acid']
373.238	106917	0.075219	0.81468	0.910585	C21H30O2	[M+Hac-H]-	373.238	-0.01	['14-methyl-20,14-retro-retinoic acid', '14-methyl-all-trans-retinoic acid', '16,17-didehydropregnenolone', '20-oxo-22,23,24,25,26,27-hexanorvitamin D3 / 20-oxo-22,23,24,25,26,27-hexanorcholecalciferol', 'Cannabidiol', 'Progesterone']	['16,17-Didehydropregnenolone', '17beta-Hydroxy-2alpha,17-dimethyl-4,9(11)-androstadien-3-one', '17beta-Hydroxy-7alpha,17-dimethylandrosta-1,4-dien-3-one', '3,5-Cyclo-5alpha,17alpha-pregn-20-yne-6beta,17-diol', '3-Methoxy-19-nor-17alpha-pregna-1,3,5(10)-trien-17beta-ol', '3alpha-Ethynyl-3-hydroxy-5alpha-androstan-17-one', '5beta-Pregn-11-ene-3,20-dione', 'Cannabichromene', 'Cannabidiol', 'Dronabi…
591.229	5028.9	0.468427	0.884233	0.910562
880.504	25585.9	0.116782	1.31665	0.910337
603.349	2378.5	0.032553	0.775212	0.908139
331.264	11033.7	0.602859	0.900145	0.907987	C22H36O2	[M-H]-	331.264	-0.04	['NA', '22:4(4Z,7Z,10Z,13E)', '22:4(7Z,13Z,16Z,19Z)', '7,10,13,16-Docosatetraenoic acid', 'Adrenic acid']		FFA C22:4
331.264	11033.7	0.602859	0.900145	0.907987	C20H32	[M+Hac-H]-	331.264	-0.04	['(+)-13(17),15-Cleistanthadiene', '(+)-15-Beyerene', '(+)-Sandaracopimaradiene', '(-)-16-Atisene', '(-)-4,10(20),14-Bifloratriene', '(-)-Abietadiene', '9beta-Pimara-7,15-diene', 'Aphidicol-16-ene', 'Casbene', 'Cembrene', 'Dolabella-3,7,18-triene', 'Fusicocca-2,10(14)-diene', 'Isopimara-7,15-diene', 'Levopimaradiene', 'Neoabietadiene', 'Neocembrene', 'Stemar-13-ene', 'Stemod-13(17)-ene', 'Taxa-4(…
331.264	11033.7	0.602859	0.900145	0.907987	C22H36O2	[M-H]-	331.264	-0.04		['5alpha-Androstan-17beta-ol propionate', '7,10,13,16-Docosatetraenoic acid']
331.264	11033.7	0.602859	0.900145	0.907987	C20H32	[M+Hac-H]-	331.264	-0.04		['(+)-Sandaracopimaradiene', '(-)-Abietadiene', '9beta-Pimara-7,15-diene', 'Aphidicol-15-ene', 'Aphidicol-16-ene', 'Casbene', 'Cembrene', 'Fusicocca-2,10(14)-diene', 'Isopimara-7,15-diene', 'Levopimaradiene', 'Neoabietadiene', 'Neocembrene', 'Palustradiene', 'Pimaradiene', 'Stemar-13-ene', 'Stemod-13(17)-ene', 'Taxa-4(5),11(12)-diene', 'ent-Cassa-12,15-diene', 'ent-Kaurene', 'ent-Pimara-8(14),15-…
739.577	2880.8	0.072645	1.41035	0.907295
857.509	8240.1	0.401772	1.1575	0.906531
614.028	2975.6	0.370938	1.30099	0.906523
777.629	6645.1	0.081183	1.34251	0.90628
1150.69	4780.9	0.45472	1.28042	0.904195
497.25	2673.2	0.192487	1.55287	0.902454
557.241	4218.2	0.356342	1.19728	0.900484
327.236	19010	0.013359	0.763056	0.88946
391.198	32738	0.685478	1.09425	0.888963	C16H28O7	[M+Hac-H]-	391.197	1.08	['NA', '(2S,3S)-2-Hydroxytridecane-1,2,3-tricarboxylate']
391.198	32738	0.685478	1.09425	0.888963	C16H28O7	[M+Hac-H]-	391.197	1.08		['(2S,3S)-2-Hydroxytridecane-1,2,3-tricarboxylate']
816.556	7593	0.155404	1.28289	0.887252	C47H80NO8P	[M-H]-	816.555	0.93	['PC(17:1(9Z)/22:6(4Z,7Z,10Z,13Z,16Z,19Z))', 'PC(22:6(4Z,7Z,10Z,13Z,16Z,19Z)/17:1(9Z))', 'PE(20:1(11Z)/22:6(4Z,7Z,10Z,13Z,16Z,19Z))', 'PE(20:3(8Z,11Z,14Z)/22:4(7Z,10Z,13Z,16Z))', 'PE(20:5(5Z,8Z,11Z,14Z,17Z)/22:2(13Z,16Z))', 'PE(22:2(13Z,16Z)/20:5(5Z,8Z,11Z,14Z,17Z))', 'PE(22:4(7Z,10Z,13Z,16Z)/20:3(8Z,11Z,14Z))', 'PE(22:6(4Z,7Z,10Z,13Z,16Z,19Z)/20:1(11Z))']		PE C42:7
816.556	7593	0.155404	1.28289	0.887252	C45H76NO6P	[M+Hac-H]-	816.555	0.93	['NA']
639.536	14119.4	0.802542	1.03288	0.88443
784.493	14017.6	0.97376	0.993232	0.883297	C45H72NO8P	[M-H]-	784.492	1.35	['PE(18:3(6Z,9Z,12Z)/22:6(4Z,7Z,10Z,13Z,16Z,19Z))', 'PE(18:3(9Z,12Z,15Z)/22:6(4Z,7Z,10Z,13Z,16Z,19Z))', 'PE(20:4(5Z,8Z,11Z,14Z)/20:5(5Z,8Z,11Z,14Z,17Z))', 'PE(20:5(5Z,8Z,11Z,14Z,17Z)/20:4(5Z,8Z,11Z,14Z))', 'PE(22:6(4Z,7Z,10Z,13Z,16Z,19Z)/18:3(6Z,9Z,12Z))', 'PE(22:6(4Z,7Z,10Z,13Z,16Z,19Z)/18:3(9Z,12Z,15Z))']		PE C40:9
408.299	2649.8	0.04968	0.796874	0.881579
508.3	14329.8	0.685642	0.653121	0.876832			508.341	363750
693.25	3216.8	0.243441	1.30627	0.874288
828.48	5447.9	0.074071	1.34875	0.87052	C44H74NO10P	[M+Na-2H]-	828.48	0.92	['PS(16:0/22:6(4Z,7Z,10Z,13Z,16Z,19Z))', 'PS(18:1(9Z)/20:5(5Z,8Z,11Z,14Z,17Z))', 'PS(18:2(9Z,12Z)/20:4(5Z,8Z,11Z,14Z))', 'PS(18:3(6Z,9Z,12Z)/20:3(8Z,11Z,14Z))', 'PS(18:3(9Z,12Z,15Z)/20:3(8Z,11Z,14Z))', 'PS(18:4(6Z,9Z,12Z,15Z)/20:2(11Z,14Z))', 'PS(20:2(11Z,14Z)/18:4(6Z,9Z,12Z,15Z))', 'PS(20:3(8Z,11Z,14Z)/18:3(6Z,9Z,12Z))', 'PS(20:3(8Z,11Z,14Z)/18:3(9Z,12Z,15Z))', 'PS(20:4(5Z,8Z,11Z,14Z)/18:2(9Z,12…
576.287	12969.9	0.881925	0.961819	0.86568	C28H48NO7P	[M+Cl]-	576.286	0.46	['LysoPC(20:5(5Z,8Z,11Z,14Z,17Z))']		LPC C20:5
258.231	28243	0.001189	0.781828	0.863262	C18(13C)H30	[M-H]-	259.238	0.16			no identification
609.489	2775.2	0.23308	0.629961	0.863164	C38H62O2	[M+Hac-H]-	609.489	0.09	['all-trans-retinyl oleate']
427.217	2033.3	0.113138	1.43964	0.862815
838.532	5407.7	0.317475	1.22081	0.861216
890.592	43760.1	0.194832	1.28617	0.86002	C48H82NO8P	[M+Hac-H]-	890.592	0.66	['PC(18:1(11Z)/22:6(4Z,7Z,10Z,13Z,16Z,19Z))', 'PC(18:1(9Z)/22:6(4Z,7Z,10Z,13Z,16Z,19Z))', 'PC(18:2(9Z,12Z)/22:5(4Z,7Z,10Z,13Z,16Z))', 'PC(18:3(6Z,9Z,12Z)/22:4(7Z,10Z,13Z,16Z))', 'PC(18:3(9Z,12Z,15Z)/22:4(7Z,10Z,13Z,16Z))', 'PC(20:2(11Z,14Z)/20:5(5Z,8Z,11Z,14Z,17Z))', 'PC(20:3(8Z,11Z,14Z)/20:4(5Z,8Z,11Z,14Z))', 'PC(20:4(5Z,8Z,11Z,14Z)/20:3(8Z,11Z,14Z))', 'PC(20:5(5Z,8Z,11Z,14Z,17Z)/20:2(11Z,14Z))'…		PC C40:7
890.592	43760.1	0.194832	1.28617	0.86002	C50H86NO10P	[M-H]-	890.592	0.66	['PS(22:0/22:6(4Z,7Z,10Z,13Z,16Z,19Z))', 'PS(22:2(13Z,16Z)/22:4(7Z,10Z,13Z,16Z))', 'PS(22:4(7Z,10Z,13Z,16Z)/22:2(13Z,16Z))', 'PS(22:6(4Z,7Z,10Z,13Z,16Z,19Z)/22:0)']
891.595	23938.4	0.178766	1.29564	0.85916
806.498	71339.3	0.458796	1.12791	0.857232	C42H70NO8P	[M+Hac-H]-	806.498	0.74	['PE(15:1(9Z)/22:6(4Z,7Z,10Z,13Z,16Z,19Z))', 'PE(17:2(9Z,12Z)/20:5(5Z,8Z,11Z,14Z,17Z))', 'PE(20:5(5Z,8Z,11Z,14Z,17Z)/17:2(9Z,12Z))', 'PE(22:6(4Z,7Z,10Z,13Z,16Z,19Z)/15:1(9Z))']		PC C34:7
806.498	71339.3	0.458796	1.12791	0.857232	C44H74NO10P	[M-H]-	806.498	0.74	['PS(16:0/22:6(4Z,7Z,10Z,13Z,16Z,19Z))', 'PS(18:1(9Z)/20:5(5Z,8Z,11Z,14Z,17Z))', 'PS(18:2(9Z,12Z)/20:4(5Z,8Z,11Z,14Z))', 'PS(18:3(6Z,9Z,12Z)/20:3(8Z,11Z,14Z))', 'PS(18:3(9Z,12Z,15Z)/20:3(8Z,11Z,14Z))', 'PS(18:4(6Z,9Z,12Z,15Z)/20:2(11Z,14Z))', 'PS(20:2(11Z,14Z)/18:4(6Z,9Z,12Z,15Z))', 'PS(20:3(8Z,11Z,14Z)/18:3(6Z,9Z,12Z))', 'PS(20:3(8Z,11Z,14Z)/18:3(9Z,12Z,15Z))', 'PS(20:4(5Z,8Z,11Z,14Z)/18:2(9Z,12…
438.295	11844.2	0.086481	1.28522	0.856225
923.771	9004	0.186054	1.11562	0.853088
876.576	9427.3	0.439486	1.1606	0.849275	C47H80NO8P	[M+Hac-H]-	876.576	0.36	['PC(17:1(9Z)/22:6(4Z,7Z,10Z,13Z,16Z,19Z))', 'PC(22:6(4Z,7Z,10Z,13Z,16Z,19Z)/17:1(9Z))', 'PE(20:1(11Z)/22:6(4Z,7Z,10Z,13Z,16Z,19Z))', 'PE(20:3(8Z,11Z,14Z)/22:4(7Z,10Z,13Z,16Z))', 'PE(20:5(5Z,8Z,11Z,14Z,17Z)/22:2(13Z,16Z))', 'PE(22:2(13Z,16Z)/20:5(5Z,8Z,11Z,14Z,17Z))', 'PE(22:4(7Z,10Z,13Z,16Z)/20:3(8Z,11Z,14Z))', 'PE(22:6(4Z,7Z,10Z,13Z,16Z,19Z)/20:1(11Z))']		PE C42:7
876.576	9427.3	0.439486	1.1606	0.849275	C49H84NO10P	[M-H]-	876.576	0.36	['PS(21:0/22:6(4Z,7Z,10Z,13Z,16Z,19Z))', 'PS(22:6(4Z,7Z,10Z,13Z,16Z,19Z)/21:0)']
201.04	3117.1	0.046828	1.32644	0.847732	C6H6O4	[M+Hac-H]-	201.04	0.13	['cis,cis-Muconate', 'trans-trans-Muconic acid']
201.04	3117.1	0.046828	1.32644	0.847732	C6H6O4	[M+Hac-H]-	201.04	0.13		['(S)-5-Oxo-2,5-dihydrofuran-2-acetate', '1,2,3,5-Tetrahydroxybenzene', '2,5-Dihydro-5-oxofuran-2-acetate', '2-Hydroxymuconate semialdehyde', '2-Oxo-2,3-dihydrofuran-5-acetate', 'Kojic acid', 'cis,cis-4-Hydroxymuconic semialdehyde', 'cis,cis-Muconate', 'cis,trans-Hexadienedioate']
860.546	9186.4	0.224158	1.25497	0.847332	C46H76NO8P	[M+Hac-H]-	860.545	1.39	['PC(18:3(6Z,9Z,12Z)/20:5(5Z,8Z,11Z,14Z,17Z))', 'PC(18:3(9Z,12Z,15Z)/20:5(5Z,8Z,11Z,14Z,17Z))', 'PC(18:4(6Z,9Z,12Z,15Z)/20:4(5Z,8Z,11Z,14Z))', 'PC(20:4(5Z,8Z,11Z,14Z)/18:4(6Z,9Z,12Z,15Z))', 'PC(20:5(5Z,8Z,11Z,14Z,17Z)/18:3(6Z,9Z,12Z))', 'PC(20:5(5Z,8Z,11Z,14Z,17Z)/18:3(9Z,12Z,15Z))']		PC C38:8
860.546	9186.4	0.224158	1.25497	0.847332	C48H80NO10P	[M-H]-	860.545	1.39	['PS(20:1(11Z)/22:6(4Z,7Z,10Z,13Z,16Z,19Z))', 'PS(20:3(8Z,11Z,14Z)/22:4(7Z,10Z,13Z,16Z))', 'PS(20:5(5Z,8Z,11Z,14Z,17Z)/22:2(13Z,16Z))', 'PS(22:2(13Z,16Z)/20:5(5Z,8Z,11Z,14Z,17Z))', 'PS(22:4(7Z,10Z,13Z,16Z)/20:3(8Z,11Z,14Z))', 'PS(22:6(4Z,7Z,10Z,13Z,16Z,19Z)/20:1(11Z))']
1034.78	5599.5	0.215909	1.23984	0.845345
834.531	8847.8	0.111451	1.32111	0.845029			834.528
913.693	3024.8	0.490414	0.893512	0.844793
381.229	6743.7	0.310128	1.20952	0.843063	C21H34O6	[M-H]-	381.228	0.78		['Sarcostin']
381.229	6743.7	0.310128	1.20952	0.843063	C19H30O4	[M+Hac-H]-	381.228	0.78		['(8)-Gingerol', 'Decylubiquinone', 'Rapanone']
853.644	7901.6	0.174951	1.2753	0.842363
807.502	33655.3	0.47515	1.12254	0.841883	C41H77O13P	[M-H]-	807.503	-1.42	['PI(12:0/20:1(11Z))', 'PI(13:0/19:1(9Z))', 'PI(14:0/18:1(9Z))', 'PI(14:1(9Z)/18:0)', 'PI(15:0/17:1(9Z))', 'PI(15:1(9Z)/17:0)', 'PI(16:0/16:1(9Z))', 'PI(16:1(9Z)/16:0)', 'PI(17:0/15:1(9Z))', 'PI(17:1(9Z)/15:0)', 'PI(18:0/14:1(9Z))', 'PI(18:1(9Z)/14:0)', 'PI(19:1(9Z)/13:0)', 'PI(20:1(11Z)/12:0)']
958.618	3534.4	0.087138	1.39946	0.841836
311.178	3914.7	0.823108	0.946863	0.840027	C18H28O2	[M+Cl]-	311.178	0.25	['NA', '18:4(5Z,9Z,12Z,15Z)', '19-Nor-5-androstenediol', '19-norandrosterone', 'Stearidonic acid', 'beta-parinaric acid', 'cis-parinaric acid']		FFA C18:4
311.178	3914.7	0.823108	0.946863	0.840027	C19H30O	[M+K-2H]-	311.178	0.44	['4,5-(methanoxy-2-methylethano)isolongifol-4-ene', 'Androstenol']
311.178	3914.7	0.823108	0.946863	0.840027	C19H30O	[M+K-2H]-	311.178	0.44		['3-Oxo-5alpha-steroid', '3-Oxo-5beta-steroid', '3-Oxosteroid', '3beta-Hydroxy-delta5-steroid', '5alpha-Androstan-2-en-17beta-ol', '7-Oxosteroid']
311.178	3914.7	0.823108	0.946863	0.840027	C18H28O2	[M+Cl]-	311.178	0.25		['Kinoprene', 'Stearidonic acid']
627.35	17274.1	0.606088	0.944881	0.839259
810.946	2473.5	0.319356	1.41863	0.837442
558.411	3952.8	0.383983	1.21957	0.835789
960.936	6217.7	0.300455	1.25824	0.834304
691.608	5242.3	0.499833	0.90704	0.834102
503.411	5247.6	0.649936	0.930634	0.830916	C30H52O2	[M+Hac-H]-	503.411	0.17	['NA', '30:4(15Z,18Z,21Z,24Z)', 'Dammarenediol-I', 'Saoussazine']	['Dammarenediol-I']
457.39	4792	0.186909	1.30686	0.830472	C25H50O3	[M+Hac-H]-	457.39	0.55	['NA']
879.501	89548.7	0.12581	1.29583	0.829542	C45H79O13P	[M+Na-2H]-	879.501	1.08	['PI(14:0/22:4(7Z,10Z,13Z,16Z))', 'PI(16:0/20:4(5Z,8Z,11Z,14Z))', 'PI(16:1(9Z)/20:3(8Z,11Z,14Z))', 'PI(18:0/18:4(6Z,9Z,12Z,15Z))', 'PI(18:1(9Z)/18:3(6Z,9Z,12Z))', 'PI(18:1(9Z)/18:3(9Z,12Z,15Z))', 'PI(18:2(9Z,12Z)/18:2(9Z,12Z))', 'PI(18:3(6Z,9Z,12Z)/18:1(9Z))', 'PI(18:3(9Z,12Z,15Z)/18:1(9Z))', 'PI(18:4(6Z,9Z,12Z,15Z)/18:0)', 'PI(20:3(8Z,11Z,14Z)/16:1(9Z))', 'PI(20:4(5Z,8Z,11Z,14Z)/16:0)', 'PI(22:4…
845.515	13622	0.155404	1.31176	0.828967	C42H81O13P	[M+Na-2H]-	845.516	-1.2	['PI(12:0/21:0)', 'PI(13:0/20:0)', 'PI(14:0/19:0)', 'PI(15:0/18:0)', 'PI(16:0/17:0)', 'PI(17:0/16:0)', 'PI(18:0/15:0)', 'PI(19:0/14:0)', 'PI(20:0/13:0)', 'PI(21:0/12:0)']
730.513	4443.6	0.131518	0.87512	0.826671
1018.83	4383.5	0.366328	1.18247	0.823867
471.245	3352.5	0.234057	1.35496	0.822949
374.242	26507	0.084316	0.817742	0.819155
393.31	1088.4	0.05653	2.07051	0.814597
589.54	8875	0.907769	0.980211	0.814361
847.702	1576.3	0.016272	1.42598	0.813648	C50H92O6	[M+Hac-H]-	847.703	-1.37	['TG(12:0/13:0/22:2(13Z,16Z))[iso6]', 'TG(12:0/15:0/20:2(11Z,14Z))[iso6]', 'TG(12:0/15:1(9Z)/20:1(11Z))[iso6]', 'TG(12:0/16:1(9Z)/19:1(9Z))[iso6]', 'TG(12:0/17:0/18:2(9Z,12Z))[iso6]', 'TG(12:0/17:1(9Z)/18:1(9Z))[iso6]', 'TG(12:0/17:2(9Z,12Z)/18:0)[iso6]', 'TG(13:0/14:0/20:2(11Z,14Z))[iso6]', 'TG(13:0/14:1(9Z)/20:1(11Z))[iso6]', 'TG(13:0/15:1(9Z)/19:1(9Z))[iso6]', 'TG(13:0/16:0/18:2(9Z,12Z))[iso6]…		TAG C47:2
952.532	1907.4	0.058467	1.50798	0.813164
506.325	9592.9	0.080274	1.18747	0.812961	C25H50NO7P	[M-H]-	506.325	0.17	['LysoPE(20:1(11Z)/0:0)', 'PC(17:1(10Z)/0:0)', 'PC(17:1(9Z)/0:0)']		LPE C20:1
863.565	12651	0.235889	1.23711	0.812602	C45H85O13P	[M-H]-	863.566	-1.13	['PI(14:0/22:1(11Z))', 'PI(14:1(9Z)/22:0)', 'PI(15:1(9Z)/21:0)', 'PI(16:0/20:1(11Z))', 'PI(16:1(9Z)/20:0)', 'PI(17:0/19:1(9Z))', 'PI(17:1(9Z)/19:0)', 'PI(18:0/18:1(9Z))', 'PI(18:1(9Z)/18:0)', 'PI(19:0/17:1(9Z))', 'PI(19:1(9Z)/17:0)', 'PI(20:0/16:1(9Z))', 'PI(20:1(11Z)/16:0)', 'PI(21:0/15:1(9Z))', 'PI(22:0/14:1(9Z))', 'PI(22:1(11Z)/14:0)']
896.002	15612.2	0.294849	1.295	0.804453
686.308	4282.9	0.265366	1.2972	0.801156
794.467	7776.5	0.272961	1.28471	0.799962
952.609	2761.4	0.064207	1.42287	0.799956
870.529	16380.6	0.211389	1.32944	0.797139	C47H74NO8P	[M+Hac-H]-	870.529	-0.07	['PE(20:4(5Z,8Z,11Z,14Z)/22:6(4Z,7Z,10Z,13Z,16Z,19Z))', 'PE(20:5(5Z,8Z,11Z,14Z,17Z)/22:5(7Z,10Z,13Z,16Z,19Z))', 'PE(22:6(4Z,7Z,10Z,13Z,16Z,19Z)/20:4(5Z,8Z,11Z,14Z))']		PE C42:10
313.166	5354.8	0.137667	1.2298	0.796899
878.498	158655	0.135466	1.2866	0.796774	C50H74NO10P	[M-H]-	878.498	0.11	['PS(22:6(4Z,7Z,10Z,13Z,16Z,19Z)/22:6(4Z,7Z,10Z,13Z,16Z,19Z))']
600.33	298644	0.003598	0.804614	0.795879	C28H48NO7P	[M+Hac-H]-	600.331	-0.46	['LysoPC(20:5(5Z,8Z,11Z,14Z,17Z))']		LPC C20:5
835.533	7587.5	0.122412	1.31628	0.795138		[M+Hac-H]-	835.532	-281500			PC C36:7, 13C
835.533	7587.5	0.122412	1.31628	0.795138	C43H81O13P	[M-H]-	835.534	-1.18	['PI(12:0/22:1(11Z))', 'PI(14:0/20:1(11Z))', 'PI(14:1(9Z)/20:0)', 'PI(15:0/19:1(9Z))', 'PI(15:1(9Z)/19:0)', 'PI(16:0/18:1(9Z))', 'PI(16:1(9Z)/18:0)', 'PI(17:0/17:1(9Z))', 'PI(17:1(9Z)/17:0)', 'PI(18:0/16:1(9Z))', 'PI(18:1(9Z)/16:0)', 'PI(19:0/15:1(9Z))', 'PI(19:1(9Z)/15:0)', 'PI(20:0/14:1(9Z))', 'PI(20:1(11Z)/14:0)', 'PI(22:1(11Z)/12:0)']
822.53	7318.1	0.563944	1.11855	0.79464	C43H74NO8P	[M+Hac-H]-	822.529	1.01	['PC(13:0/22:6(4Z,7Z,10Z,13Z,16Z,19Z))', 'PC(15:1(9Z)/20:5(5Z,8Z,11Z,14Z,17Z))', 'PC(17:2(9Z,12Z)/18:4(6Z,9Z,12Z,15Z))', 'PC(18:4(6Z,9Z,12Z,15Z)/17:2(9Z,12Z))', 'PC(20:5(5Z,8Z,11Z,14Z,17Z)/15:1(9Z))', 'PC(22:6(4Z,7Z,10Z,13Z,16Z,19Z)/13:0)', 'PE(16:0/22:6(4Z,7Z,10Z,13Z,16Z,19Z))', 'PE(18:1(9Z)/20:5(5Z,8Z,11Z,14Z,17Z))', 'PE(18:2(9Z,12Z)/20:4(5Z,8Z,11Z,14Z))', 'PE(18:3(6Z,9Z,12Z)/20:3(8Z,11Z,14Z))'…		PC C35:6
822.53	7318.1	0.563944	1.11855	0.79464	C45H78NO10P	[M-H]-	822.529	1.01	['PS(17:1(9Z)/22:4(7Z,10Z,13Z,16Z))', 'PS(19:0/20:5(5Z,8Z,11Z,14Z,17Z))', 'PS(19:1(9Z)/20:4(5Z,8Z,11Z,14Z))', 'PS(20:4(5Z,8Z,11Z,14Z)/19:1(9Z))', 'PS(20:5(5Z,8Z,11Z,14Z,17Z)/19:0)', 'PS(22:4(7Z,10Z,13Z,16Z)/17:1(9Z))']
381.265	8699.3	0.134485	1.26656	0.794371	C20H34O3	[M+Hac-H]-	381.265	0.27	['NA', '(+)-Villanovane-13alpha,19-diol', '(-)-2,7-Dolabelladiene-6beta,10alpha,18-triol', '(-)-Spongiane-15,16-diol', '12R-HETrE', '15(S)-Hydroxyeicosatrienoic acid', '5S-HETrE', '8S-HETrE']	['17alpha-Methyl-5alpha-androstane-3beta,11beta,17beta-triol', '2alpha-(Hydroxymethyl)-5alpha-androstane-3beta,17beta-diol']
381.265	8699.3	0.134485	1.26656	0.794371	C22H38O5	[M-H]-	381.265	0.27	['14-F2-dihomo-IsoP', '16,16-dimethyl-PGE1', '16,16-dimethyl-PGF2beta', '17-F2-dihomo-IsoP', '1a,1b-dihomo-PGE1', '1a,1b-dihomo-PGF2alpha', '20-ethyl PGF2alpha', '7-F2-dihomo-IsoP', 'Carboprost methyl (USAN)', 'Unoprostone (INN)']
1002.73	2022.3	0.100987	0.826469	0.793821
880.007	4623.6	0.355575	1.24148	0.792823
861.549	6843.7	0.234548	1.24969	0.791444	C45H83O13P	[M-H]-	861.55	-1.41	['PI(14:0/22:2(13Z,16Z))', 'PI(14:1(9Z)/22:1(11Z))', 'PI(16:0/20:2(11Z,14Z))', 'PI(16:1(9Z)/20:1(11Z))', 'PI(17:1(9Z)/19:1(9Z))', 'PI(17:2(9Z,12Z)/19:0)', 'PI(18:0/18:2(9Z,12Z))', 'PI(18:2(9Z,12Z)/18:0)', 'PI(19:0/17:2(9Z,12Z))', 'PI(19:1(9Z)/17:1(9Z))', 'PI(20:1(11Z)/16:1(9Z))', 'PI(20:2(11Z,14Z)/16:0)', 'PI(22:1(11Z)/14:1(9Z))', 'PI(22:2(13Z,16Z)/14:0)']
347.171	3620.1	0.126746	1.36214	0.791374	C16H28O8	[M-H]-	347.171	0.65		['Schizonepetoside E']
347.171	3620.1	0.126746	1.36214	0.791374	C20H26N2O	[M+(37Cl)]-	347.171	1.17		['Astrocasine', 'Ibogaine', 'Tabernanthine']
431.32	3219.1	0.030021	1.31691	0.790985
504.213	1151.7	0.098369	1.81517	0.78871	C21H42NO8P	[M+K-2H]-	504.213	-0.98	['PE(8:0/8:0)']		PE C16:0
504.213	1151.7	0.098369	1.81517	0.78871	C20H40NO9P	[M+Cl]-	504.213	-1.1	['PS(14:0/0:0)']
728.555	5232.1	0.06574	1.13455	0.785279	C39H82NO6P	[M+(37Cl)]-	728.554	1.39	['PE-NMe2(O-16:0/O-16:0)']
318.098	3990.9	0.195208	1.32868	0.782568	C14H13NO4	[M+Hac-H]-	318.098	0.02		['Kokusaginine', 'Maculosidine', 'Skimmianine']
1062.81	3610.6	0.273938	1.20378	0.780198
569.458	4765.2	0.156798	0.770941	0.77991
888.578	6014.7	0.316271	1.19059	0.775987
851.566	13389.6	0.432564	1.13836	0.775488	C44H85O13P	[M-H]-	851.566	0.27	['PI(13:0/22:0)', 'PI(14:0/21:0)', 'PI(15:0/20:0)', 'PI(16:0/19:0)', 'PI(17:0/18:0)', 'PI(18:0/17:0)', 'PI(19:0/16:0)', 'PI(20:0/15:0)', 'PI(21:0/14:0)', 'PI(22:0/13:0)']
852.578	14288.5	0.318007	1.20103	0.775097
457.029	3851	0.381181	1.52626	0.774855	C18H16N2O10	[M+K-2H]-	457.029	-1.28		['Musca-aurin-II']
552.31	5385.2	0.417646	0.913204	0.772026
530.313	3872.2	0.226115	0.74406	0.770502
855.56	20696.9	0.458765	1.12671	0.768578	C41H81O12P	[M+Hac-H]-	855.56	-0.53	['PI(O-16:0/16:0)', 'PI(O-18:0/14:0)', 'PI(O-20:0/12:0)']
626.346	43373	0.737686	0.958839	0.767831	C30H50NO7P	[M+Hac-H]-	626.346	-0.12	['LysoPC(22:6(4Z,7Z,10Z,13Z,16Z,19Z))']		LPC C22:6
492.18	3151.4	0.135466	0.796972	0.767056
560.477	5726.2	0.317291	0.805475	0.760983
1025.67	3951.4	0.027178	1.22787	0.760402
505.353	5895.3	0.278889	1.22734	0.759848	C28H46O4	[M+Hac-H]-	505.353	-0.21	['NA', '(20S)-1alpha,20,25-trihydroxy-24a-homovitamin D3 / (20S)-1alpha,20,25-trihydroxy-24a-homocholecalciferol', '(20S)-1alpha,25-dihydroxy-20-methoxyvitamin D3 / (20S)-1alpha,25-dihydroxy-20-methoxycholecalciferol', '(20S,24S)-Thornasterol B', '(23R)-1alpha,23,25-trihydroxy-23-methylvitamin D3 / (23R)-1alpha,23,25-trihydroxy-23-methylcholecalciferol', '(24R)-1alpha,24-dihydroxy-26,27-dimethyl-…	['3-Dehydroteasterone', 'Di-n-decyl phthalate', 'Diisodecyl phthalate', 'Stylisterol B']
900.841	2197.3	0.422646	0.901896	0.759185
866.598	7099.1	0.350846	1.19973	0.759135
813.613	20106.1	0.129068	1.2588	0.756741	C43H83N2O6P	[M+Hac-H]-	813.613	0.47	['SM(d18:2/20:1)']		SM C40:3
782.477	4930.8	0.906888	1.01901	0.754055	C45H70NO8P	[M-H]-	782.477	0.34	['PE(18:4(6Z,9Z,12Z,15Z)/22:6(4Z,7Z,10Z,13Z,16Z,19Z))', 'PE(20:5(5Z,8Z,11Z,14Z,17Z)/20:5(5Z,8Z,11Z,14Z,17Z))', 'PE(22:6(4Z,7Z,10Z,13Z,16Z,19Z)/18:4(6Z,9Z,12Z,15Z))']		PE C40:10
327.23	37532.5	0.037127	0.79815	0.752011
600.456	2366.4	0.073804	1.47014	0.749272
799.597	2846.2	0.162069	1.27708	0.748171
884.684	4127.2	0.121773	1.33369	0.745865
347.223	47862.1	0.413339	1.134	0.742869	C21H32O4	[M-H]-	347.223	-0.21	['NA', '11-deoxy-11-methylene-15-keto-PGD2', '11b,21-Dihydroxy-5b-pregnane-3,20-dione', '17alpha,21-Dihydroxypregnenolone', '3a,21-Dihydroxy-5b-pregnane-11,20-dione', '3beta,15beta,17alpha-Trihydroxy-pregnenone']
347.223	47862.1	0.413339	1.134	0.742869	C19H28O2	[M+Hac-H]-	347.223	-0.21	['5beta-Androstane-3,17-dione', 'Androstanedione', 'Dehydroandrosterone', 'Dehydroepiandrosterone', 'Epitestosterone', 'Testosterone']
347.223	47862.1	0.413339	1.134	0.742869	C21H32O4	[M-H]-	347.223	-0.21		['11beta,21-Dihydroxy-5beta-pregnane-3,20-dione', '17alpha,21-Dihydroxypregnenolone', '3alpha,17alpha-Dihydroxy-5beta-pregnane-11,20-dione', '3alpha,21-Dihydroxy-5beta-pregnane-11,20-dione', 'Protomycinolide IV']
347.223	47862.1	0.413339	1.134	0.742869	C19H28O2	[M+Hac-H]-	347.223	-0.21		['17beta-Hydroxy-2alpha-methylestr-4-en-3-one', '17beta-Hydroxy-4-methylestr-4-en-3-one', '17beta-Hydroxy-5alpha-androst-1-en-3-one', '3-Methoxyestra-2,5(10)-dien-17beta-ol', '3beta-Hydroxy-5-androsten-16-one', '5alpha-Androstane-3,17-dione', '5beta-Androstane-3,17-dione', 'Dehydroepiandrosterone', 'Normethandrolone', 'Testosterone']
317.233	29856.6	0.875473	1.03761	0.742726	C15H30O3	[M+Hac-H]-	317.233	0.13	['NA', 'Convolvulinolic acid']
836.581	8917.8	0.148752	1.24963	0.738318	C45H80NO7P	[M+Hac-H]-	836.581	0.28	['PE(O-18:0/22:6(4Z,7Z,10Z,13Z,16Z,19Z))', 'PE(P-20:0/20:5(5Z,8Z,11Z,14Z,17Z))']		O-PE C40:6 or P-PE C40:5
522.37	3384.4	0.731734	1.06997	0.737911
840.583	3649.3	0.586517	1.0927	0.737594
521.312	3297.5	0.278367	0.879097	0.736046	C27H42O6	[M+Hac-H]-	521.312	-0.26	['2-dehydroecdysone', '3-dehydroecdysone', 'shidasterone']	['3-Dehydroecdysone', 'Podecdysone B']
741.432	5185.2	0.263113	1.21123	0.732944
866.58	17206.1	0.26373	1.21703	0.732722
452.279	65579.1	0.071637	0.832938	0.730734	C21H44NO7P	[M-H]-	452.278	0.810342	['LysoPE(16:0/0:0)', 'PC(13:0/0:0)']		LPE C16:0
452.279	65579.1	0.071637	0.832938	0.730734	C19H40NO5P	[M+Hac-H]-	452.278	0.81	['C19 Sphingosine-1-phosphate']
787.512	7990.7	0.749256	1.04566	0.729503	C40H73O9P	[M+Hac-H]-	787.513	-1.32	['NA', 'PG(O-16:0/18:4(6Z,9Z,12Z,15Z))', 'PG(P-16:0/18:3(6Z,9Z,12Z))', 'PG(P-16:0/18:3(9Z,12Z,15Z))']		O-lPG C34:4 or P-lPG C34:3
787.512	7990.7	0.749256	1.04566	0.729503			787.511	0.965954
564.031	1755.5	0.70668	1.11895	0.728045
708.442	1468.1	0.12247	1.44524	0.727046
513.293	4899.6	0.361428	1.2506	0.725312
838.541	3138.2	0.439283	1.15103	0.723127
896.695	2592.1	0.119987	1.32265	0.720998
601.334	96368.1	0.004896	0.809235	0.720824
509.751	1650.5	0.074801	0.770806	0.720656
301.214	35678.6	0.009766	0.802542	0.720197							no identification
825.55	8173.2	0.483018	1.12082	0.719186
333.244	4375.3	0.183415	1.23962	0.714252	C19H30O	[M+Hac-H]-	333.244	0.03	['4,5-(methanoxy-2-methylethano)isolongifol-4-ene', 'Androstenol']
333.244	4375.3	0.183415	1.23962	0.714252	C21H34O3	[M-H]-	333.244	0.03	['21-hydroxyallopregnanolone', 'Allotetrahydrodeoxycorticosterone', 'Asterogenol']
333.244	4375.3	0.183415	1.23962	0.714252	C21H34O3	[M-H]-	333.244	0.03		['17beta-Hydroxy-2alpha-(hydroxymethyl)-17-methyl-5alpha-androstan-3-one', '17beta-Hydroxy-2alpha-(methoxymethyl)-5alpha-androstan-3-one', '3alpha,12alpha-Dihydroxy-5beta-pregnan-20-one', '3alpha,17alpha-Dihydroxy-5beta-pregnan-20-one', '3alpha,6alpha-Dihydroxy-5beta-pregnan-20-one', 'Allotetrahydrodeoxycorticosterone', 'D-Homo-17a-oxa-5alpha-androstan-3beta-ol acetate']
333.244	4375.3	0.183415	1.23962	0.714252	C19H30O	[M+Hac-H]-	333.244	0.03		['3-Oxo-5alpha-steroid', '3-Oxo-5beta-steroid', '3-Oxosteroid', '3beta-Hydroxy-delta5-steroid', '5alpha-Androstan-2-en-17beta-ol', '7-Oxosteroid']
872.545	6949	0.208805	1.23279	0.71412	C47H76NO8P	[M+Hac-H]-	872.545	-0.23	['PE(20:3(8Z,11Z,14Z)/22:6(4Z,7Z,10Z,13Z,16Z,19Z))', 'PE(20:5(5Z,8Z,11Z,14Z,17Z)/22:4(7Z,10Z,13Z,16Z))', 'PE(22:4(7Z,10Z,13Z,16Z)/20:5(5Z,8Z,11Z,14Z,17Z))', 'PE(22:6(4Z,7Z,10Z,13Z,16Z,19Z)/20:3(8Z,11Z,14Z))']		PE C42:9
803.544	2621.6	0.987995	1.00245	0.710515	C41H77O9P	[M+Hac-H]-	803.544	-0.84	['PG(P-18:0/17:2(9Z,12Z))']
364.257	5931.3	0.026368	1.55028	0.71021
535.276	2157	0.947346	1.01364	0.70944
898.564	4181.4	0.189851	1.27802	0.709196
313.217	6325.4	0.14307	0.871711	0.708588	C21H30O2	[M-H]-	313.217	0.08	['14-methyl-20,14-retro-retinoic acid', '14-methyl-all-trans-retinoic acid', '16,17-didehydropregnenolone', '20-oxo-22,23,24,25,26,27-hexanorvitamin D3 / 20-oxo-22,23,24,25,26,27-hexanorcholecalciferol', 'Cannabidiol', 'Progesterone']
313.217	6325.4	0.14307	0.871711	0.708588	C21H30O2	[M-H]-	313.217	0.08		['16,17-Didehydropregnenolone', '17beta-Hydroxy-2alpha,17-dimethyl-4,9(11)-androstadien-3-one', '17beta-Hydroxy-7alpha,17-dimethylandrosta-1,4-dien-3-one', '3,5-Cyclo-5alpha,17alpha-pregn-20-yne-6beta,17-diol', '3-Methoxy-19-nor-17alpha-pregna-1,3,5(10)-trien-17beta-ol', '3alpha-Ethynyl-3-hydroxy-5alpha-androstan-17-one', '5beta-Pregn-11-ene-3,20-dione', 'Cannabichromene', 'Cannabidiol', 'Dronabi…
373.332	2074.4	0.039379	1.40273	0.706439	C20H42O2	[M+Hac-H]-	373.332	0.04	['1,2-eicosanediol', '13-methyl-1,2-nonadecanediol']
464.266	55046.5	0.908654	0.981132	0.704228
765.451	80163.6	0.800495	0.96879	0.700541	C45H67O8P	[M-H]-	765.45	0.95	['PA(20:5(5Z,8Z,11Z,14Z,17Z)/22:6(4Z,7Z,10Z,13Z,16Z,19Z))', 'PA(22:6(4Z,7Z,10Z,13Z,16Z,19Z)/20:5(5Z,8Z,11Z,14Z,17Z))']
765.451	80163.6	0.800495	0.96879	0.700541	C47H68O6	[M+K-2H]-	765.45	0.8	['OH-Chlorobactene glucoside ester']
765.451	80163.6	0.800495	0.96879	0.700541	C46H66O7	[M+Cl]-	765.45	0.72	['19-Hexanoyloxyfucoxanthinol', 'Phleixanthophyll/ Deoxymyxol 1-glucoside']
588.536	20210.6	0.988041	1.00224	0.700331	C38H71NO3	[M-H]-	588.536	0.16	['Cer(d18:2/20:1)']
369.226	80479.7	0.634957	1.05782	0.698553	C18H36O6	[M+Na-2H]-	369.226	-0.13	['Sativic acid']
317.261	5382.3	0.072645	1.26011	0.697535
235.134	4326.4	0.154175	1.2696	0.69617	C14H20O3	[M-H]-	235.134	-0.72	['NA']
235.134	4326.4	0.154175	1.2696	0.69617	C14H20O3	[M-H]-	235.134	-0.72		['4-Heptyloxybenzoic acid', 'Heptyl p-hydroxybenzoate']
854.648	2916.2	0.141076	1.31147	0.693077
223.037	2461.7	0.538212	1.15329	0.692939	C7H13O6P	[M-H]-	223.038	-1.26		['Mevinphos']
223.037	2461.7	0.538212	1.15329	0.692939	C12H10O3	[M+Na-2H]-	223.038	-1.09		["2,2',3-Trihydroxybiphenyl", '2-Napthyloxyacetic acid']
790.636	1583.1	0.006776	1.56926	0.691166							no identification
996.999	3212.9	0.352866	1.16741	0.69001
240.101	3155.3	0.660078	1.18872	0.689977	C13H17NO2	[M+Na-2H]-	240.101	0.51		['Darlingine']
240.101	3155.3	0.660078	1.18872	0.689977	C9H19NO4	[M+Cl]-	240.101	-0.38		['Pantothenol']
240.101	3155.3	0.660078	1.18872	0.689977	C10H21NOS	[M+(37Cl)]-	240.101	-0.49		['9-Methylthiononanaldoxime', 'Pebulate', 'Vernolate']
785.496	4372.8	0.709853	1.05709	0.689625	C40H71O9P	[M+Hac-H]-	785.497	-1.27	['PG(P-16:0/18:4(6Z,9Z,12Z,15Z))']
785.496	4372.8	0.709853	1.05709	0.689625			785.496	1.01946
260.98	1493.7	0.039936	1.47353	0.689525
1061.75	2552.5	0.539722	0.924081	0.68879
691.434	4459.4	0.192361	0.877555	0.686427	C39H65O8P	[M-H]-	691.434	-0.22	['PA(14:0/22:6(4Z,7Z,10Z,13Z,16Z,19Z))', 'PA(16:1(9Z)/20:5(5Z,8Z,11Z,14Z,17Z))', 'PA(18:2(9Z,12Z)/18:4(6Z,9Z,12Z,15Z))', 'PA(18:3(6Z,9Z,12Z)/18:3(6Z,9Z,12Z))', 'PA(18:3(6Z,9Z,12Z)/18:3(9Z,12Z,15Z))', 'PA(18:3(9Z,12Z,15Z)/18:3(6Z,9Z,12Z))', 'PA(18:3(9Z,12Z,15Z)/18:3(9Z,12Z,15Z))', 'PA(18:4(6Z,9Z,12Z,15Z)/18:2(9Z,12Z))', 'PA(20:5(5Z,8Z,11Z,14Z,17Z)/16:1(9Z))', 'PA(22:6(4Z,7Z,10Z,13Z,16Z,19Z)/14:0)']
850.561	53227.6	0.331706	1.21751	0.686282	C45H78NO8P	[M+Hac-H]-	850.56	0.46	['PC(15:0/22:6(4Z,7Z,10Z,13Z,16Z,19Z))', 'PC(17:1(9Z)/20:5(5Z,8Z,11Z,14Z,17Z))', 'PC(17:2(9Z,12Z)/20:4(5Z,8Z,11Z,14Z))', 'PC(20:4(5Z,8Z,11Z,14Z)/17:2(9Z,12Z))', 'PC(20:5(5Z,8Z,11Z,14Z,17Z)/17:1(9Z))', 'PC(22:6(4Z,7Z,10Z,13Z,16Z,19Z)/15:0)', 'PE(18:0/22:6(4Z,7Z,10Z,13Z,16Z,19Z))', 'PE(18:2(9Z,12Z)/22:4(7Z,10Z,13Z,16Z))', 'PE(18:4(6Z,9Z,12Z,15Z)/22:2(13Z,16Z))', 'PE(20:1(11Z)/20:5(5Z,8Z,11Z,14Z,17Z…		PE C40:6
850.561	53227.6	0.331706	1.21751	0.686282	C47H82NO10P	[M-H]-	850.56	0.46	['PS(19:1(9Z)/22:4(7Z,10Z,13Z,16Z))', 'PS(20:5(5Z,8Z,11Z,14Z,17Z)/21:0)', 'PS(21:0/20:5(5Z,8Z,11Z,14Z,17Z))', 'PS(22:4(7Z,10Z,13Z,16Z)/19:1(9Z))']
657.546	5904.8	0.430071	1.14202	0.686141	C42H74O5	[M-H]-	657.546	-0.13	['DG(17:0/22:4(7Z,10Z,13Z,16Z)/0:0)[iso2]', 'DG(17:1(9Z)/22:3(10Z,13Z,16Z)/0:0)[iso2]', 'DG(17:2(9Z,12Z)/22:2(13Z,16Z)/0:0)[iso2]', 'DG(18:4(6Z,9Z,12Z,15Z)/21:0/0:0)[iso2]', 'DG(19:0/20:4(5Z,8Z,11Z,14Z)/0:0)[iso2]', 'DG(19:1(9Z)/20:3(8Z,11Z,14Z)/0:0)[iso2]']
789.547	2961.5	0.042081	1.4467	0.686134
777.528	6866.4	0.308521	1.16858	0.685419	C39H75O9P	[M+Hac-H]-	777.529	-0.82	['PG(O-16:0/17:2(9Z,12Z))', 'PG(P-16:0/17:1(9Z))', 'PG(P-18:0/15:1(9Z))']
993.999	1966	0.087686	1.37046	0.683166
831.014	2202	0.253466	1.24687	0.682767
804.556	4975.3	0.697633	1.06902	0.682623	C46H80NO8P	[M-H]-	804.555	1.43	['PC(16:0/22:6(4E,7E,10E,13E,16E,19E))', 'PC(16:0/22:6(4Z,7Z,10Z,13Z,16Z,19Z))', 'PC(18:1(11Z)/20:5(5Z,8Z,11Z,14Z,17Z))', 'PC(18:1(9Z)/20:5(5Z,8Z,11Z,14Z,17Z))', 'PC(18:2(9Z,12Z)/20:4(5Z,8Z,11Z,14Z))', 'PC(18:3(6Z,9Z,12Z)/20:3(8Z,11Z,14Z))', 'PC(18:3(9Z,12Z,15Z)/20:3(8Z,11Z,14Z))', 'PC(18:4(6Z,9Z,12Z,15Z)/20:2(11Z,14Z))', 'PC(20:2(11Z,14Z)/18:4(6Z,9Z,12Z,15Z))', 'PC(20:3(8Z,11Z,14Z)/18:3(6Z,9Z,12…		PC C38:6
634.542	5253.7	0.271682	0.890127	0.6789
790.54	159805	0.254495	1.21093	0.672436	C45H78NO8P	[M-H]-	790.539	1.06	['PC(15:0/22:6(4Z,7Z,10Z,13Z,16Z,19Z))', 'PC(17:1(9Z)/20:5(5Z,8Z,11Z,14Z,17Z))', 'PC(17:2(9Z,12Z)/20:4(5Z,8Z,11Z,14Z))', 'PC(20:4(5Z,8Z,11Z,14Z)/17:2(9Z,12Z))', 'PC(20:5(5Z,8Z,11Z,14Z,17Z)/17:1(9Z))', 'PC(22:6(4Z,7Z,10Z,13Z,16Z,19Z)/15:0)', 'PE(18:0/22:6(4Z,7Z,10Z,13Z,16Z,19Z))', 'PE(18:2(9Z,12Z)/22:4(7Z,10Z,13Z,16Z))', 'PE(18:4(6Z,9Z,12Z,15Z)/22:2(13Z,16Z))', 'PE(20:1(11Z)/20:5(5Z,8Z,11Z,14Z,17Z…		PE C40:6
790.54	159805	0.254495	1.21093	0.672436	C43H74NO6P	[M+Hac-H]-	790.539	1.06	['NA']
648.324	2337.6	0.093936	1.29172	0.671822
927.859	2363.5	0.508048	0.917704	0.670608
1035.78	2585.7	0.217283	1.23738	0.669873
304.236	75769.4	0.47515	0.917427	0.669738
526.286	10785.3	0.649054	1.05479	0.666708
750.547	3173	0.596901	1.11658	0.666708
814.562	6393.5	0.159062	1.26376	0.664864
526.294	89639	0.024303	0.843243	0.664542	C27H46NO7P	[M-H]-	526.294	0.27821			LPE C22:5
346.268	9009.6	0.235889	1.2185	0.663307
841.566	4537.9	0.323017	1.1862	0.662715
792.545	23162.8	0.186775	1.2264	0.6624
726.54	16151.9	0.264889	1.09056	0.662013
814.617	8025.5	0.131518	1.23769	0.660358
904.52	2089.7	0.906563	1.02154	0.659789
303.233	333349	0.551916	0.929892	0.658932	C20H32O2	[M-H]-	303.233	0.25		['(5Z,8Z,11Z,14Z)-Icosatetraenoic acid', '17-Methyl-5alpha-androst-2-ene-1alpha,17beta-diol', '17beta-Hydroxy-4alpha-methyl-5alpha-androstan-3-one', '2-Ketoepimanool', '3alpha-Hydroxy-2alpha-methyl-5alpha-androstan-17-one', '3beta-Methoxyandrost-5-en-16beta-ol', 'Acutilol A', 'Dihydroabietic acid', 'Methandriol', 'Metholone', 'Taxa-4(20),11(12)-dien-5alpha,13alpha-diol']	FFA C20:4 (arachidonic acid)
303.233	333349	0.551916	0.929892	0.658932	C20H32O2	[M-H]-	303.233	0.25	['NA', '(+)-Serradiol', '(-)-Amijiol', '(-)-Cladielline', '(-)-Isoamijiol', '(-)-Reiswigin A', '(5Z,8Z,11Z,14Z)-Icosatetraenoic acid', '16:3(2E,10E,12E)(3Me,5Me[R],7My,15Me)', '16:3(2E,9E,11E)(3Me,5Me[S],7My,15Me)', '17:4(2E,4E,9E,11E)(7Me[R],10Me,13Me[S])', '17:4(2E,4E,9E,11E)(8Me[R],10Me,15Me[R])', '20:4(5Z,13Z,16Z,19Z)', '5(E)-Arachidonic acid', 'Acutilol A', 'Cis-8,11,14,17-Eicosatetraenoic a…
303.233	333349	0.551916	0.929892	0.658932	C18H36N	[M+K-2H]-	303.233	-1.16		['Piproctanyl']
692.438	3289.5	0.476866	0.931216	0.657365
734.955	3434.5	0.746961	1.06282	0.656586
791.543	90480.2	0.226115	1.21156	0.655671	C44(13C)H78NO8P	[M-H]-	791.543	-71490			PE C40:6, 13C
791.543	90480.2	0.226115	1.21156	0.655671	C40H77O9P	[M+Hac-H]-	791.544	-1.42	['PG(O-16:0/18:2(9Z,12Z))', 'PG(P-16:0/18:1(9Z))', 'PG(P-18:0/16:1(9Z))', 'PG(P-20:0/14:1(9Z))']
392.201	6940.4	0.587891	1.12346	0.651829
265.217	3289.3	0.085008	1.28461	0.650054	C17H30O2	[M-H]-	265.217	0.36			FFA C17:2
265.184	2479.2	0.085008	1.28461	0.650054
774.545	3592.7	0.405007	1.13507	0.648366	C45H78NO7P	[M-H]-	774.544	1.45	['PE(P-18:0/22:6(4Z,7Z,10Z,13Z,16Z,19Z))']		P-PE C40:6
278.221	3062	0.017629	1.28495	0.647555	C17(13C)H30O2	[M-H]-	278.221	0.596864			FFA C18:3, 13C
575.468	5770.9	0.655431	0.9322	0.646802	C36H64O5	[M-H]-	575.468	0.37	['DG(13:0/20:3(8Z,11Z,14Z)/0:0)[iso2]', 'DG(15:0/18:3(9Z,12Z,15Z)/0:0)', 'DG(15:1(9Z)/18:2(9Z,12Z)/0:0)[iso2]', 'DG(16:1(9Z)/17:2(9Z,12Z)/0:0)[iso2]']
716.592	1961.8	0.066205	0.748864	0.646386
485.261	2424.1	0.221972	1.30351	0.645994
1107.78	8178.8	0.285477	1.16436	0.645825
793.58	3759	0.141117	1.2889	0.644289	C43H85N2O6P	[M+(37Cl)]-	793.581	-1.47	['SM(d16:1/22:1)', 'SM(d18:1/20:1)', 'SM(d18:2/20:0)']		SM C38:2
527.297	24306.1	0.029211	0.848044	0.643983	C30H50O3S	[M+K-2H]-	527.297	1.24	['26,27-diethyl-1alpha,25-dihydroxy-22-thia-20-epivitamin D3 / 26,27-diethyl-1alpha,25-dihydroxy-22-thia-20-epicholecalciferol', '26,27-diethyl-1alpha,25-dihydroxy-22-thiavitamin D3 / 26,27-diethyl-1alpha,25-dihydroxy-22-thiacholecalciferol']
527.297	24306.1	0.029211	0.848044	0.643983	C30H42N4O2	[M+(37Cl)]-	527.297	0.19		['Homaline']
261.171	4103.5	0.098461	1.29762	0.640437	C11H22O3	[M+Hac-H]-	261.171	0.24	['NA', '2-hydroxy hendecanoic acid', 'omega-hydroxy hendecanoic acid']
820.597	1547.1	0.005476	1.47008	0.636551	na						no identification
1020.51	1964	0.072354	0.826242	0.636026
668.57	3616.7	0.267926	0.84276	0.634242
395.22	7106	0.146051	1.27948	0.633752	C20H38O5	[M+K-2H]-	395.221	-0.43	['NA']
395.22	7106	0.146051	1.27948	0.633752	C23H34O4	[M+Na-2H]-	395.22	-0.05	['Calcitroic acid', 'Digitoxigenin']	['Androst-4-ene-3alpha,17beta-diol diacetate', 'Androst-4-ene-3beta,17beta-diol diacetate', 'Calcitroic acid']
395.22	7106	0.146051	1.27948	0.633752	C18H37O7P	[M-H]-	395.22	-0.14	['(9S,10S)-10-Hydroxy-9-(phosphonooxy)octadecanoate', 'PA(15:0/0:0)']	['(9S,10S)-10-Hydroxy-9-(phosphonooxy)octadecanoate']
433.067	3483.6	0.432564	1.35495	0.631673
1075.57	1153.4	0.029589	1.65913	0.631395	C53H88O22	[M-H]-	1075.57	-0.03	['Dioscoreside C']
531.442	21672.3	0.635921	0.924605	0.63097	C34H60O4	[M-H]-	531.442	0.43	['Mayolene-16']
531.442	21672.3	0.635921	0.924605	0.63097	C32H56O2	[M+Hac-H]-	531.442	0.43	['32:4(17Z,20Z,23Z,26Z)', 'Linoleyl myristoleate', 'Myristoleyl linolenate']
287.202	7039.6	0.01519	1.18971	0.630716	C19H28O2	[M-H]-	287.202	0.47	['5beta-Androstane-3,17-dione', 'Androstanedione', 'Dehydroandrosterone', 'Dehydroepiandrosterone', 'Epitestosterone', 'Testosterone']	['17beta-Hydroxy-2alpha-methylestr-4-en-3-one', '17beta-Hydroxy-4-methylestr-4-en-3-one', '17beta-Hydroxy-5alpha-androst-1-en-3-one', '3-Methoxyestra-2,5(10)-dien-17beta-ol', '3beta-Hydroxy-5-androsten-16-one', '5alpha-Androstane-3,17-dione', '5beta-Androstane-3,17-dione', 'Dehydroepiandrosterone', 'Normethandrolone', 'Testosterone']	Steroid or FFA C19:5
717.45	5643.2	0.60925	0.941443	0.630593	C41H67O8P	[M-H]-	717.45	0.47	['PA(16:1(9Z)/22:6(4Z,7Z,10Z,13Z,16Z,19Z))', 'PA(18:2(9Z,12Z)/20:5(5Z,8Z,11Z,14Z,17Z))', 'PA(18:3(6Z,9Z,12Z)/20:4(5Z,8Z,11Z,14Z))', 'PA(18:3(9Z,12Z,15Z)/20:4(5Z,8Z,11Z,14Z))', 'PA(18:4(6Z,9Z,12Z,15Z)/20:3(8Z,11Z,14Z))', 'PA(20:3(8Z,11Z,14Z)/18:4(6Z,9Z,12Z,15Z))', 'PA(20:4(5Z,8Z,11Z,14Z)/18:3(6Z,9Z,12Z))', 'PA(20:4(5Z,8Z,11Z,14Z)/18:3(9Z,12Z,15Z))', 'PA(20:5(5Z,8Z,11Z,14Z,17Z)/18:2(9Z,12Z))', 'PA(…
693.578	6876.5	0.837046	1.04181	0.62975
657.585	3120.9	0.186492	0.841629	0.628751
853.581	5159.4	0.304292	1.18846	0.626668
920.497	10980.3	0.223551	1.29301	0.626655
528.471	1552.6	0.323017	1.21642	0.625238
307.228	5201.4	0.029013	1.2844	0.624487	C17H28O	[M+Hac-H]-	307.228	0.2	['5-(2-hydroxyethyl)isolongifol-4-ene', '5-(2-hydroxyethyl)isolongifol-5-ene', 'Heptadecatrienal']
307.228	5201.4	0.029013	1.2844	0.624487	C17H28O	[M+Hac-H]-	307.228	0.2		['3beta-Hydroxysterol', 'Heptadecatrienal', 'Sterol']
307.228	5201.4	0.029013	1.2844	0.624487	C19H32O3	[M-H]-	307.228	0.2	['NA'](Fatty Acids and Conjugates )
1063.81	3191.8	0.25046	1.22968	0.623902
877.581	4437.5	0.368877	1.19303	0.62234	C46H87O13P	[M-H]-	877.581	-0.34	['PI(15:0/22:1(11Z))', 'PI(15:1(9Z)/22:0)', 'PI(16:1(9Z)/21:0)', 'PI(17:0/20:1(11Z))', 'PI(17:1(9Z)/20:0)', 'PI(18:0/19:1(9Z))', 'PI(18:1(9Z)/19:0)', 'PI(19:0/18:1(9Z))', 'PI(19:1(9Z)/18:0)', 'PI(20:0/17:1(9Z))', 'PI(20:1(11Z)/17:0)', 'PI(21:0/16:1(9Z))', 'PI(22:0/15:1(9Z))', 'PI(22:1(11Z)/15:0)']
375.254	6686.3	0.072354	1.23681	0.619987	C21H32O2	[M+Hac-H]-	375.254	0.07	['NA', '(S)-20-Hydroxypregn-4-en-3-one', '20-hydroxypregn-4-en-3-one', '20a-Dihydroprogesterone', '5alpha-Pregnane-3,20-dione', '5beta-Pregnane-3,20-dione', 'Bolasterone', 'Calusterone', 'Ethyltestosterone', 'Pregnenolone']	['(S)-20-Hydroxypregn-4-en-3-one', '17-Hydroxy-5alpha,17alpha-pregn-1-en-3-one', '17alpha,2alpha-Dimethyl-17beta-hydroxy-4-androsten-3-one', '17beta-Hydroxy-2,17-dimethyl-5alpha-androst-1-en-3-one', '17beta-Hydroxy-4,4-dimethylandrost-5-en-3-one', '17beta-Hydroxy-6alpha,17-dimethylandrost-4-en-3-one', '20alpha-Hydroxy-4-pregnen-3-one', '3-Acetyl-5alpha-androst-2-en-17beta-ol', '3-Ethynyl-5alpha-a…
375.254	6686.3	0.072354	1.23681	0.619987	C23H36O4	[M-H]-	375.254	0.07	['MG(0:0/20:5(5Z,8Z,11Z,14Z,17Z)/0:0)']	['3-Acetyl-5alpha-androstane-3beta,17beta-diol 3-acetate', '5alpha-Androstane-3beta,17beta-diol diacetate']
430.253	1025.7	0.059367	1.74909	0.618857
676.287	1366.6	0.411251	1.20585	0.615274
896.743	3583.3	0.035961	1.15955	0.613494
1060.93	1518	0.812152	0.959649	0.6129
848.545	2940.2	0.183735	1.30638	0.612771	C45H76NO8P	[M+Hac-H]-	848.545	0.29	['PC(15:1(9Z)/22:6(4Z,7Z,10Z,13Z,16Z,19Z))', 'PC(17:2(9Z,12Z)/20:5(5Z,8Z,11Z,14Z,17Z))', 'PC(20:5(5Z,8Z,11Z,14Z,17Z)/17:2(9Z,12Z))', 'PC(22:6(4Z,7Z,10Z,13Z,16Z,19Z)/15:1(9Z))', 'PE(18:1(9Z)/22:6(4Z,7Z,10Z,13Z,16Z,19Z))', 'PE(18:3(6Z,9Z,12Z)/22:4(7Z,10Z,13Z,16Z))', 'PE(18:3(9Z,12Z,15Z)/22:4(7Z,10Z,13Z,16Z))', 'PE(20:2(11Z,14Z)/20:5(5Z,8Z,11Z,14Z,17Z))', 'PE(20:3(8Z,11Z,14Z)/20:4(5Z,8Z,11Z,14Z))', …		PE C40:7
848.545	2940.2	0.183735	1.30638	0.612771	C47H80NO10P	[M-H]-	848.545	0.29	['PS(19:0/22:6(4Z,7Z,10Z,13Z,16Z,19Z))', 'PS(22:6(4Z,7Z,10Z,13Z,16Z,19Z)/19:0)']
320.231	4626.5	0.133418	1.33098	0.612124
384.276	7977.9	0.631243	0.89628	0.611695	C21H39NO5	[M-H]-	384.276	0.08	['N-palmitoyl glutamic acid']
686.545	17929	0.093303	1.20779	0.610924
750.566	4757.4	0.112147	1.27626	0.609247	C38H78NO7P	[M+Hac-H]-	750.565	0.93	['PC(O-16:0/14:0)', 'PC(O-18:0/12:0)', 'PC(o-14:0/16:0)', 'PE(O-16:0/17:0)', 'PE(O-18:0/15:0)', 'PE(O-20:0/13:0)']		O-PC C30:0
788.524	113146	0.409567	1.12697	0.608388	C45H76NO8P	[M-H]-	788.524	0.68	['PC(15:1(9Z)/22:6(4Z,7Z,10Z,13Z,16Z,19Z))', 'PC(17:2(9Z,12Z)/20:5(5Z,8Z,11Z,14Z,17Z))', 'PC(20:5(5Z,8Z,11Z,14Z,17Z)/17:2(9Z,12Z))', 'PC(22:6(4Z,7Z,10Z,13Z,16Z,19Z)/15:1(9Z))', 'PE(18:1(9Z)/22:6(4Z,7Z,10Z,13Z,16Z,19Z))', 'PE(18:3(6Z,9Z,12Z)/22:4(7Z,10Z,13Z,16Z))', 'PE(18:3(9Z,12Z,15Z)/22:4(7Z,10Z,13Z,16Z))', 'PE(20:2(11Z,14Z)/20:5(5Z,8Z,11Z,14Z,17Z))', 'PE(20:3(8Z,11Z,14Z)/20:4(5Z,8Z,11Z,14Z))', …		PE C40:7
788.524	113146	0.409567	1.12697	0.608388	C43H72NO6P	[M+Hac-H]-	788.524	0.68	['NA']
786.529	1803.7	0.035961	1.4476	0.607675	C40H74NO8P	[M+Hac-H]-	786.529	-0.14	['PC(12:0/20:3(8Z,11Z,14Z))', 'PC(14:0/18:3(6Z,9Z,12Z))', 'PC(14:0/18:3(9Z,12Z,15Z))', 'PC(14:1(9Z)/18:2(9Z,12Z))', 'PC(15:1(9Z)/17:2(9Z,12Z))', 'PC(17:2(9Z,12Z)/15:1(9Z))', 'PC(18:2(9Z,12Z)/14:1(9Z))', 'PC(18:3(6Z,9Z,12Z)/14:0)', 'PC(18:3(9Z,12Z,15Z)/14:0)', 'PC(20:3(8Z,11Z,14Z)/12:0)', 'PE(15:0/20:3(8Z,11Z,14Z))', 'PE(15:1(9Z)/20:2(11Z,14Z))', 'PE(17:0/18:3(6Z,9Z,12Z))', 'PE(17:0/18:3(9Z,12Z,15…		PC C32:3
786.529	1803.7	0.035961	1.4476	0.607675	C42H78NO10P	[M-H]-	786.529	-0.14	['PS(14:0/22:2(13Z,16Z))', 'PS(14:1(9Z)/22:1(11Z))', 'PS(16:0/20:2(11Z,14Z))', 'PS(16:1(9Z)/20:1(11Z))', 'PS(17:1(9Z)/19:1(9Z))', 'PS(17:2(9Z,12Z)/19:0)', 'PS(18:0/18:2(9Z,12Z))', 'PS(18:1(9Z)/18:1(9Z))', 'PS(18:2(9Z,12Z)/18:0)', 'PS(19:0/17:2(9Z,12Z))', 'PS(19:1(9Z)/17:1(9Z))', 'PS(20:1(11Z)/16:1(9Z))', 'PS(20:2(11Z,14Z)/16:0)', 'PS(22:1(11Z)/14:1(9Z))', 'PS(22:2(13Z,16Z)/14:0)']
343.228	6519.5	0.329551	1.39307	0.605571	C20H28O	[M+Hac-H]-	343.228	-0.2	['11-cis retro-gamma-retinal', '11-cis-3,4-didehydroretinol', '11-cis-Retinal', '13-cis-Retinal', '9-cis retro-gamma-retinal', '9-cis-Retinal', 'Lynestrenol', 'Retinal', 'Sinulobatin B', 'Vitamin A2', 'dehydroabietadienal']
343.228	6519.5	0.329551	1.39307	0.605571	C22H32O3	[M-H]-	343.228	-0.2	['(+/-)-10-HDoHE', '(+/-)-11-HDoHE', '(+/-)-13-HDoHE', '(+/-)-14-HDoHE', '(+/-)-16-HDoHE', '(+/-)-20-HDoHE', '(+/-)-4-HDoHE', '(+/-)-7-HDoHE', '(+/-)-8-HDoHE', '10(11)-EpDPE', '13(14)-EpDPE', '14R-HDHA', '14S-HDHA', '16(17)-EpDPE', '17-HDoHE', '17R-HDHA', '17S-HDHA', '19(20)-EpDPE', '1a,1b-dihomo-15-deoxy-delta-12,14-PGJ2', '1alpha-hydroxy-22-oxo-23,24,25,26,27-pentanorvitamin D3 / 1alpha-hydroxy…
343.228	6519.5	0.329551	1.39307	0.605571	C22H32O3	[M-H]-	343.228	-0.2		['11alpha-Hydroxy-12alpha-methyl-pregn-4-ene-3,20-dione', '16-Propyl-3-methoxy-estra-1,3,5(10)-triene-16beta,17beta-diol', '17-Methylandrosta-4,6-diene-3beta,17beta-diol 3-acetate', '17beta-(Hydroxymethyl)androst-4-en-3-one acetate', '17beta-Hydroxy-5alpha-androst-1-en-3-one propionate', '3beta-(Acetyloxy)-5alpha-androst-16-ene-16-carboxaldehyde', 'Medroxyprogesterone', 'Medrysone', 'Testosterone…
343.228	6519.5	0.329551	1.39307	0.605571	C20H28O	[M+Hac-H]-	343.228	-0.2		['11-cis-Retinal', '17,17-Dimethyl-18-norandrosta-4,13-dien-3-one', '17-Methyl-18,19-dinor-17alpha-pregna-4,13-dien-3-one', '19-Norpregna-4,17(20)-dien-3-one', '3-Methoxyestra-1,3,5(10)-trien-16beta-ol', '9-cis-Retinal', 'Lynestrenol', 'Retinal']
360.284	3221.1	0.092632	1.33839	0.604153
551.261	953.7	0.254311	1.67376	0.603497
720.47	31404	0.817502	1.03651	0.603257
789.528	55580.2	0.386847	1.13286	0.602404	C44(13C)H76NO8P	[M-H]-	789.527	-301783			PE C40:7, 13C
789.528	55580.2	0.386847	1.13286	0.602404	C40H75O9P	[M+Hac-H]-	789.529	-1.27	['PG(O-16:0/18:3(6Z,9Z,12Z))', 'PG(O-16:0/18:3(9Z,12Z,15Z))', 'PG(P-16:0/18:2(9Z,12Z))']
789.528	55580.2	0.386847	1.13286	0.602404	C43H78O10	[M+Cl]-	789.529	-1.5	['MGDG(16:0/18:2(9Z,12Z))']
1066.78	1697	0.33033	1.19342	0.601968
370.229	16881.5	0.118689	1.21893	0.601757
637.52	3955.6	0.072645	1.24505	0.601313
892.532	3139.8	0.274099	1.21332	0.600573
606.51	3673.8	0.485162	1.13662	0.599317
762.539	4161.4	0.812152	1.04018	0.597715	C42H80NO6P	[M+(37Cl)]-	762.539	0.61	['NA']
834.508	36883.9	0.469079	1.11344	0.597144	C49H74NO8P	[M-H]-	834.508	0.36	['PE(22:6(4Z,7Z,10Z,13Z,16Z,19Z)/22:6(4Z,7Z,10Z,13Z,16Z,19Z))']		PE C44:12
572.477	3687.7	0.198206	0.806823	0.594988
873.548	4235.8	0.227936	1.22447	0.594347	C44H85O13P	[M+Na-2H]-	873.547	0.2	['PI(13:0/22:0)', 'PI(14:0/21:0)', 'PI(15:0/20:0)', 'PI(16:0/19:0)', 'PI(17:0/18:0)', 'PI(18:0/17:0)', 'PI(19:0/16:0)', 'PI(20:0/15:0)', 'PI(21:0/14:0)', 'PI(22:0/13:0)']
785.583	4675.2	0.192086	1.22478	0.592997
864.012	1714.5	0.044675	1.47049	0.591976
515.338	5134.1	0.345895	0.82881	0.59192	C29H44O4	[M+Hac-H]-	515.338	0.26	['NA', '(22R)-1alpha,22,25-trihydroxy-23,24-tetradehydro-24a,24b-dihomo-20-epivitamin D3 / (22R)-1alpha,22,25-trihydroxy-23,24-tetradehydro-24a,24b-dihomo-20-epicholecalciferol', '(22R)-1alpha,22,25-trihydroxy-26,27-dimethyl-23,24-tetradehydro-20-epivitamin D3 / (22R)-1alpha,22,25-trihydroxy-26,27-dimethyl-23,24-tetradehydro-20-epicholecalciferol', '(22S)-1alpha,22,25-trihydroxy-23,24-tetradehydr…	['Callystatin A']
515.338	5134.1	0.345895	0.82881	0.59192	C31H48O6	[M-H]-	515.338	0.26	['(-)-Fusidic acid']
824.546	34081.6	0.35957	1.18721	0.589611	C43H76NO8P	[M+Hac-H]-	824.545	1.02	['PC(15:0/20:5(5Z,8Z,11Z,14Z,17Z))', 'PC(15:1(9Z)/20:4(5Z,8Z,11Z,14Z))', 'PC(17:1(9Z)/18:4(6Z,9Z,12Z,15Z))', 'PC(17:2(9Z,12Z)/18:3(6Z,9Z,12Z))', 'PC(17:2(9Z,12Z)/18:3(9Z,12Z,15Z))', 'PC(18:3(6Z,9Z,12Z)/17:2(9Z,12Z))', 'PC(18:3(9Z,12Z,15Z)/17:2(9Z,12Z))', 'PC(18:4(6Z,9Z,12Z,15Z)/17:1(9Z))', 'PC(20:4(5Z,8Z,11Z,14Z)/15:1(9Z))', 'PC(20:5(5Z,8Z,11Z,14Z,17Z)/15:0)', 'PE(16:1(9Z)/22:4(7Z,10Z,13Z,16Z))',…		PE C38:5
824.546	34081.6	0.35957	1.18721	0.589611	C45H80NO10P	[M-H]-	824.545	1.02	['PS(17:0/22:4(7Z,10Z,13Z,16Z))', 'PS(17:2(9Z,12Z)/22:2(13Z,16Z))', 'PS(18:4(6Z,9Z,12Z,15Z)/21:0)', 'PS(19:0/20:4(5Z,8Z,11Z,14Z))', 'PS(19:1(9Z)/20:3(8Z,11Z,14Z))', 'PS(20:3(8Z,11Z,14Z)/19:1(9Z))', 'PS(20:4(5Z,8Z,11Z,14Z)/19:0)', 'PS(21:0/18:4(6Z,9Z,12Z,15Z))', 'PS(22:2(13Z,16Z)/17:2(9Z,12Z))', 'PS(22:4(7Z,10Z,13Z,16Z)/17:0)']
808.551	3575	0.085664	1.28371	0.587269	C43H76NO7P	[M+Hac-H]-	808.55	1.13	['PE(O-16:0/22:6(4Z,7Z,10Z,13Z,16Z,19Z))', 'PE(P-18:0/20:5(5Z,8Z,11Z,14Z,17Z))']		O-PE C38:6 or P-PE C38:5
808.551	3575	0.085664	1.28371	0.587269	C46H79NO8	[M+Cl]-	808.55	0.91	['DGCC(16:0/20:5)']
570.949	1323.3	0.305894	1.28875	0.58718
897.005	3169.9	0.291952	1.20073	0.58682
331.176	1668.7	0.016669	1.38607	0.584859	C16H28O7	[M-H]-	331.176	-0.27	['NA', '(2S,3S)-2-Hydroxytridecane-1,2,3-tricarboxylate']	['(2S,3S)-2-Hydroxytridecane-1,2,3-tricarboxylate']	FA metabolism
746.488	3262	0.339589	0.911582	0.584817
852.602	3748.3	0.12581	1.28481	0.583891
797.012	1826.9	0.126728	1.38914	0.583678
535.428	2873	0.118064	1.27351	0.583429	C34H60O2	[M+Cl]-	535.429	-1.1	['34:4(19Z,22Z,25Z,28Z)', 'Linolenyl palmitatoleate', 'Palmitoleyl linolenate']
413.231	10662.5	0.450648	1.10247	0.583385
555.442	21387.9	0.287189	0.819354	0.582778	C34H56O2	[M+Hac-H]-	555.442	0.79	['34:6(16Z,19Z,22Z,25Z,28Z,31Z)']
708.35	9511.7	0.238116	1.15945	0.582247
595.031	1751.4	0.26373	1.33939	0.579017
266.187	1738.9	0.044126	1.40779	0.577096
822.566	24636.5	0.150916	1.20504	0.575389	C44H78NO7P	[M+Hac-H]-	822.565	0.56	['PC(P-16:0/20:5(5Z,8Z,11Z,14Z,17Z))']		P-PC C36:5
822.566	24636.5	0.150916	1.20504	0.575389	C46H82NO9P	[M-H]-	822.565	0.56	['PE(18:0/20:4(5Z,8Z,11Z,13E)(15Ke))', 'PS(O-20:0/20:5(5Z,8Z,11Z,14Z,17Z))', 'PS(P-18:0/22:4(7Z,10Z,13Z,16Z))', 'PS(P-20:0/20:4(5Z,8Z,11Z,14Z))']		PE C38:4
822.566	24636.5	0.150916	1.20504	0.575389	C48H83NO7	[M+K-2H]-	822.566	0.42	['DGTA(18:1/22:4(10Z,13Z,16Z,19Z))']
585.453	2407.2	0.453581	0.86197	0.574846	C37H62O5	[M-H]-	585.452	0.92	['DG(12:0/22:5(7Z,10Z,13Z,16Z,19Z)/0:0)[iso2]', 'DG(14:0/20:5(5Z,8Z,11Z,14Z,17Z)/0:0)', 'DG(14:1(9Z)/20:4(5Z,8Z,11Z,14Z)/0:0)', 'DG(18:4(6Z,9Z,12Z,15Z)/16:1(9Z)/0:0)']
585.453	2407.2	0.453581	0.86197	0.574846	C35H58O3	[M+Hac-H]-	585.452	0.92	['32,35-anhydrobacteriohopan-11-ene-tetrol']
867.581	2600.2	0.269905	1.21839	0.572137
315.233	39665.8	0.008763	0.834472	0.569598	C21H32O2	[M-H]-	315.233	0.08	['NA', '(S)-20-Hydroxypregn-4-en-3-one', '20-hydroxypregn-4-en-3-one', '20a-Dihydroprogesterone', '5alpha-Pregnane-3,20-dione', '5beta-Pregnane-3,20-dione', 'Bolasterone', 'Calusterone', 'Ethyltestosterone', 'Pregnenolone']
315.233	39665.8	0.008763	0.834472	0.569598	C21H32O2	[M-H]-	315.233	0.08		['(S)-20-Hydroxypregn-4-en-3-one', '17-Hydroxy-5alpha,17alpha-pregn-1-en-3-one', '17alpha,2alpha-Dimethyl-17beta-hydroxy-4-androsten-3-one', '17beta-Hydroxy-2,17-dimethyl-5alpha-androst-1-en-3-one', '17beta-Hydroxy-4,4-dimethylandrost-5-en-3-one', '17beta-Hydroxy-6alpha,17-dimethylandrost-4-en-3-one', '20alpha-Hydroxy-4-pregnen-3-one', '3-Acetyl-5alpha-androst-2-en-17beta-ol', '3-Ethynyl-5alpha-a…
1081.77	2748.9	0.121773	1.21749	0.569386
831.501	3295.4	0.064207	1.28462	0.568244	C41H79O13P	[M+Na-2H]-	831.501	1.07	['PI(12:0/20:0)', 'PI(13:0/19:0)', 'PI(14:0/18:0)', 'PI(15:0/17:0)', 'PI(16:0/16:0)', 'PI(17:0/15:0)', 'PI(18:0/14:0)', 'PI(19:0/13:0)', 'PI(20:0/12:0)']
441.284	2871.8	0.163124	0.878522	0.566191
763.489	3366.3	0.457518	1.12097	0.561811
924.774	2980.9	0.135466	1.11984	0.554307
929.875	1690.1	0.886535	1.02459	0.554132
691.697	1188.1	0.048233	1.49179	0.553804	C46H92O3	[M-H]-	691.697	-0.16	['Hydroxyphthioceranic acid (C46)']
465.269	13902	0.977952	0.994559	0.553675
828.015	2461.4	0.228937	1.36638	0.551018
493.363	1229.7	0.093303	1.43024	0.550897	C31H52O2	[M+(37Cl)]-	493.363	-0.23	['Onocerin']
302.047	2134.5	0.077937	1.34855	0.549093	C9H17NO6S	[M+Cl]-	302.047	-0.41		['S-Ribosyl-L-homocysteine']
983.735	3693.9	0.701954	0.945902	0.547465	C61H96O6	[M+Hac-H]-	983.735	0.38	['TG(14:0/22:5(7Z,10Z,13Z,16Z,19Z)/22:6(4Z,7Z,10Z,13Z,16Z,19Z))[iso6]', 'TG(14:1(9Z)/22:4(7Z,10Z,13Z,16Z)/22:6(4Z,7Z,10Z,13Z,16Z,19Z))[iso6]', 'TG(14:1(9Z)/22:5(7Z,10Z,13Z,16Z,19Z)/22:5(7Z,10Z,13Z,16Z,19Z))[iso3]', 'TG(16:0/20:5(5Z,8Z,11Z,14Z,17Z)/22:6(4Z,7Z,10Z,13Z,16Z,19Z))[iso6]', 'TG(16:1(9Z)/20:4(5Z,8Z,11Z,14Z)/22:6(4Z,7Z,10Z,13Z,16Z,19Z))[iso6]', 'TG(16:1(9Z)/20:5(5Z,8Z,11Z,14Z,17Z)/22:5(7Z…		TAG C58:11
322.247	3944.6	0.012442	1.28394	0.546223
790.524	5362.2	0.326688	1.17376	0.545846	C39H74NO9P	[M+Hac-H]-	790.524	-0.08	['PS(O-16:0/17:2(9Z,12Z))', 'PS(P-16:0/17:1(9Z))', 'PS(P-18:0/15:1(9Z))']
685.541	38715.2	0.122412	1.18956	0.545653
366.229	4067.1	0.942844	1.00859	0.544771	C18H29NO3	[M+Hac-H]-	366.229	0.01	['Dihydrocapsaicin']	['Amprotropine', 'Betaxolol', 'Dihydrocapsaicin']
921.501	5677.5	0.23307	1.28295	0.544594
867.599	5934.3	0.420578	1.15806	0.544563
1080.76	3984.9	0.199272	1.21501	0.543079
911.997	4176.3	0.653852	1.1233	0.54257
532.445	7683.4	0.657771	0.930017	0.540166
573.453	4365.3	0.318046	0.87771	0.538408	C36H62O5	[M-H]-	573.452	0.19	['DG(13:0/20:4(5Z,8Z,11Z,14Z)/0:0)[iso2]', 'DG(15:1(9Z)/18:3(9Z,12Z,15Z)/0:0)[iso2]']
815.565	4977.4	0.194995	1.23791	0.535327
419.343	923	0.977804	0.9825	0.534815
196.059	1457.5	0.024819	1.42545	0.534643	C7H13NO4	[M+Na-2H]-	196.059	0.22		['Calystegin B2']
289.181	2291.7	0.029211	1.38349	0.53324	C18H26O3	[M-H]-	289.181	0.52	['NA'](octadecanoid, 4-oxo-9Z,11Z,13E,15E-octadecatetraenoic acid)	['ML-236C']	FFA-ox 18:4
835.512	19988.8	0.432564	1.12214	0.533191
540.331	11294.1	0.137667	0.860642	0.531483	C23H48NO7P	[M+Hac-H]-	540.331	0.8	['LysoPC(15:0)', 'LysoPE(18:0/0:0)', 'PC(14:0/O-1:0)', 'PC(7:0/O-8:0)']		LPE C18:0
757.523	1565.7	0.748127	0.954006	0.529857
546.32	2147.1	0.024528	0.807144	0.52983	C25H46NO6P	[M+Hac-H]-	546.32	0.66	['NA'](2-(8-[3]-ladderane-octanyl)-sn-glycero-3-phosphoethanolamine)
897.671	1539	0.162234	1.32773	0.528729
527.318	3766.3	0.086042	0.87668	0.524831
373.291	3587.1	0.817502	1.10265	0.524259
817.559	3434.3	0.151866	1.27379	0.523614	C42H79O9P	[M+Hac-H]-	817.56	-1.15	['PG(O-16:0/20:3(8Z,11Z,14Z))', 'PG(O-18:0/18:3(6Z,9Z,12Z))', 'PG(O-18:0/18:3(9Z,12Z,15Z))', 'PG(P-16:0/20:2(11Z,14Z))', 'PG(P-18:0/18:2(9Z,12Z))']
817.559	3434.3	0.151866	1.27379	0.523614	C45H82O10	[M+Cl]-	817.56	-1.36	['MGDG(18:0(9Z)/18:2(9Z,12Z))', 'MGDG(18:1(9Z)/18:1(9Z))']
817.559	3434.3	0.151866	1.27379	0.523614			817.558	1.05248
1076.92	3132.3	0.630786	1.12824	0.521729
796.551	18695.1	0.06145	1.22569	0.518683	C42H76NO7P	[M+Hac-H]-	796.55	1.1	['PC(P-16:0/18:4(6Z,9Z,12Z,15Z))']		P-PC C34:4
796.551	18695.1	0.06145	1.22569	0.518683	C44H80NO9P	[M-H]-	796.55	1.1	['PC(16:0/20:4(5Z,8Z,10E,14Z)(12OH[S]))', 'PC(16:0/20:4(6E,8Z,11Z,14Z)(5OH[S]))', 'PS(O-16:0/22:4(7Z,10Z,13Z,16Z))', 'PS(O-18:0/20:4(5Z,8Z,11Z,14Z))', 'PS(O-20:0/18:4(6Z,9Z,12Z,15Z))', 'PS(P-18:0/20:3(8Z,11Z,14Z))', 'PS(P-20:0/18:3(6Z,9Z,12Z))', 'PS(P-20:0/18:3(9Z,12Z,15Z))']		PC C36:4
620.489	1815.7	0.28926	1.24211	0.518253	C35H63NO4	[M+Hac-H]-	620.49	-0.18	['35-aminobacteriohopane-31,32,33,34-tetrol']
579.405	1479.6	0.067042	0.700012	0.51821
453.282	16382	0.12247	0.878203	0.518166	C39(13C)H73O9P	[M-H]-	453.282	1.07328			LPE C16:0, 13C
517.229	4407.1	0.1637	1.18435	0.517058	C28H36N2O5	[M+(37Cl)]-	517.229	1.17		['Alangicine']
556.503	1119.6	0.270228	1.28671	0.516443
315.072	1910.5	0.186492	1.20135	0.514468
433.271	1747.3	0.153744	1.27077	0.511962
848.581	11719.2	0.278138	1.17437	0.511839	C46H80NO7P	[M+Hac-H]-	848.581	0.23	['PC(P-16:0/22:6(4Z,7Z,10Z,13Z,16Z,19Z))']		P-PC C38:6
848.581	11719.2	0.278138	1.17437	0.511839	C48H84NO9P	[M-H]-	848.581	0.23	['PS(O-20:0/22:6(4Z,7Z,10Z,13Z,16Z,19Z))']
848.581	11719.2	0.278138	1.17437	0.511839	C50H85NO7	[M+K-2H]-	848.581	0.09	['NA']
645.474	10283	0.027178	0.847438	0.510758	C37H62O5	[M+Hac-H]-	645.474	0.1	['DG(12:0/22:5(7Z,10Z,13Z,16Z,19Z)/0:0)[iso2]', 'DG(14:0/20:5(5Z,8Z,11Z,14Z,17Z)/0:0)', 'DG(14:1(9Z)/20:4(5Z,8Z,11Z,14Z)/0:0)', 'DG(18:4(6Z,9Z,12Z,15Z)/16:1(9Z)/0:0)']		DG C34:5
437.283	2413.4	0.268016	1.33188	0.510267	C26H42O3	[M+Cl]-	437.283	1.4	['NA', '1alpha,25-dihydroxy-19-norprevitamin D3 / 1alpha,25-dihydroxy-19-norprecholecalciferol', '1alpha,25-dihydroxy-21-norvitamin D3 / 1alpha,25-dihydroxy-21-norcholecalciferol', '1alpha,25-dihydroxy-24-norvitamin D3 / 1alpha,25-dihydroxy-24-norcholecalciferol', '1alpha-hydroxy-22-oxavitamin D3 / 1alpha-hydroxy-22-oxacholecalciferol', '22-ethyl-1alpha,22-dihydroxy-25,26,27-trinorvitamin D3 / 22…
600.316	2697.2	0.011722	0.745423	0.509439
843.597	1547.9	0.087686	1.39091	0.507582
330.237	2315.7	0.095071	1.27301	0.504624
315.254	333643	0.215998	1.19418	0.503684	C16H32O2	[M+Hac-H]-	315.254	0.02	['NA', '14:0(10Me,13Me)', '2-hydroxyhexadecanal', 'Hexadecanoic acid', 'Isopalmitic acid', 'Trimethyltridecanoic acid']
315.254	333643	0.215998	1.19418	0.503684	C18H36O4	[M-H]-	315.254	0.02	['NA', '(9S,10S)-9,10-Dihydroxyoctadecanoate', '10,11-dihydroxy stearic acid', '11,12-dihydroxy stearic acid', '12,13-dihydroxy stearic acid', '2,3-dihydroxy stearic acid', '5,6-dihydroxy stearic acid', '6,7-dihydroxy stearic acid', '7,8-dihydroxy stearic acid', '8,9-dihydroxy stearic acid', '9,10-dihydroxy stearic acid', '9,12-dihydroxy stearic acid', '9R,10S-dihydroxy-stearic acid', '9S,10R-dih…
315.254	333643	0.215998	1.19418	0.503684	C18H36O4	[M-H]-	315.254	0.02		['(9R,10R)-Dihydroxyoctadecanoic acid', '(9S,10S)-9,10-Dihydroxyoctadecanoate']
315.254	333643	0.215998	1.19418	0.503684	C16H32O2	[M+Hac-H]-	315.254	0.02		['Hexadecanoic acid']
369.051	1414.7	0.019432	1.60008	0.498326
367.264	9881	0.785923	0.896765	0.497618	C25H36O2	[M-H]-	367.264	0.07	['didesmethyl tocotrienol']
626.588	2772.1	0.533557	0.930682	0.49687
180.028	979.5	0.080705	2.20649	0.494676	C6H9NO4	[M+Na-2H]-	180.028	0.18		['4-Methylene-L-glutamate', 'N-Methyl-2-oxoglutaramate']
650.564	2850.3	0.144625	0.872283	0.49148
884.514	3112.7	0.100987	1.27025	0.491134
412.21	9641.1	0.590291	1.07041	0.490764	C22H33NO5	[M+Na-2H]-	412.211	-0.25		['Heteratisine']
739.647	3729	0.33033	1.20618	0.487452	C43H84O5	[M+Hac-H]-	739.646	1.07	['DG(18:0/22:0/0:0)', 'DG(19:0/21:0/0:0)[iso2]', 'DG(20:0/20:0/0:0)']
620.526	9794.8	0.649318	0.932053	0.482341	C36H67NO3	[M+Hac-H]-	620.526	-0.3	['Cer(d18:2/18:1)']
580.362	20139.8	0.272653	1.11784	0.482201	C26H52NO7P	[M+Hac-H]-	580.362	0.42	['LysoPC(18:1(9Z))', 'PC(0:0/18:1(6Z))', 'PC(0:0/18:1(9E))', 'PC(0:0/18:1(9Z))', 'PC(18:1(6Z)/0:0)', 'PC(18:1(9E)/0:0)', 'PC(18:1(9Z)/0:0)[rac]', 'PC(O-16:1(11Z)/2:0)', 'PC(P-16:0/2:0)']		LPC C18:1
580.362	20139.8	0.272653	1.11784	0.482201	C28H56NO9P	[M-H]-	580.362	0.42	['PS(22:0/0:0)']
765.435	1862.9	0.987995	1.0021	0.481851	C46H64O8	[M+Na-2H]-	765.435	0.51	['19-Butanoyloxyfucoxanthin', 'Adonixanthin 3-beta-D-glucoside/ Adonixanthin 3-glucoside', 'Adonixanthin 3-glucoside']
447.289	1808.6	0.441183	1.24881	0.481743
762.476	3294	0.815011	1.03625	0.481575
251.05	2704.3	0.124996	1.33598	0.481033
330.243	3608.4	0.064064	0.881976	0.479884
439.244	13008.5	0.738348	0.940513	0.479487	C25H38O4	[M+(37Cl)]-	439.243	0.43	['(+)-Scalarin', '1alpha-hydroxy-26,27-dinorvitamin D3 25-carboxylic acid / 1alpha-hydroxy-26,27-dinorcholecalciferol 25-carboxylic acid', 'MG(0:0/22:6(4Z,7Z,10Z,13Z,16Z,19Z)/0:0)']
533.401	3783.5	0.207315	0.856719	0.47925
385.046	1515.9	0.054849	1.46674	0.478788
695.692	1268.6	0.03712	1.47427	0.476911
507.385	40548.5	0.662191	1.1077	0.473029
762.561	1068.8	0.05099	1.59405	0.472255
830.533	4817.4	0.420578	1.12345	0.471788	C45H74NO7P	[M+Hac-H]-	830.534	-0.81	['NA']
599.418	15169.7	0.965382	0.991372	0.470791
530.43	15204.1	0.423356	0.895282	0.470556
812.529	1680.4	0.634957	0.924489	0.46952			812.524	6.31443
738.479	2755.1	0.531813	1.07212	0.46908	C38H65NO9	[M+Hac-H]-	738.48	-1.22	['Anthenoside A']
514.318	27726	0.987995	0.996003	0.468952	C28H41NO4	[M+Hac-H]-	514.317	0.48	['15-HETE-DA', '15-HETE-VA']
439.307	7926.6	0.151751	1.18591	0.466613	C23H40O4	[M+Hac-H]-	439.307	0.699056	['NA', 'Persin']
568.268	7359.6	0.739124	1.11853	0.465793	C28H44NO9P	[M-H]-	568.268	0.452251	['PS(22:6(4Z,7Z,10Z,13Z,16Z,19Z)/0:0)']
711.52	4095.1	0.050617	1.16161	0.465329	C42H68O5	[M+Hac-H]-	711.521	-0.38	['DG(17:1(9Z)/22:6(4Z,7Z,10Z,13Z,16Z,19Z)/0:0)[iso2]', 'DG(17:2(9Z,12Z)/22:5(7Z,10Z,13Z,16Z,19Z)/0:0)[iso2]']
540.368	4346	0.047152	1.20691	0.462091	C24H52NO6P	[M+Hac-H]-	540.367	0.98	['PC(O-16:0/0:0)', 'PC(O-8:0/O-8:0)']	['1-O-Hexadecyl-lyso-sn-glycero-3-phosphocholine']	O-LPC C16:0
625.433	4339.5	0.856426	1.03574	0.461151
719.466	75505.1	0.987995	0.996884	0.460277	C41H69O8P	[M-H]-	719.466	0.47	['PA(16:0/22:6(4Z,7Z,10Z,13Z,16Z,19Z))', 'PA(18:1(9Z)/20:5(5Z,8Z,11Z,14Z,17Z))', 'PA(18:2(9Z,12Z)/20:4(5Z,8Z,11Z,14Z))', 'PA(18:3(6Z,9Z,12Z)/20:3(8Z,11Z,14Z))', 'PA(18:3(9Z,12Z,15Z)/20:3(8Z,11Z,14Z))', 'PA(18:4(6Z,9Z,12Z,15Z)/20:2(11Z,14Z))', 'PA(20:2(11Z,14Z)/18:4(6Z,9Z,12Z,15Z))', 'PA(20:3(8Z,11Z,14Z)/18:3(6Z,9Z,12Z))', 'PA(20:3(8Z,11Z,14Z)/18:3(9Z,12Z,15Z))', 'PA(20:4(5Z,8Z,11Z,14Z)/18:2(9Z,12…
259.046	1238.8	0.475688	1.11401	0.459615	C8H8O6	[M+Hac-H]-	259.046	0.1	['4-Fumarylacetoacetate', '4-Maleylacetoacetate']	['(3S,4R)-3,4-Dihydroxycyclohexa-1,5-diene-1,4-dicarboxylate', '2-Hydroxy-5-carboxymethylmuconate semialdehyde', '3-Carboxymethylmuconate', '4-Fumarylacetoacetate', '4-Maleylacetoacetate', 'Phthalate 3,4-cis-dihydrodiol', 'cis-4,5-Dihydroxycyclohexa-1(6),2-diene-1,2-dicarboxylate']
445.26	3458.7	0.468427	0.926521	0.459142	C24H34O4	[M+Hac-H]-	445.26	0.69	['NA', '12alpha-Hydroxy-3-oxochola-4,6-dienoate', 'Bufalin']	['12alpha-Hydroxy-3-oxochola-4,6-dienoate', 'Bufalin', 'Medroxyprogesterone acetate']
456.312	4396.7	0.469079	0.879718	0.457798
529.427	41137.2	0.463477	0.905499	0.456311	C32H54O2	[M+Hac-H]-	529.426	0.73	['32:5(14Z,17Z,20Z,23Z,26Z)', '32:5(17Z,20Z,23Z,26Z,29Z)', 'Bishomohopanoic acid', 'Hopane-29-acetate']	['Hopane-29-acetate']
343.199	1822.8	0.164844	1.2873	0.45344
515.263	106019	0.915152	0.980263	0.452453	C20H41O9P	[M+Hac-H]-	515.263	0.08	['PG(14:0/0:0)']
516.266	30167.5	0.91039	0.979478	0.450653
644.526	1981.7	0.147321	1.29728	0.44969
849.585	4414.8	0.302976	1.16142	0.448253
589.448	4371.8	0.738348	0.950011	0.448045
897.618	8269.3	0.891099	1.03029	0.446374
923.722	1247.7	0.072645	1.49829	0.445799
368.216	2014.4	0.061822	1.37339	0.444361
391.243	1889.2	0.056349	0.755271	0.44264	C21H38O4	[M+(37Cl)]-	391.243	-1.08	['Ceriporic acid B', 'MG(18:2(9Z,12Z)/0:0/0:0)[rac]', 'PGF2alpha methyl ether']
391.243	1889.2	0.056349	0.755271	0.44264	C21H38O4	[M+(37Cl)]-	391.243	-1.08		['Methyl acetyl ricinoleate']
504.273	1349.2	0.078842	1.43834	0.442474			504.31	329768
670.615	4454.6	0.442281	0.917168	0.441262
461.327	4688	0.97083	0.991655	0.440347	C28H46O5	[M-H]-	461.327	0.18	['NA', 'Stoloniferone F']
461.327	4688	0.97083	0.991655	0.440347	C26H42O3	[M+Hac-H]-	461.327	0.18	['NA', '1alpha,25-dihydroxy-19-norprevitamin D3 / 1alpha,25-dihydroxy-19-norprecholecalciferol', '1alpha,25-dihydroxy-21-norvitamin D3 / 1alpha,25-dihydroxy-21-norcholecalciferol', '1alpha,25-dihydroxy-24-norvitamin D3 / 1alpha,25-dihydroxy-24-norcholecalciferol', '1alpha-hydroxy-22-oxavitamin D3 / 1alpha-hydroxy-22-oxacholecalciferol', '22-ethyl-1alpha,22-dihydroxy-25,26,27-trinorvitamin D3 / 22…
494.177	2037.9	0.103285	0.79756	0.439696
378.265	3174.8	0.812152	1.0744	0.438946	C22H37NO4	[M-H]-	378.265	0.1	['Leukotriene B4 ethanolamide']
378.265	3174.8	0.812152	1.0744	0.438946	C20H33NO2	[M+Hac-H]-	378.265	0.1	['Anandamide (18:4, n-3)', 'N-hydroxy arachidonoyl amine']
276.205	8270.4	0.434745	1.12369	0.43314	C17(13C)H28O2	[M-H]-	276.205	0.782535			FFA C18:4, 13C
744.652	3329	0.746528	0.954321	0.432597
374.234	21016.2	0.072354	0.859228	0.430724	C22H33NO4	[M-H]-	374.234	0.1		['Icaceine']
374.234	21016.2	0.072354	0.859228	0.430724	C23H33N2O	[M+Na-2H]-	374.234	-0.63		['Isopropamide', 'Isopropamide']
374.234	21016.2	0.072354	0.859228	0.430724	C20H29NO2	[M+Hac-H]-	374.234	0.1		['Bremazocine']
852.483	5796.7	0.372366	1.15101	0.429206	C48H72NO10P	[M-H]-	852.482	0.81	['PS(20:5(5Z,8Z,11Z,14Z,17Z)/22:6(4Z,7Z,10Z,13Z,16Z,19Z))', 'PS(22:6(4Z,7Z,10Z,13Z,16Z,19Z)/20:5(5Z,8Z,11Z,14Z,17Z))']
537.321	1346.5	0.079058	1.35508	0.425591
797.554	9092.8	0.093936	1.20433	0.423536
988.712	3024.5	0.746045	0.957677	0.422972
316.257	61015.8	0.182286	1.1784	0.422181
713.573	2993.3	0.015934	1.23871	0.421406	C45H78O6	[M-H]-	713.573	0.04	['TG(12:0/12:0/18:4(6Z,9Z,12Z,15Z))[iso3]']		TAG C42:4
713.406	33690.3	0.574483	1.08377	0.417812
841.645	1811.3	0.381693	1.1291	0.417504	C45H87N2O6P	[M+Hac-H]-	841.644	0.61	['SM(d18:2/22:1)']		SM C40:3
962.996	1789.6	0.162234	1.26248	0.417154
790.505	3665.4	0.197604	1.20814	0.414771
327.233	2.66734e+06	0.014763	0.84045	0.414425	C22H32O2	[M-H]-	327.233	-0.19	['NA', '(4Z,7Z,10Z,13Z,16Z,19Z)-Docosahexaenoic acid', 'Retinol acetate (JP16)']		FFA C22:6
327.233	2.66734e+06	0.014763	0.84045	0.414425	C22H32O2	[M-H]-	327.233	-0.19		['(4Z,7Z,10Z,13Z,16Z,19Z)-Docosahexaenoic acid', '16beta-Methylpregn-4-ene-3,20-dione', '2alpha-Methylpregn-4-ene-3,20-dione', '6alpha-Methylprogesterone', '7alpha-Methyl-4-pregnene-3,20-dione']
730.636	26324.9	0.789833	0.964634	0.412923
929.457	1821.8	0.048746	1.295	0.412902
366.265	1183.5	0.00704	1.48026	0.412446	C19H33NO2	[M+Hac-H]-	366.265	0.38	['R-Dysidazirine']
328.236	622693	0.01519	0.840942	0.411702	C21(13C)H32O2	[M-H]-	328.236	-0.073179			FFA C22:6, 13C
788.506	1819.7	0.264942	1.2019	0.411303
636.349	4616.5	0.987995	1.00197	0.410199
580.026	1562.2	0.817502	1.0674	0.409312	C11H18N5O13P3	[M+Hac-H]-	580.025	1.31		['5-Guanosyl-methylene-triphosphate']
495.421	1094.3	0.013011	1.43199	0.409181	C34H56O2	[M-H]-	495.421	0.09	['34:6(16Z,19Z,22Z,25Z,28Z,31Z)']
574.315	10823.9	0.987995	0.997931	0.409083	C26H46NO7P	[M+Hac-H]-	574.315	0.51	['LysoPC(18:4(6Z,9Z,12Z,15Z))', 'PC(18:4(9E,11E,13E,15E)/0:0)']	['2-Aminoethylphosphocholate']	LPC C18:4
683.599	2478.4	0.317396	1.13132	0.407648	C43H76O2	[M+Hac-H]-	683.598	0.3	['Cholesteryl palmitate']
431.165	1602.9	0.078842	1.4787	0.407205
853.486	3556.7	0.254311	1.198	0.406542	C45H75O13P	[M-H]-	853.487	-1.25	['PI(14:0/22:6(4Z,7Z,10Z,13Z,16Z,19Z))', 'PI(16:1(9Z)/20:5(5Z,8Z,11Z,14Z,17Z))', 'PI(18:2(9Z,12Z)/18:4(6Z,9Z,12Z,15Z))', 'PI(18:3(6Z,9Z,12Z)/18:3(6Z,9Z,12Z))', 'PI(18:3(6Z,9Z,12Z)/18:3(9Z,12Z,15Z))', 'PI(18:3(9Z,12Z,15Z)/18:3(6Z,9Z,12Z))', 'PI(18:3(9Z,12Z,15Z)/18:3(9Z,12Z,15Z))', 'PI(18:4(6Z,9Z,12Z,15Z)/18:2(9Z,12Z))', 'PI(20:5(5Z,8Z,11Z,14Z,17Z)/16:1(9Z))', 'PI(22:6(4Z,7Z,10Z,13Z,16Z,19Z)/14:0)']
853.486	3556.7	0.254311	1.198	0.406542	C47H76O11	[M+K-2H]-	853.487	-1.38	['NA']
820.513	2281.3	0.192487	1.20387	0.4062	C43H72NO8P	[M+Hac-H]-	820.513	0.04	['PE(16:1(9Z)/22:6(4Z,7Z,10Z,13Z,16Z,19Z))', 'PE(18:2(9Z,12Z)/20:5(5Z,8Z,11Z,14Z,17Z))', 'PE(18:3(6Z,9Z,12Z)/20:4(5Z,8Z,11Z,14Z))', 'PE(18:3(9Z,12Z,15Z)/20:4(5Z,8Z,11Z,14Z))', 'PE(18:4(6Z,9Z,12Z,15Z)/20:3(8Z,11Z,14Z))', 'PE(20:3(8Z,11Z,14Z)/18:4(6Z,9Z,12Z,15Z))', 'PE(20:4(5Z,8Z,11Z,14Z)/18:3(6Z,9Z,12Z))', 'PE(20:4(5Z,8Z,11Z,14Z)/18:3(9Z,12Z,15Z))', 'PE(20:5(5Z,8Z,11Z,14Z,17Z)/18:2(9Z,12Z))', 'PE(…		PE C38:7
820.513	2281.3	0.192487	1.20387	0.4062	C45H76NO10P	[M-H]-	820.513	0.04	['PS(17:0/22:6(4Z,7Z,10Z,13Z,16Z,19Z))', 'PS(17:2(9Z,12Z)/22:4(7Z,10Z,13Z,16Z))', 'PS(19:1(9Z)/20:5(5Z,8Z,11Z,14Z,17Z))', 'PS(20:5(5Z,8Z,11Z,14Z,17Z)/19:1(9Z))', 'PS(22:4(7Z,10Z,13Z,16Z)/17:2(9Z,12Z))', 'PS(22:6(4Z,7Z,10Z,13Z,16Z,19Z)/17:0)']
814.015	1576.2	0.183004	1.31513	0.406105
389.31	1287.2	0.227127	1.26311	0.405126
135.03	2289.3	0.323017	1.3524	0.401696	C4H8O5	[M-H]-	135.03	0.16		['Threonate']
135.03	2289.3	0.323017	1.3524	0.401696	C2H4O3	[M+Hac-H]-	135.03	0.16		['Glycolate']
647.635	1389.5	0.48386	1.14793	0.401173
597.489	3120.3	0.279031	0.642764	0.400326	C37H62O2	[M+Hac-H]-	597.489	0.19	['36:6(5Z,9Z,12Z,15Z,18Z,21Z)(34Me[S])']
872.808	1367.5	0.764633	0.95482	0.400047
1032.76	2265.7	0.235889	1.1941	0.399842
667.457	2318.7	0.901869	1.02404	0.399042	C39H60O5	[M+Hac-H]-	667.458	-0.67	['DG(18:4(6Z,9Z,12Z,15Z)/18:4(6Z,9Z,12Z,15Z)/0:0)']
556.446	9500	0.314967	0.831227	0.397214
1090.75	1692.1	0.08319	0.862061	0.396333
687.52	9141.3	0.274736	1.11148	0.395947	C40H68O5	[M+Hac-H]-	687.521	-0.41	['DG(15:0/22:5(7Z,10Z,13Z,16Z,19Z)/0:0)', 'DG(15:1(9Z)/22:4(7Z,10Z,13Z,16Z)/0:0)[iso2]', 'DG(17:0/20:5(5Z,8Z,11Z,14Z,17Z)/0:0)[iso2]', 'DG(17:1(9Z)/20:4(5Z,8Z,11Z,14Z)/0:0)[iso2]', 'DG(17:2(9Z,12Z)/20:3(8Z,11Z,14Z)/0:0)[iso2]']
520.192	2180.3	0.308521	0.863545	0.394319	C23H29N7O6	[M+Na-2H]-	520.193	-0.7		['N-Acetyl-O-demethylpuromycin']
520.192	2180.3	0.308521	0.863545	0.394319	C18H35N3O12	[M+Cl]-	520.191	1.46		['6-O-Glc-paromamine']
318.237	4759.3	0.814404	1.05619	0.393818
677.479	53189.8	0.649054	1.15373	0.390813
796.514	3516.9	0.463392	1.14941	0.390669	C41H72NO8P	[M+Hac-H]-	796.513	0.75	['PC(13:0/20:5(5Z,8Z,11Z,14Z,17Z))', 'PC(15:1(9Z)/18:4(6Z,9Z,12Z,15Z))', 'PC(18:4(6Z,9Z,12Z,15Z)/15:1(9Z))', 'PC(20:5(5Z,8Z,11Z,14Z,17Z)/13:0)', 'PE(14:1(9Z)/22:4(7Z,10Z,13Z,16Z))', 'PE(16:0/20:5(5Z,8Z,11Z,14Z,17Z))', 'PE(16:1(9Z)/20:4(5Z,8Z,11Z,14Z))', 'PE(18:1(9Z)/18:4(6Z,9Z,12Z,15Z))', 'PE(18:2(9Z,12Z)/18:3(6Z,9Z,12Z))', 'PE(18:2(9Z,12Z)/18:3(9Z,12Z,15Z))', 'PE(18:3(6Z,9Z,12Z)/18:2(9Z,12Z))', …		PE C36:5
796.514	3516.9	0.463392	1.14941	0.390669	C43H76NO10P	[M-H]-	796.513	0.75	['PS(15:0/22:4(7Z,10Z,13Z,16Z))', 'PS(17:0/20:4(5Z,8Z,11Z,14Z))', 'PS(17:1(9Z)/20:3(8Z,11Z,14Z))', 'PS(17:2(9Z,12Z)/20:2(11Z,14Z))', 'PS(18:3(6Z,9Z,12Z)/19:1(9Z))', 'PS(18:3(9Z,12Z,15Z)/19:1(9Z))', 'PS(18:4(6Z,9Z,12Z,15Z)/19:0)', 'PS(19:0/18:4(6Z,9Z,12Z,15Z))', 'PS(19:1(9Z)/18:3(6Z,9Z,12Z))', 'PS(19:1(9Z)/18:3(9Z,12Z,15Z))', 'PS(20:2(11Z,14Z)/17:2(9Z,12Z))', 'PS(20:3(8Z,11Z,14Z)/17:1(9Z))', 'PS(2…
457.304	1076.7	0.047391	1.45432	0.390486
753.958	1930.8	0.594193	1.10919	0.39028
421.26	9453.9	0.249524	1.18528	0.38951	C24H38O6	[M-H]-	421.26	1.25	['NA']
737.475	9176.7	0.777646	1.02949	0.38912	C39H67O7P	[M+Hac-H]-	737.476	-1.31	['PA(P-16:0/20:5(5Z,8Z,11Z,14Z,17Z))']
737.475	9176.7	0.777646	1.02949	0.38912	C46H68O6	[M+Na-2H]-	737.476	-1.26	['1-OH-gamma-carotene glucoside/ (Carotenoids B-G)', 'Rhodopin beta-D-glucoside/ Rhodopin glucoside']
743.584	1789.5	0.377644	1.11261	0.388477	C44H76O5	[M+Hac-H]-	743.583	0.78	['DG(19:0/22:5(7Z,10Z,13Z,16Z,19Z)/0:0)[iso2]', 'DG(19:1(9Z)/22:4(7Z,10Z,13Z,16Z)/0:0)[iso2]', 'DG(20:5(5Z,8Z,11Z,14Z,17Z)/21:0/0:0)[iso2]']		DG C41:5
715.51	1750.8	0.101742	1.24748	0.387671
447.276	45147.8	0.257105	1.16195	0.386813	C24H36O4	[M+Hac-H]-	447.275	0.8	['NA', '1alpha-hydroxy-25,26,27-trinorvitamin D3 24-carboxylic acid', 'sarmentogenin']
447.276	45147.8	0.257105	1.16195	0.386813	C26H40O6	[M-H]-	447.275	0.8		['16-Feruloyloxypalmitate']
261.062	2300.4	0.218693	1.19273	0.385931
860.942	2738.2	0.438065	1.20192	0.385751
593.246	2025	0.171532	1.34432	0.384732
884.808	2911.7	0.518531	0.918196	0.382276
675.577	2229.8	0.121773	0.83282	0.380856
783.479	1741.5	0.733011	0.957293	0.380198	C47H70O7	[M+(37Cl)]-	783.479	0.68	['1-Hydroxy-4-keto-gamma-carotene glucoside/ 1-OH-4-Keto-gamma-carotene glucoside/ (Carotenoid K-G)']
831.536	2595.2	0.222306	1.21063	0.379633	C42H83O12P	[M+Na-2H]-	831.537	-0.49	['PI(O-16:0/17:0)', 'PI(O-18:0/15:0)', 'PI(O-20:0/13:0)']
329.24	72949.1	0.019556	0.84585	0.378274
277.217	18621.5	0.331706	1.10862	0.377874	C18H30O2	[M-H]-	277.217	0.71	['NA', '(6Z,9Z,12Z)-Octadecatrienoic acid', '(9Z,11E,13E)-Octadecatrienoic acid', '(9Z,12Z,15Z)-Octadecatrienoic acid', '(R)-lamenallenic acid', '(S)-lamenallenic acid', 'Catalpic acid', 'Columbinic acid', 'Crepenynate', 'Elaidolinoleic acid', 'Gorlic acid', 'Pinolenic acid', 'Pseudoeleostearic acid', 'Punicic acid', 'alpha-calendic acid', 'beta-calendic acid', 'beta-eleostearic acid', 'octadeca-…		FFA C18:3 (Linoleic acid)
277.217	18621.5	0.331706	1.10862	0.377874	C16H26	[M+Hac-H]-	277.217	0.71	['NA']
277.217	18621.5	0.331706	1.10862	0.377874	C18H30O2	[M-H]-	277.217	0.71		['(6Z,9Z,12Z)-Octadecatrienoic acid', '(9Z,11E,13E)-Octadecatrienoic acid', '(9Z,12Z,15Z)-Octadecatrienoic acid', '5beta-Estrane-3alpha,17beta-diol', 'Crepenynate', 'Punicic acid']
489.247	22201.8	0.940174	1.01451	0.377182	C25H40O8	[M+Na-2H]-	489.247	0.21	['18-acetoxy-PGF2alpha-11-acetate methyl ester', '3,17-Androstanediol glucuronide', '3-alpha-androstanediol glucuronide', '3alpha-androstanediol glucuronide']
258.816	1199.6	0.050354	1.31121	0.376185
393.194	1847.4	0.087138	1.25971	0.375861
517.27	2366.8	0.404394	1.12937	0.373992	C24H49O7P	[M+K-2H]-	517.27	0.16	['PA(21:0/0:0)']
793.56	4178.1	0.5168	1.09071	0.373954	C40H79O9P	[M+Hac-H]-	793.56	0.39	['PG(O-16:0/18:1(9Z))', 'PG(O-18:0/16:1(9Z))', 'PG(O-20:0/14:1(9Z))', 'PG(P-16:0/18:0)', 'PG(P-18:0/16:0)', 'PG(P-20:0/14:0)']
343.249	2748.7	0.215909	1.25621	0.373489	C19H36O5	[M-H]-	343.249	-0.32	['NA']
343.249	2748.7	0.215909	1.25621	0.373489	C17H32O3	[M+Hac-H]-	343.249	-0.32	['NA', '2-Methoxy-5Z-hexadecenoic acid', '2-Methoxy-6Z-hexadecenoic acid', '9-Keto heptadecylic acid']
343.249	2748.7	0.215909	1.25621	0.373489	C17H32O3	[M+Hac-H]-	343.249	-0.32		['12-(2,3-Dihydroxycyclopentyl)-2-dodecanone', '2-Methoxy-5Z-hexadecenoic acid', '2-Methoxy-6Z-hexadecenoic acid']
848.457	4138	0.323017	1.12418	0.373447
335.259	1392.2	0.033019	1.33835	0.373159	C19H32O	[M+Hac-H]-	335.259	-0.44	['5-(1-hydroxybutan-2-yl)isolongifol-4-ene', '5-(1-hydroxybutan-2-yl)isolongifol-5-ene', '5-(1-methoxypropan-2-yl)isolongifol-5-ene', '5-(3-hydroxybutan-2-yl)isolongifol-5-ene', '5a-Androstan-3b-ol']
335.259	1392.2	0.033019	1.33835	0.373159	C21H36O3	[M-H]-	335.259	-0.44		['2alpha-(Hydroxymethyl)-17-methyl-5alpha-androstane-3beta,17beta-diol', '5beta-Pregnane-3alpha,17alpha,20alpha-triol']
335.259	1392.2	0.033019	1.33835	0.373159	C19H32O	[M+Hac-H]-	335.259	-0.44		['3alpha-Hydroxysteroid', '3beta-Hydroxysteroid', '5alpha-Androstan-17beta-ol', '5alpha-Androstan-3alpha-ol', '7beta-Hydroxysteroid']
745.505	198826	0.077228	0.870819	0.372587	C45H66O5	[M+Hac-H]-	745.505	0.75	['DG(20:5(5Z,8Z,11Z,14Z,17Z)/22:6(4Z,7Z,10Z,13Z,16Z,19Z)/0:0)']		DG C42:11
745.505	198826	0.077228	0.870819	0.372587	C47H70O7	[M-H]-	745.505	0.75	['1-Hydroxy-4-keto-gamma-carotene glucoside/ 1-OH-4-Keto-gamma-carotene glucoside/ (Carotenoid K-G)']
309.222	5812	0.823513	0.974318	0.371271	C22H30O	[M-H]-	309.222	0.13	['(11Z)-8,18-ethanoretinal', '14-apo-beta-Carotenal', 'Desogestrel']
309.222	5812	0.823513	0.974318	0.371271	C22H30O	[M-H]-	309.222	0.13		['14-apo-beta-Carotenal', 'Desogestrel']
371.28	39999.6	0.491476	1.09733	0.370732	C19H36O3	[M+Hac-H]-	371.28	0	['NA']
668.318	2593.3	0.089925	1.24816	0.370378
721.505	28621.2	0.47289	1.13685	0.368937	C38H75N2O6P	[M+Cl]-	721.506	-0.84	['SM(d18:2/15:0)']		SM C33:2
721.505	28621.2	0.47289	1.13685	0.368937	C43H66O5	[M+Hac-H]-	721.505	0.27	['DG(18:3(6Z,9Z,12Z)/22:6(4Z,7Z,10Z,13Z,16Z,19Z)/0:0)', 'DG(18:3(9Z,12Z,15Z)/22:6(4Z,7Z,10Z,13Z,16Z,19Z)/0:0)', 'DG(18:4(6Z,9Z,12Z,15Z)/22:5(7Z,10Z,13Z,16Z,19Z)/0:0)', 'DG(20:4(5Z,8Z,11Z,14Z)/20:5(5Z,8Z,11Z,14Z,17Z)/0:0)']
635.598	1567.6	0.39985	1.15505	0.367388	C39H76O2	[M+Hac-H]-	635.598	0.12	['Tricosanyl palmitoleate']
196.023	1859.9	0.345895	1.29771	0.367206	C6H9NO5	[M+Na-2H]-	196.023	0.19	['2-Amino-3-oxoadipate']	['2-Amino-3-oxoadipate', 'N-Acetyl-L-aspartate', 'N-Formyl-L-glutamate']
733.325	1659.9	0.39985	1.22687	0.366334
640.539	5948.4	0.354965	1.12041	0.365904
901.843	1511.4	0.908654	0.984414	0.364746
527.306	532.5	0.848226	0.951646	0.363954
792.561	3384	0.86616	1.02354	0.362773
271.104	4197.9	0.708118	0.927805	0.362507	C7H16O7	[M+Hac-H]-	271.103	0.6		['Perseitol', 'Volemitol']
271.104	4197.9	0.708118	0.927805	0.362507	C13H18N2O2	[M+(37Cl)]-	271.103	1.26		['Lenacil', 'p-Coumaroylputrescine']
429.374	1475.6	0.740929	1.10163	0.360442	C29H50O2	[M-H]-	429.374	0.85	['NA', '22S-hydroxysitosterol', '4beta-(hydroxymethyl)-4alpha-methyl-5alpha-cholest-7-en-3beta-ol', 'alpha-Tocopherol', 'toxisterol3 B1/ (5E)-(10R)-10-ethoxy-10,19-dihydrovitamin D3 / (5E)-(10R)-10-ethoxy-10,19-dihydrocholecalciferol', 'toxisterol3 B2 / (5E)-(10S)-10-ethoxy-10,19-dihydrovitamin D3 / (5E)-(10S)-10-ethoxy-10,19-dihydrocholecalciferol', 'toxisterol3 B3 / (10R)-10-ethoxy-10,19-dihydr…	['4beta-Hydroxymethyl-4alpha-methyl-5alpha-cholest-7-en-3beta-ol', 'alpha-Tocopherol']
429.374	1475.6	0.740929	1.10163	0.360442	C27H46	[M+Hac-H]-	429.374	0.85	['5-Cholestene']	['5-Cholestene']
947.002	1809.3	0.509976	1.15406	0.359979
310.166	1940.8	0.595253	1.0682	0.359748	C14H21NO3	[M+Hac-H]-	310.166	0.43		['Furmecyclox']
746.509	94809.4	0.08955	0.870071	0.359587
768.46	1987.9	0.45172	1.09086	0.358791	C42H70NO8P	[M+Na-2H]-	768.459	1.23	['PE(15:1(9Z)/22:6(4Z,7Z,10Z,13Z,16Z,19Z))', 'PE(17:2(9Z,12Z)/20:5(5Z,8Z,11Z,14Z,17Z))', 'PE(20:5(5Z,8Z,11Z,14Z,17Z)/17:2(9Z,12Z))', 'PE(22:6(4Z,7Z,10Z,13Z,16Z,19Z)/15:1(9Z))']		PE C37:7
768.46	1987.9	0.45172	1.09086	0.358791	C39H74NO9P	[M+K-2H]-	768.459	1.03	['PS(O-16:0/17:2(9Z,12Z))', 'PS(P-16:0/17:1(9Z))', 'PS(P-18:0/15:1(9Z))']
768.46	1987.9	0.45172	1.09086	0.358791	C38H72NO10P	[M+Cl]-	768.459	0.95	['PS(12:0/20:1(11Z))', 'PS(13:0/19:1(9Z))', 'PS(14:0/18:1(9Z))', 'PS(14:1(9Z)/18:0)', 'PS(15:0/17:1(9Z))', 'PS(15:1(9Z)/17:0)', 'PS(16:0/16:1(9Z))', 'PS(16:1(9Z)/16:0)', 'PS(17:0/15:1(9Z))', 'PS(17:1(9Z)/15:0)', 'PS(18:0/14:1(9Z))', 'PS(18:1(9Z)/14:0)', 'PS(19:1(9Z)/13:0)', 'PS(20:1(11Z)/12:0)']
385.236	3908.7	0.407502	1.21893	0.358331	C22H36O4	[M+Na-2H]-	385.236	-0.02	['11-deoxy-16,16-dimethyl-PGE2', '16,16-dimethyl-PGA1']
818.574	1575	0.126553	1.36285	0.357939
366.346	16468.8	0.909259	1.01252	0.357274
316.236	7291.1	0.029211	0.863946	0.357176
597.437	1279.4	0.006776	1.50927	0.35596							no identification
185.057	382	0.789833	1.09203	0.355581	C7H10N2O4	[M-H]-	185.057	0.32		['AMPA']
185.057	382	0.789833	1.09203	0.355581	C5H6N2O2	[M+Hac-H]-	185.057	0.32		['Imidazole-4-acetate', 'Thymine']
719.956	1309	0.430071	1.1795	0.355558
1153.77	3462.4	0.328431	0.92556	0.355382
601.483	3527.4	0.199588	0.778857	0.352169	C38H66O5	[M-H]-	601.484	-0.61	['DG(13:0/22:4(7Z,10Z,13Z,16Z)/0:0)[iso2]', 'DG(15:0/20:4(5Z,8Z,11Z,14Z)/0:0)', 'DG(15:1(9Z)/20:3(8Z,11Z,14Z)/0:0)[iso2]', 'DG(17:1(9Z)/18:3(9Z,12Z,15Z)/0:0)[iso2]', 'DG(17:2(9Z,12Z)/18:2(9Z,12Z)/0:0)[iso2]', 'DG(18:3(6Z,9Z,12Z)/17:1(9Z)/0:0)[iso2]', 'DG(18:4(6Z,9Z,12Z,15Z)/17:0/0:0)[iso2]']
601.483	3527.4	0.199588	0.778857	0.352169	C36H62O3	[M+Hac-H]-	601.484	-0.61	['2-methyl-32,35-anhydrobacteriohopanetetrol']
605.455	3848.8	0.381181	0.708159	0.351022	C33H67O7P	[M-H]-	605.455	-0.26	['PA(O-16:0/14:0)', 'PA(O-18:0/12:0)']
605.455	3848.8	0.381181	0.708159	0.351022	C35H68O5	[M+K-2H]-	605.455	-0.45	['DG(12:0/20:0/0:0)[iso2]', 'DG(13:0/19:0/0:0)[iso2]', 'DG(14:0/18:0/0:0)', 'DG(15:0/17:0/0:0)[iso2]', 'DG(16:0/16:0/0:0)', 'DG(16:0/16:0/0:0)[rac]']
466.29	12729.1	0.306007	0.886867	0.34969
914.845	3971.5	0.977952	0.995817	0.349095
372.284	9604.5	0.588521	1.07895	0.34874
881.576	12271.6	0.857398	1.02258	0.348694	C56H82O6S	[M-H]-	881.576	-0.09	['Sulfated Dihydromenaquinone-9']
881.576	12271.6	0.857398	1.02258	0.348694	C43H83O12P	[M+Hac-H]-	881.576	-0.24	['PI(O-16:0/18:1(9Z))', 'PI(O-18:0/16:1(9Z))', 'PI(O-20:0/14:1(9Z))', 'PI(P-16:0/18:0)', 'PI(P-18:0/16:0)', 'PI(P-20:0/14:0)']
658.948	2205.9	0.927404	1.01781	0.348068
305.249	16747.9	0.987995	1.00168	0.347906	C18H30	[M+Hac-H]-	305.249	0.15	['NA', '5-propylideneisolongifolane']
305.249	16747.9	0.987995	1.00168	0.347906	C20H34O2	[M-H]-	305.249	0.15	['NA', '(5Z,9E,14Z)-icosa-5,9,14-trienoic acid', '(8Z,11Z,14Z)-Icosatrienoic acid', '20:3(5Z,13Z,16Z)', '5,8,11-Eicosatrienoic acid', 'Icosatrienoic acid', 'Oncobic acid', 'Plaunotol', 'Sciadonic acid', 'eicosa-5Z,8Z,14Z-trienoic acid']
305.249	16747.9	0.987995	1.00168	0.347906	C20H34O2	[M-H]-	305.249	0.15		['(8Z,11Z,14Z)-Icosatrienoic acid', '17-Methyl-5alpha-androstane-11beta,17beta-diol', '17alpha-Methyl-5alpha-androstane-3alpha,17beta-diol', '2,7,11-Cembratrien-4,6-diol', '2alpha-Methyl-5alpha-androstane-3alpha,17beta-diol', '2alpha-Methyl-5alpha-androstane-3beta,17beta-diol', 'Icosatrienoic acid', 'Plaunotol']
726.44	1327	0.471036	1.1262	0.346467
725.486	7216.2	0.458796	0.83497	0.346269
193.054	468.2	0.035961	2.25761	0.345198	C5H10O2S	[M+Hac-H]-	193.054	0.18		['S,S-Dimethyl-beta-propiothetin']
193.054	468.2	0.035961	2.25761	0.345198	C10H10N2	[M+Cl]-	193.054	1.25		['1,5-Naphthalenediamine', 'Nicotyrine']
237.005	1938.6	0.081536	1.32427	0.344253
411.231	17042	0.450913	1.12854	0.34333	C24H38O3	[M+K-2H]-	411.231	0.24	['NA', '1alpha,24-dihydroxy-25,26,27-trinorvitamin D3 / 1alpha,24-dihydroxy-25,26,27-trinorcholecalciferol', '3b-Hydroxy-5-cholenoic acid']	['3-Oxo-5beta-cholanate', '3beta,21-Dihydroxy-4,4,14-trimethyl-5alpha-pregn-8-en-20-one', '3beta-[(Tetrahydro-2H-pyran-2-yl)oxy]androst-5-en-17beta-ol']
411.231	17042	0.450913	1.12854	0.34333	C23H36O4	[M+Cl]-	411.231	0.09	['MG(0:0/20:5(5Z,8Z,11Z,14Z,17Z)/0:0)']	['3-Acetyl-5alpha-androstane-3beta,17beta-diol 3-acetate', '5alpha-Androstane-3beta,17beta-diol diacetate']
691.945	2619.3	0.649936	1.08491	0.342896
365.342	60658.6	0.792741	1.02862	0.342401	C22H42	[M+Hac-H]-	365.343	-0.01	['NA']
365.342	60658.6	0.792741	1.02862	0.342401	C24H46O2	[M-H]-	365.343	-0.01	['NA', '(15Z)-Tetracosenoic acid', '4-Methyl-3-heptyl palmitoleate', 'trans-selacholeic acid']	['(15Z)-Tetracosenoic acid', '10,13-Dimethyl-11-docosyne-10,13-diol']
369.205	11864.3	0.434763	1.14206	0.340419	C21H32O4	[M+Na-2H]-	369.205	0.19	['NA', '11-deoxy-11-methylene-15-keto-PGD2', '11b,21-Dihydroxy-5b-pregnane-3,20-dione', '17alpha,21-Dihydroxypregnenolone', '3a,21-Dihydroxy-5b-pregnane-11,20-dione', '3beta,15beta,17alpha-Trihydroxy-pregnenone']	['11beta,21-Dihydroxy-5beta-pregnane-3,20-dione', '17alpha,21-Dihydroxypregnenolone', '3alpha,17alpha-Dihydroxy-5beta-pregnane-11,20-dione', '3alpha,21-Dihydroxy-5beta-pregnane-11,20-dione', 'Protomycinolide IV']
369.205	11864.3	0.434763	1.14206	0.340419	C18H36O5	[M+K-2H]-	369.205	-0.22	['18-hydroxy-9S,10R-dihydroxy-stearic acid', '9R,10S,18-trihydroxy-stearic acid', 'Phloionolic acid']
881.653	1364.5	0.090241	1.29983	0.339267
381.22	1186.9	0.264104	1.35354	0.339052	C23H36O2	[M+K-2H]-	381.22	0.04	['NA', '(22R)-22-hydroxy-24,25,26,27-tetranorvitamin D3 / (22R)-22-hydroxy-24,25,26,27-tetranorcholecalciferol', '(22S)-22-hydroxy-24,25,26,27-tetranorvitamin D3 / (22S)-22-hydroxy-23,24,25,26,27-pentanorcholecalciferol', '(5E)-(22R)-22-hydroxy-24,25,26,27-tetranorvitamin D3 / (5E)-(22R)-22-hydroxy-24,25,26,27-tetranorcholecalciferol', '(5E)-(22S)-22-hydroxy-24,25,26,27-tetranorvitamin D3 / (5E)-…
381.22	1186.9	0.264104	1.35354	0.339052	C22H34O3	[M+Cl]-	381.22	-0.12	['1alpha,22-dihydroxy-23,24,25,26,27-pentanorvitamin D3 / 1alpha,22-dihydroxy-23,24,25,26,27-pentanorcholecalciferol', 'Taxa-4(20),11(12)-dien-5alpha-acetoxy-10beta-ol']	['3alpha,21-Dihydroxy-D-homo-5beta-pregn-17a(20)-en-11-one', 'Ginkgoic acid', 'Taxa-4(20),11(12)-dien-5alpha-acetoxy-10beta-ol']
814.543	1139.7	0.345895	0.892622	0.337618
745.483	6479.4	0.781034	1.03952	0.337242
621.529	2283.9	0.216414	0.834574	0.336842
465.286	44556.3	0.36851	0.890649	0.335311	C24H38O5	[M+Hac-H]-	465.286	0.54	['NA', '3-Oxocholic acid', '7-Ketodeoxycholic acid']	['3alpha,12alpha-Dihydroxy-7-oxo-5beta-cholanate', '3alpha,7alpha-Dihydroxy-12-oxo-5beta-cholanate', 'Ardisianone']
401.27	2425	0.113076	1.21859	0.33498	C23H34O2	[M+Hac-H]-	401.27	0.04	['TrHA']
401.27	2425	0.113076	1.21859	0.33498	C25H38O4	[M-H]-	401.27	0.04	['(+)-Scalarin', '1alpha-hydroxy-26,27-dinorvitamin D3 25-carboxylic acid / 1alpha-hydroxy-26,27-dinorcholecalciferol 25-carboxylic acid', 'MG(0:0/22:6(4Z,7Z,10Z,13Z,16Z,19Z)/0:0)']
249.186	5015.4	0.116101	1.21717	0.334108	C16H26O2	[M-H]-	249.186	-0.05	['NA', '16:3(6Z,9Z,12Z)', '7,10,13-hexadecatrienoic acid', 'Hiragonic acid']	['Methyl farnesoate']	FFA C16:3
732.652	3273	0.40765	1.1114	0.332182
396.27	1084.5	0.005628	1.43065	0.33194	7 formulae						no identification
162.052	989.4	0.219141	1.47047	0.329819	C2H5N3O2	[M+Hac-H]-	162.052	0.24		['Biuret', 'Methylnitrosourea']
638.953	1325.5	0.272961	1.21561	0.329483
299.003	1983.3	0.093303	1.24686	0.328772
661.65	1201.6	0.103285	1.35132	0.328465
328.249	1870.2	0.095925	1.25687	0.325961
668.964	4070.3	0.613442	1.07563	0.325578
655.567	3580	0.311321	0.900889	0.32273	C41H72O2	[M+Hac-H]-	655.567	-0.51	['CE(14:0)']
412.234	3042.5	0.103285	1.29167	0.322499
847.453	10357.1	0.367945	1.12516	0.321557			847.626	-830078
144.03	426.8	0.030158	2.46891	0.321368	C5H7NO4	[M-H]-	144.03	0.12		['2-Oxoglutaramate', '4-Oxoglutaramate']
864.547	1890.4	0.614393	1.07334	0.320884
445.296	4795.7	0.73675	0.950182	0.320681	C27H42O5	[M-H]-	445.296	0.68	['(23R)-1alpha,23,25-trihydroxy-24-oxovitamin D3 / (23R)-1alpha,23,25-trihydroxy-24-oxocholecalciferol', '(23S)-1alpha,23,25-trihydroxy-24-oxovitamin D3 / (23S)-1alpha,23,25-trihydroxy-24-oxocholecalciferol', '(23S,25R)-1alpha,25-dihydroxyvitamin D3 26,23-lactol / (23S,25R)-1alpha,25-dihydroxycholecalciferol 26,23-lactol', '7alpha,12alpha-dihydroxy-3-oxocholest-4-en-27-oic acid', 'Karatavegenin C…	['3-Dehydro-2-deoxyecdysone']
445.296	4795.7	0.73675	0.950182	0.320681	C25H38O3	[M+Hac-H]-	445.296	0.68		['Testosterone isocaproate']
430.363	1262.5	0.146051	1.43682	0.320137
733.655	1755	0.160183	1.26188	0.316742
371.232	2447.8	0.220683	1.18424	0.316301
683.526	2933.1	0.111139	1.15809	0.314503
532.299	2041.5	0.911762	0.978422	0.313907	C24H50NO7P	[M+(37Cl)]-	532.299	0.65	['LysoPC(16:0)', 'PC(0:0/16:0)', 'PC(16:0/0:0)[rac]', 'PC(O-14:0/2:0)', 'PE(19:0/0:0)']		LPC C16:0
172.911	1661.9	0.092166	1.59637	0.312039
431.281	4650.3	0.148587	0.873053	0.311387
884.946	1154	0.355575	1.19723	0.311126
386.195	17239.9	0.497539	1.0685	0.310853	C13H30NO6P	[M+Hac-H]-	386.195	-0.11	['PC(O-5:0/0:0)[R]']		O-LPC C5:0
678.441	18982.3	0.563596	1.11216	0.309552
647.489	5181.8	0.442118	0.923368	0.309386	C37H64O5	[M+Hac-H]-	647.489	-0.32	['DG(12:0/22:4(7Z,10Z,13Z,16Z)/0:0)[iso2]', 'DG(14:0/20:4(5Z,8Z,11Z,14Z)/0:0)', 'DG(14:1(9Z)/20:3(8Z,11Z,14Z)/0:0)', 'DG(16:1(9Z)/18:3(9Z,12Z,15Z)/0:0)', 'DG(17:2(9Z,12Z)/17:2(9Z,12Z)/0:0)', 'DG(18:3(6Z,9Z,12Z)/16:1(9Z)/0:0)', 'DG(18:4(6Z,9Z,12Z,15Z)/16:0/0:0)']
502.383	1676	0.109058	1.46714	0.309313
142.996	862.1	0.028156	1.91512	0.308873	C3H6O5	[M+Na-2H]-	142.996	0.11			no identification
151.026	463.1	0.050238	2.00142	0.30863	C5H4N4O2	[M-H]-	151.026	0.14		['Alloxanthine', 'Xanthine']
515.452	1006.3	0.137546	1.39657	0.307872
1031	972	0.082402	1.39633	0.306652
348.239	1901.1	0.1386	1.21679	0.304485
315.258	1475.4	0.029211	1.35977	0.304089
348.226	13973.4	0.562973	1.08945	0.303781
501.395	5470.1	0.239453	1.19754	0.303077	C30H50O2	[M+Hac-H]-	501.395	0.43	['NA', '(+)-22(29)-Hopen-6alpha-21beta-diol', '10-hydroperoxy-squalene', '11-hydroperoxy-squalene', '2-hydroperoxy-squalene', '3-hydroperoxy-squalene', '30:5(12Z,15Z,18Z,21Z,24Z)', '30:5(15Z,18Z,21Z,24Z,27Z)', '32-hydroxylanosterol', '6-hydroperoxy-squalene', '7-hydroperoxy-squalene', 'Betulin', 'thalianol epoxide']	['Allobetulinol', 'Betulin', 'Dipterocarpol']
501.395	5470.1	0.239453	1.19754	0.303077	C32H54O4	[M-H]-	501.395	0.43	['(20S)-1alpha,25-dihydroxy-20-ethoxy-26,27-dimethyl-24a-homovitamin D3 / (20S)-1alpha,25-dihydroxy-20-ethoxy-26,27-dimethyl-24a-homocholecalciferol', '(20S)-1alpha,25-dihydroxy-20-methoxy-26,27-diethylvitamin D3 / (20S)-1alpha,25-dihydroxy-20-methoxy-26,27-diethylcholecalciferol', '1alpha,25-Dihydroxy-21-(3-hydroxy-3-methylbutyl)vitamin D(3)', '1alpha,25-dihydroxy-2beta-(5-hydroxypentyl)vitamin …
631.355	1230.8	0.150175	1.30959	0.303074
503.166	8614	0.295937	1.18253	0.302325	C22H24N2O8	[M+Hac-H]-	503.167	-1.26		['Doxycycline', 'Tetracycline']
503.166	8614	0.295937	1.18253	0.302325	C28H26N4O3	[M+(37Cl)]-	503.167	-0.9		['Staurosporine']
156.03	255.7	0.087686	1.67995	0.300525	C6H7NO4	[M-H]-	156.03	-0.02	['2-Aminomuconate']	['2-Aminomuconate', '5-Nitro-2-furfuryl methyl ether', 'Clavam-2-carboxylate']
156.03	255.7	0.087686	1.67995	0.300525	C4H3NO2	[M+Hac-H]-	156.03	-0.02		['Maleimide']
533.458	5042.4	0.285368	1.1376	0.300325	C32H58O2	[M+Hac-H]-	533.458	0.31	['Linolenyl myristate', 'Myristoleyl linoleate', 'Myristyl linolenate']
463.27	6420.9	0.300152	1.13871	0.300007	C24H36O5	[M+Hac-H]-	463.27	0.5	['NA', '7alpha,12alpha-Dihydroxy-3-oxochol-4-enoate']	['7alpha,12alpha-Dihydroxy-3-oxochol-4-enoate', 'Lovastatin']
261.146	1165.7	0.1386	1.29111	0.299871
390.237	4108.6	0.693779	1.09298	0.299731
519.369	3412	0.276704	1.18397	0.299191	C29H48O4	[M+Hac-H]-	519.369	0.03	[' (20S,24S)-24-ethylthornasterol', '(20S)-14alpha,20,25-trihydroxy-26,27-dimethylvitamin D3 / (20S)-1alpha,20,25-trihydroxy-26,27-dimethylcholecalciferol', '(20S)-1alpha,20,25-trihydroxy-24a,24b-dihomovitamin D3 / (20S)-1alpha,20,25-trihydroxy-24a,24b-dihomocholecalciferol', '(20S)-1alpha,20,25-trihydroxy-26,27-dimethyl-24a-homovitamin D3 / (20S)-1alpha,20,25-trihydroxy-26,27-dimethyl-24a-homoch…
493.309	1654.3	0.327241	0.897523	0.299018	C26H43O3P	[M+Hac-H]-	493.309	0.41	['1alpha-hydroxy-24-(dimethylphosphoryl)-25,26,27-trinorvitamin D3 / 1alpha-hydroxy-24-(dimethylphosphoryl)-25,26,27-trinorcholecalciferol']
493.309	1654.3	0.327241	0.897523	0.299018	C29H46O4	[M+Cl]-	493.309	0.06	['18-acetoxy-1alpha-hydroxyvitamin D3 / 18-acetoxy-1alpha-hydroxycholecalciferol', '18-acetoxy-25-hydroxyvitamin D3 / 18-acetoxy-25-hydroxycholecalciferol', '1alpha,25-dihydroxy-11alpha-[(1R)-oxiranyl]vitamin D3 / 1alpha,25-dihydroxy-11alpha-[(1R)-oxiranyl]cholecalciferol', '1alpha,25-dihydroxy-11alpha-[(1S)-oxiranyl]vitamin D3 / 1alpha,25-dihydroxy-11alpha-[(1S)-oxiranyl]cholecalciferol', '1alph…
493.309	1654.3	0.327241	0.897523	0.299018	C30H48O3	[M+K-2H]-	493.309	0.18	['(20S)-20-butyl-1alpha,25-dihydroxy-16,17-didehydro-21-norvitamin D3 / (20S)-20-butyl-1alpha,25-dihydroxy-16,17-didehydro-21-norcholecalciferol', '(22E)-1alpha,25-dihydroxy-26,27-dimethyl-22,23-didehydro-24a-homo-20-epivitamin D3 / (22E)-1alpha,25-dihydroxy-26,27-dimethyl-22,23-didehydro-24a-homo-20-epicholecalciferol', '(22E)-1alpha,25-dihydroxy-26,27-dimethyl-22,23-didehydro-24a-homovitamin D3…	['Betulinic acid', 'Oleanolic acid', 'Soyasapogenol E', 'Ursolic acid', 'alpha-Elemolic acid']
375.245	3078.2	0.223697	0.868575	0.298936
670.542	1027.2	0.058467	1.36323	0.296708
570.461	1931.1	0.170304	0.796716	0.296506
772.525	17400.5	0.323017	0.919198	0.296289
723.537	1390.5	0.028633	1.32682	0.296094	C40H78O8	[M+(37Cl)]-	723.536	0.62	['NA']
890.559	1174.8	0.029211	1.47374	0.295698			890.592	-760784
213.043	2052.3	0.378282	1.20551	0.29554	C10H12N2O	[M+K-2H]-	213.044	-1.12		['N-Hydroxyl-tryptamine', 'Serotonin']
213.043	2052.3	0.378282	1.20551	0.29554	C9H10N2O2	[M+Cl]-	213.044	-1.41		['Phenacemide']
585.365	1017.3	0.046828	1.39671	0.295452
549.562	637.1	0.062272	1.49191	0.294035	C35H70	[M+Hac-H]-	549.562	0.65	['NA']
549.562	637.1	0.062272	1.49191	0.294035	C37H74O2	[M-H]-	549.562	0.65	['NA', 'Phthioceranic acid (C37)']
405.265	3218.1	0.223816	1.23915	0.294012	C24H38O5	[M-H]-	405.265	0.32	['NA', '3-Oxocholic acid', '7-Ketodeoxycholic acid']	['3alpha,12alpha-Dihydroxy-7-oxo-5beta-cholanate', '3alpha,7alpha-Dihydroxy-12-oxo-5beta-cholanate', 'Ardisianone']
405.265	3218.1	0.223816	1.23915	0.294012	C22H34O3	[M+Hac-H]-	405.265	0.32	['1alpha,22-dihydroxy-23,24,25,26,27-pentanorvitamin D3 / 1alpha,22-dihydroxy-23,24,25,26,27-pentanorcholecalciferol', 'Taxa-4(20),11(12)-dien-5alpha-acetoxy-10beta-ol']	['3alpha,21-Dihydroxy-D-homo-5beta-pregn-17a(20)-en-11-one', 'Ginkgoic acid', 'Taxa-4(20),11(12)-dien-5alpha-acetoxy-10beta-ol']
507.252	3664.9	0.931439	0.981836	0.292336	C29H42O5	[M+K-2H]-	507.252	-0.28	['Minabeolide-8']
139.076	442.1	0.04424	2.3488	0.292221	C8H12O2	[M-H]-	139.076	0.12	['NA'] (Fatty acid, aldehyde, or ester)	['2-Propyl-2,4-pentadienoic acid', '4-Vinylcyclohexene diepoxide', '7-Hydroxy-6-methylhepta-3,5-dienal', 'cis-1,2-Dihydro-3-ethylcatechol']	FFA C8:2
549.344	734.6	0.089858	1.38734	0.291851	C29H46O6	[M+Hac-H]-	549.343	0.45	['NA']
971.637	1803.6	0.122874	1.27535	0.291383	C51H99O12P	[M+K-2H]-	971.636	0.56	['PI(O-20:0/22:1(11Z))', 'PI(P-20:0/22:0)']
971.637	1803.6	0.122874	1.27535	0.291383	C50H97O13P	[M+Cl]-	971.636	0.5	['PI(19:0/22:0)', 'PI(20:0/21:0)', 'PI(21:0/20:0)', 'PI(22:0/19:0)']
881.613	1249.9	0.386847	0.91081	0.290358
463.208	2169.7	0.193972	1.20144	0.289871	C19H39O9P	[M+Na-2H]-	463.208	0.6	['PG(13:0/0:0)']
463.208	2169.7	0.193972	1.20144	0.289871	C17H33N6O7P	[M-H]-	463.208	1.21		['Rhizocticin C', 'Rhizocticin D']
255.224	1567.5	0.029211	1.47599	0.288932
491.302	75042.3	0.843982	0.971773	0.288742	C26H40O5	[M+Hac-H]-	491.301	0.49	['1alpha,25-dihydroxy-24-oxo-22-oxavitamin D3 / 1alpha,25-dihydroxy-24-oxo-22-oxacholecalciferol']
513.432	1161.5	0.030158	1.45982	0.287159	C32H54O	[M+Hac-H]-	513.431	0.41	['24R-Ethyl-26,26,27-trimethyl-3beta-hydroxycholesta-7,26-(30)-diene']
606.281	8103.2	0.652127	0.937154	0.287027
552.331	9100.8	0.223697	1.1215	0.286837	C24H48NO7P	[M+Hac-H]-	552.331	0.62	['LysoPC(16:1(9Z))', 'PC(16:1(9E)/0:0)', 'PE(19:1(9Z)/0:0)']		LPC C16:1
552.331	9100.8	0.223697	1.1215	0.286837	C26H52NO9P	[M-H]-	552.331	0.62	['PS(20:0/0:0)']
681.51	3484.1	0.856435	1.0442	0.285971
665.537	1056.1	0.013227	1.51476	0.285548
819.576	989	0.05881	1.35245	0.2844	C42H81O9P	[M+Hac-H]-	819.576	0.47	['PG(O-16:0/20:2(11Z,14Z))', 'PG(O-18:0/18:2(9Z,12Z))', 'PG(P-16:0/20:1(11Z))', 'PG(P-18:0/18:1(9Z))', 'PG(P-20:0/16:1(9Z))']		O-PG C36:1
529.182	25725.4	0.439902	1.13844	0.284246
687.39	57863.2	0.308994	1.15649	0.282653
530.302	5325.1	0.636755	0.8792	0.282556	C25H52NO6P	[M+K-2H]-	530.302	0.46	['PC(P-17:0/0:0)', 'PE(P-20:0/0:0)']		P-LPC C17:0
530.302	5325.1	0.636755	0.8792	0.282556	C24H50NO7P	[M+Cl]-	530.302	0.35	['LysoPC(16:0)', 'PC(0:0/16:0)', 'PC(16:0/0:0)[rac]', 'PC(O-14:0/2:0)', 'PE(19:0/0:0)']		LPC C16:0
457.296	4877.4	0.673377	1.09929	0.281957	C26H38O3	[M+Hac-H]-	457.296	0.75	['(22E,24E)-1alpha,26-dihydroxy-22,23,24,25-tetradehydro-27-norvitamin D3 / (22E,24E)-1alpha,26-dihydroxy-22,23,24,25-tetradehydro-27-norcholecalciferol', '25,26-epoxy-1alpha-hydroxy-23,23,24,24-tetradehydro-19-norvitamin D3 / 25,26-epoxy-1alpha-hydroxy-23,23,24,24-tetradehydro-19-norcholecalciferol', 'Ximaosteroid C']	['17beta-Hydroxyestr-4-en-3-one cyclopentanepropionate']
865.551	1724.7	0.087572	1.27413	0.280953
462.344	1332.5	0.087686	1.41116	0.280192	C24H49NO7	[M-H]-	462.344	0.89		['D-Glucosyldihydrosphingosine']
697.505	15050.5	0.977952	1.00309	0.278761	C36H75N2O6P	[M+Cl]-	697.506	-1.36	['SM(d18:0/13:0)']		SM C31:0
697.505	15050.5	0.977952	1.00309	0.278761	C41H66O5	[M+Hac-H]-	697.505	-0.21	['DG(16:1(9Z)/22:6(4Z,7Z,10Z,13Z,16Z,19Z)/0:0)', 'DG(18:2(9Z,12Z)/20:5(5Z,8Z,11Z,14Z,17Z)/0:0)', 'DG(18:3(6Z,9Z,12Z)/20:4(5Z,8Z,11Z,14Z)/0:0)', 'DG(18:3(9Z,12Z,15Z)/20:4(5Z,8Z,11Z,14Z)/0:0)', 'DG(18:4(6Z,9Z,12Z,15Z)/20:3(8Z,11Z,14Z)/0:0)']
587.468	2182.1	0.776534	0.95408	0.278725	C37H64O5	[M-H]-	587.468	-0.25	['DG(12:0/22:4(7Z,10Z,13Z,16Z)/0:0)[iso2]', 'DG(14:0/20:4(5Z,8Z,11Z,14Z)/0:0)', 'DG(14:1(9Z)/20:3(8Z,11Z,14Z)/0:0)', 'DG(16:1(9Z)/18:3(9Z,12Z,15Z)/0:0)', 'DG(17:2(9Z,12Z)/17:2(9Z,12Z)/0:0)', 'DG(18:3(6Z,9Z,12Z)/16:1(9Z)/0:0)', 'DG(18:4(6Z,9Z,12Z,15Z)/16:0/0:0)']
587.468	2182.1	0.776534	0.95408	0.278725	C35H60O3	[M+Hac-H]-	587.468	-0.25	['32,35-anhydrobacteriohopaneterol']
370.268	2059.8	0.14337	1.19016	0.278348
631.494	15568.7	0.376121	1.12037	0.277477
612.33	7363.8	0.898493	0.988315	0.276323
591.427	1541.7	0.562265	1.1099	0.276183
257.067	1701.9	0.144931	1.25694	0.274695	C9H10O5	[M+Hac-H]-	257.067	0.12		['3-(3,4-Dihydroxyphenyl)lactate', '3-Methoxy-4-hydroxymandelate', 'Syringic acid']
446.336	1193.9	0.045569	1.42799	0.27375
626.436	1740.6	0.272653	1.16699	0.272141	C36H63NO5	[M+(37Cl)]-	626.437	-1.09	['bacteriohopane-32,33, 34-triol-35-carbamate']
437.267	1321.7	0.364638	1.14496	0.269696	C21H43O7P	[M-H]-	437.267	-0.91	['LPA(18:0/0:0)']		lPA C18:0
437.267	1321.7	0.364638	1.14496	0.269696	C26H40O4	[M+Na-2H]-	437.267	-0.82	['(24R,25S)-25,26-epoxy-1alpha,24-dihydroxy-27-norvitamin D3 / (24R,25S)-25,26-epoxy-1alpha,24-dihydroxy-27-norcholecalciferol', '(24S,25R)-25,26-epoxy-1alpha,24-dihydroxy-27-norvitamin D3 / (24S,25R)-25,26-epoxy-1alpha,24-dihydroxy-27-norcholecalciferol', '1alpha,25-Dihydroxy-16-ene-19-nor-24-oxovitamin D3']	['Methandriol dipropionate']
437.267	1321.7	0.364638	1.14496	0.269696	C23H44O5	[M+K-2H]-	437.267	-1.17		['1,2-Didecanoylglycerol']
560.432	1448.1	0.508978	0.901915	0.269544
248.174	2238.2	0.855684	1.02915	0.268562
778.53	2333.9	0.40765	1.11616	0.267221
488.302	6726.7	0.941371	1.01297	0.265631	C28H43NO6	[M-H]-	488.302	0.28		['Borrelidin']
699.501	1495.4	0.068504	1.18394	0.264384
842.648	912.4	0.345895	1.15406	0.263861
411.327	1802.6	0.011214	1.35578	0.263125	C28H44O2	[M-H]-	411.327	0.06	['NA', '(22E)-(25R)-25-hydroxy-26-methyl-22,23-didehydrovitamin D3 / (22E)-(25R)-25-hydroxy-26-methyl-22,23-didehydrocholecalciferol', '(22E)-(25S)-25-hydroxy-26-methyl-22,23-didehydrovitamin D3 / (22E)-(25S)-25-hydroxy-26-methyl-22,23-didehydrocholecalciferol', '1alpha,25-dihydroxy-20-epivitamin D2 / 1alpha,25-dihydroxy-20-epiergocalciferol', '24-epi-25-hydroxyvitamin D2 / 24-epi-25-hydroxyergoc…
411.327	1802.6	0.011214	1.35578	0.263125	C28H44O2	[M-H]-	411.327	0.06		['Doxercalciferol']
481.221	906.3	0.219141	1.27269	0.262484	C23H40O8	[M+K-2H]-	481.221	1.15	['1(3)-glyceryl-6-keto-PGF1alpha', '2-glyceryl-6-keto-PGF1alpha']
438.25	26713.6	0.630402	0.937566	0.260612
660.493	2573.1	0.295977	1.10542	0.259914
667.944	1706.3	0.869233	1.02689	0.259263
191.006	887.3	0.095911	1.71675	0.25878	C4H11O4P	[M+(37Cl)]-	191.006	1.15		['Diethylphosphoric acid']
425.237	4403.6	0.367899	0.854778	0.25846
670.943	3096.7	0.633369	1.11482	0.256278
303.227	2866.8	0.12581	1.23971	0.255836
374.219	1517.5	0.072354	1.25583	0.255623	C16H29NO5	[M+Hac-H]-	374.218	0.25		['Butoctamide hydrogen succinate']
650.617	1615.6	0.06145	1.24898	0.255277
895.74	7741.3	0.373225	1.06534	0.255163
481.236	3452.5	0.604484	0.927203	0.254546	C25H39O7P	[M-H]-	481.236	0.03	['PA(22:6(4Z,7Z,10Z,13Z,16Z,19Z)/0:0)']
481.236	3452.5	0.604484	0.927203	0.254546	C30H36O4	[M+Na-2H]-	481.236	0.11	['Kazinol H', 'Munchiwarin', 'Sophoradin', 'Sophoranone']	['Sophoranone']
481.236	3452.5	0.604484	0.927203	0.254546	C27H40O5	[M+K-2H]-	481.236	-0.21	['(23R,25R)-1alpha,25-dihydroxyvitamin D3 26,23-lactone / (23R,25R)-1alpha,25-dihydroxycholecalciferol 26,23-lactone', '(23R,25S)-1alpha,25-dihydroxyvitamin D3 26,23-lactone / (23R,25S)-1alpha,25-dihydroxycholecalciferol 26,23-lactone', '(23S,25R)-25-hydroxyvitamin D3 26,23-peroxylactone / (23S,25R)-25-hydroxycholecalciferol 26,23-peroxylactone', '(23S,25S)-1alpha,25-dihydroxyvitamin D3 26,23-lac…
705.473	7186.1	0.197475	1.12024	0.253122
796.494	1049.7	0.051608	1.34169	0.252812
560.505	3008.7	0.834662	1.03196	0.251504	C36H67NO3	[M-H]-	560.505	0.79	['Cer(d18:2/18:1)']
786.933	1992.7	0.881279	1.0327	0.251463
695.575	2319.2	0.228102	1.2184	0.250135	C47H78O2	[M+Na-2H]-	695.575	-0.1	['20:3 Cholesteryl ester']
800.602	1042.4	0.144625	1.27406	0.247391
478.294	7508.1	0.608349	0.954763	0.246996	C23H46NO7P	[M-H]-	478.294	0.32	['LysoPE(18:1(9Z)/0:0)', 'PC(15:1(9Z)/0:0)']		LPE C18:1
973.843	1765	0.481106	1.11156	0.246904	C59H110O6	[M+Hac-H]-	973.844	-0.78	['TG(12:0/22:0/22:2(13Z,16Z))[iso6]', 'TG(12:0/22:1(11Z)/22:1(11Z))[iso3]', 'TG(13:0/21:0/22:2(13Z,16Z))[iso6]', 'TG(14:0/20:0/22:2(13Z,16Z))[iso6]', 'TG(14:0/20:1(11Z)/22:1(11Z))[iso6]', 'TG(14:0/20:2(11Z,14Z)/22:0)[iso6]', 'TG(14:1(9Z)/20:0/22:1(11Z))[iso6]', 'TG(14:1(9Z)/20:1(11Z)/22:0)[iso6]', 'TG(15:0/19:0/22:2(13Z,16Z))[iso6]', 'TG(15:0/19:1(9Z)/22:1(11Z))[iso6]', 'TG(15:0/20:2(11Z,14Z)/21:…		TAG C56:2
593.226	2755.9	0.70177	0.921779	0.245006
856.563	8645.9	0.791776	1.0382	0.244621	C48H86NO7P	[M+K-2H]-	856.563	0.47	['PC(P-20:0/20:5(5Z,8Z,11Z,14Z,17Z))', 'PC(o-18:0/22:6(4Z,7Z,10Z,13Z,16Z,19Z))']		P-PC C40:5
856.563	8645.9	0.791776	1.0382	0.244621	C47H84NO8P	[M+Cl]-	856.563	0.4	['PC(16:0/23:5(8E,11E,14E,17E,20E))', 'PC(17:0/22:5(7Z,10Z,13Z,16Z,19Z))', 'PC(17:1(9Z)/22:4(7Z,10Z,13Z,16Z))', 'PC(19:0/20:5(5Z,8Z,11Z,14Z,17Z))', 'PC(19:1(9Z)/20:4(5Z,8Z,11Z,14Z))', 'PC(20:4(5Z,8Z,11Z,14Z)/19:1(9Z))', 'PC(20:5(5Z,8Z,11Z,14Z,17Z)/19:0)', 'PC(22:4(7Z,10Z,13Z,16Z)/17:1(9Z))', 'PE(20:1(11Z)/22:4(7Z,10Z,13Z,16Z))', 'PE(20:3(8Z,11Z,14Z)/22:2(13Z,16Z))', 'PE(20:4(5Z,8Z,11Z,14Z)/22:1(1…		PE C42:5
682.572	1677.3	0.109219	1.25512	0.244195
439.253	4903.6	0.434763	1.08286	0.241558
885.811	1941.6	0.634957	0.943724	0.241056
556.295	1079.3	0.538525	1.15902	0.240085
448.344	865.5	0.017251	1.43683	0.239946	C25H43NO2	[M+Hac-H]-	448.343	0.66	['NA', '(+)N-(1S-methyl-2-hydroxy-ethyl) alpha,alpha-dimethylarachidonoyl amine', '(+)N-(2S-hydroxy-propyl) alpha,alpha-dimethylarachidonoyl amine', '(-)N-(1R-methyl-2-hydroxy-ethyl) alpha,alpha-dimethylarachidonoyl amine', '(-)N-(2R-hydroxy-propyl) alpha,alpha-dimethylarachidonoyl amine', 'N-(5-hydroxy-pentyl) arachidonoyl amine', 'N-propyl N-(2-hydroxy-ethyl) arachidonoyl amine']
586.961	1535.4	0.961277	1.01343	0.239698
459.312	6802.7	0.690993	0.927187	0.239414	C28H44O5	[M-H]-	459.312	0.66	['(24R)-1alpha,24,25,26-tetrahydroxyvitamin D2 / (24R)-1alpha,24,25,26-tetrahydroxyergocalciferol', '1alpha,24,25,28-tetrahydroxyvitamin D2 / 1alpha,24,25,28-tetrahydroxyergocalciferol', '24-Nor-9,11-seco-11-acetoxy-3,6-dihydroxycholest-7,22-dien-9-one', 'Stoloniferone G']
459.312	6802.7	0.690993	0.927187	0.239414	C26H40O3	[M+Hac-H]-	459.312	0.66	['(17E)-1alpha,25-dihydroxy-17,20-didehydro-21-norvitamin D3 / (17E)-1alpha,25-dihydroxy-17,20-didehydro-21-norcholecalciferol', '(17Z)-1alpha,25-dihydroxy-17,20-didehydro-21-norvitamin D3 / (17Z)-1alpha,25-dihydroxy-17,20-didehydro-21-norcholecalciferol', '19-Nor-14,20-bisepi-23-yne-1,25 dihydroxyvitamin D3', '19-Nor-14-epi-23-yne-1,25 dihydroxyvitamin D3', 'Testosterone enanthate', 'Ximaosteroi…	['17beta-Hydroxy-5alpha-androstan-3-one cyclohexanecarboxylate', 'Testosterone enanthate']
569.272	2107.2	0.432564	1.16115	0.238854
508.388	14821.3	0.593589	0.921222	0.238811
629.478	4279.6	0.239026	1.15846	0.237705
538.352	3316.4	0.132603	1.15263	0.236084	C24H50NO6P	[M+Hac-H]-	538.351	0.61	['LysoPC(P-16:0)', 'PC(O-16:1(11Z)/0:0)', 'PC(O-16:1(1E)/0:0)', 'PC(O-16:1(9E)/0:0)', 'PC(O-16:1(9Z)/0:0)']		P-LPC C16:0 or O-LPC 16:1
538.352	3316.4	0.132603	1.15263	0.236084	C26H54NO8P	[M-H]-	538.351	0.61	['PS(O-20:0/0:0)']
578.283	4159.1	0.96409	0.987687	0.235331	C28H48NO7P	[M+(37Cl)]-	578.283	0.17	['LysoPC(20:5(5Z,8Z,11Z,14Z,17Z))']		LPC C20:5
600.536	1588.1	0.267806	0.873182	0.235051
806.534	1501.3	0.546362	1.12444	0.234314	C45H78NO9P	[M-H]-	806.534	0.34	['PE(18:0/22:6(4Z,7Z,10Z,12E,16Z,19Z)(14OH))']		PE C40:6
806.534	1501.3	0.546362	1.12444	0.234314	C43H74NO7P	[M+Hac-H]-	806.534	0.34	['PE(O-16:1(1Z)/22:6(4Z,7Z,10Z,13Z,16Z,19Z))']		O-PE C32:0
530.186	7056.9	0.401772	1.15286	0.234269	C30H29N3O4	[M+Cl]-	530.185	0.66		['GW 1929']
162.066	871.1	0.103285	1.6732	0.234263
688.394	26922.9	0.328416	1.14838	0.234088
602.487	1750.2	0.866711	1.03492	0.233639
301.221	15255.6	0.800636	0.963177	0.233179	C15H30S	[M+Hac-H]-	301.221	-0.12		['2-N-Undecyltetrahydrothiophene']
172.023	1012.5	0.335143	1.35987	0.23217
491.338	3286.4	0.275415	1.19371	0.230543	C27H44O4	[M+Hac-H]-	491.338	-0.46	['NA', '(20S)-1alpha,20,25-trihydroxyvitamin D3 / (20S)-1alpha,20,25-trihydroxycholecalciferol', '(22R)-1alpha,22,25-trihydroxy-20-epivitamin D3 / (22R)-1alpha,22,25-trihydroxy-20-epicholecalciferol', '(23R)-1alpha,23,25-trihydroxyvitamin D3 / (23R)-1alpha,23,25-trihydroxycholecalciferol', '(23S)-1alpha,23,25-trihydroxyvitamin D3 / (23S)-1alpha,23,25-trihydroxycholecalciferol', '(23S)-23,24,25-tr…	['3beta,5beta-Ketotriol', '3beta,7alpha-Dihydroxy-5-cholestenoate', 'Calcitetrol', 'Gitogenin', 'Neogitogenin']
490.25	5763	0.774654	1.04796	0.230168
268.127	1520.8	0.129068	1.21571	0.228653
504.17	2048.6	0.050577	1.32716	0.228075
821.438	2624.6	0.595253	1.06942	0.227494
345.26	1765.3	0.104986	1.30557	0.227129
430.238	821	0.004805	1.48596	0.226232	18 formulae						no identification
659.525	25553.5	0.463088	1.09885	0.225793
501.359	3818.9	0.254311	1.16053	0.225492	C29H46O3	[M+Hac-H]-	501.359	0.36	['NA', '(22E)-1alpha,25-dihydroxy-26,27-dimethyl-22,23-didehydrovitamin D3 / (22E)-1alpha,25-dihydroxy-26,27-dimethyl-22,23-didehydrocholecalciferol', '(24E)-1alpha,25-dihydroxy-24,24a-didehydro-24a,24b-dihomovitamin D3 /(24E)-1alpha,25-dihydroxy-24,24a-didehydro-24a,24b-dihomocholecalciferol', '(24aE)-1alpha,25-dihydroxy-24a,24b-didehydro-24a,24b-dihomovitamin D3 /(24aE)-1alpha,25-dihydroxy-24a,…
501.359	3818.9	0.254311	1.16053	0.225492	C29H46O3	[M+Hac-H]-	501.359	0.36		['4alpha-Methylzymosterol-4-carboxylate', 'Testosterone decanoate']
565.376	1304.2	0.35957	1.17164	0.224862
172.033	438.1	0.061447	1.94783	0.224264
1042.53	956.3	0.101732	1.40785	0.223605
480.31	7706.8	0.186341	0.895864	0.223242	C23H48NO7P	[M-H]-	480.31	0.15	['LysoPC(15:0)', 'LysoPE(18:0/0:0)', 'PC(14:0/O-1:0)', 'PC(7:0/O-8:0)']		LPE C18:0
967.74	5138.3	0.135466	0.850624	0.223058
671.489	29823.9	0.182286	0.900101	0.222795	C39H64O5	[M+Hac-H]-	671.489	0.09	['DG(14:0/22:6(4Z,7Z,10Z,13Z,16Z,19Z)/0:0)', 'DG(14:1(9Z)/22:5(7Z,10Z,13Z,16Z,19Z)/0:0)', 'DG(16:1(9Z)/20:5(5Z,8Z,11Z,14Z,17Z)/0:0)', 'DG(18:3(6Z,9Z,12Z)/18:3(6Z,9Z,12Z)/0:0)', 'DG(18:3(6Z,9Z,12Z)/18:3(9Z,12Z,15Z)/0:0)', 'DG(18:3(9Z,12Z,15Z)/18:3(9Z,12Z,15Z)/0:0)', 'DG(18:4(6Z,9Z,12Z,15Z)/18:2(9Z,12Z)/0:0)']		DG C36:6
285.25	1825.3	0.403301	0.934066	0.22239
627.591	1945.7	0.874755	0.98248	0.222294
604.394	2998.4	0.65073	0.838459	0.220958
514.484	932.3	0.235889	1.31293	0.219522
679.444	8585.9	0.411624	1.13706	0.218653
476.201	1121.6	0.202026	1.31083	0.218474
451.252	7369.5	0.861899	1.03113	0.216977
588.508	3636.2	0.422255	0.853058	0.213821
410.239	8679.6	0.604484	1.07214	0.213725
624.513	2183.9	0.856426	1.03719	0.212791	C38H71NO3	[M+Cl]-	624.513	-0.28	['Cer(d18:2/20:1)']
629.515	1832.6	0.355575	1.17105	0.212451	C40H70O5	[M-H]-	629.515	-0.43	['DG(15:0/22:4(7Z,10Z,13Z,16Z)/0:0)', 'DG(15:1(9Z)/22:3(10Z,13Z,16Z)/0:0)[iso2]', 'DG(17:0/20:4(5Z,8Z,11Z,14Z)/0:0)[iso2]', 'DG(17:1(9Z)/20:3(8Z,11Z,14Z)/0:0)[iso2]', 'DG(17:2(9Z,12Z)/20:2(11Z,14Z)/0:0)[iso2]', 'DG(18:4(6Z,9Z,12Z,15Z)/19:0/0:0)[iso2]', 'DG(19:1(9Z)/18:3(9Z,12Z,15Z)/0:0)[iso2]']
275.202	40304.6	0.702453	1.05703	0.212207	C18H28O2	[M-H]-	275.202	0.71	['NA', '18:4(5Z,9Z,12Z,15Z)', '19-Nor-5-androstenediol', '19-norandrosterone', 'Stearidonic acid', 'beta-parinaric acid', 'cis-parinaric acid']		FFA C18:4
275.202	40304.6	0.702453	1.05703	0.212207	C18H28O2	[M-H]-	275.202	0.71		['Kinoprene', 'Stearidonic acid']	FFA C18:4
275.202	40304.6	0.702453	1.05703	0.212207	C16H24	[M+Hac-H]-	275.202	0.71	['(+)-Vulgraon B']
684.501	461.8	0.995861	1.00102	0.211867
683.337	12247.5	0.843982	0.978405	0.211456	C36H54O10	[M+(37Cl)]-	683.338	-1.38	['abrusoside A']
656.616	1777.3	0.207315	0.837287	0.211132
615.499	933.7	0.039491	1.33673	0.208988	C39H68O5	[M-H]-	615.499	-0.34	['DG(14:0/22:4(7Z,10Z,13Z,16Z)/0:0)', 'DG(14:1(9Z)/22:3(10Z,13Z,16Z)/0:0)[iso2]', 'DG(16:0/20:4(5Z,8Z,11Z,14Z)/0:0)', 'DG(16:1(9Z)/20:3(8Z,11Z,14Z)/0:0)', 'DG(18:1(9Z)/18:3(9Z,12Z,15Z)/0:0)', 'DG(18:2(9Z,12Z)/18:2(9Z,12Z)/0:0)', 'DG(18:3(6Z,9Z,12Z)/18:1(9Z)/0:0)', 'DG(18:4(6Z,9Z,12Z,15Z)/18:0/0:0)']		DG C36:4
719.489	125567	0.916168	0.988789	0.208655	C43H64O5	[M+Hac-H]-	719.489	0	['DG(18:4(6Z,9Z,12Z,15Z)/22:6(4Z,7Z,10Z,13Z,16Z,19Z)/0:0)', 'DG(20:5(5Z,8Z,11Z,14Z,17Z)/20:5(5Z,8Z,11Z,14Z,17Z)/0:0)']		DG C40:10
571.437	2062.1	0.434703	0.907716	0.207788	C36H60O5	[M-H]-	571.437	0.16	['DG(13:0/20:5(5Z,8Z,11Z,14Z,17Z)/0:0)[iso2]']
632.497	6591.2	0.318046	1.14549	0.206762
579.44	3236.4	0.351822	0.908915	0.206284
701.536	22112.1	0.243771	1.09494	0.205866	C43H74O7	[M-H]-	701.536	-0.21	['Ecdysone palmitate']
701.536	22112.1	0.243771	1.09494	0.205866	C41H70O5	[M+Hac-H]-	701.536	-0.21	['DG(16:0/22:5(7Z,10Z,13Z,16Z,19Z)/0:0)', 'DG(16:1(9Z)/22:4(7Z,10Z,13Z,16Z)/0:0)', 'DG(18:0/20:5(5Z,8Z,11Z,14Z,17Z)/0:0)', 'DG(18:1(9Z)/20:4(5Z,8Z,11Z,14Z)/0:0)', 'DG(18:2(9Z,12Z)/20:3(8Z,11Z,14Z)/0:0)', 'DG(18:3(6Z,9Z,12Z)/20:2(11Z,14Z)/0:0)', 'DG(18:3(9Z,12Z,15Z)/20:2(11Z,14Z)/0:0)', 'DG(18:4(6Z,9Z,12Z,15Z)/20:1(11Z)/0:0)']
423.255	3288.3	0.323017	1.12828	0.205793
349.275	7556.5	0.483018	1.06889	0.205653	C22H38O3	[M-H]-	349.275	-0.17	['NA']
349.275	7556.5	0.483018	1.06889	0.205653	C20H34O	[M+Hac-H]-	349.275	-0.17	['NA', '(+)-Tormesol', '(+)-Verticillol', '(-)-Dilophol', '(Z,Z,Z)-geranylgeraniol', '5-(1-methoxybutan-2-yl)isolongifol-5-ene', 'Aphidicolan-16beta-ol', 'Geranylgeraniol', 'Presphaerol', 'Verrucosan-2b-ol', 'tuberculosinol']
349.275	7556.5	0.483018	1.06889	0.205653	C20H34O	[M+Hac-H]-	349.275	-0.17		['5alpha-Androstane-2alpha-methyl-17beta-ol', 'Aphidicolan-16beta-ol', 'Geranylgeraniol']
158.046	454.7	0.370016	1.40122	0.205632	C6H9NO4	[M-H]-	158.046	0.17		['4-Methylene-L-glutamate', 'N-Methyl-2-oxoglutaramate']
158.046	454.7	0.370016	1.40122	0.205632	C4H5NO2	[M+Hac-H]-	158.046	0.17		['Hymexazol', 'Succinimide']
510.316	2295.5	0.823513	0.965626	0.20461
583.484	1976.1	0.166286	0.670046	0.2043
448.3	1110.9	0.022748	1.37212	0.203942
455.193	806	0.14337	1.3482	0.203699
1132.8	4474	0.439283	1.09083	0.202957
775.626	3536.3	0.589674	0.933205	0.201613
511.459	681.5	0.128824	1.36876	0.20159
187.998	1839.6	0.205975	1.24698	0.201426
176.028	929.2	0.151866	1.49566	0.199946
483.276	842.6	0.021858	1.51601	0.199006	C29H40O6	[M-H]-	483.275	1.25		['Stigmatellin Y']
432.284	1299.8	0.11965	0.85566	0.198771
987.709	4915.5	0.901139	1.01712	0.198325
604.951	1339.2	0.843982	1.04147	0.19827
757.506	2069.6	0.26373	1.16219	0.197572
283.241	4610.2	0.380585	1.08625	0.19689
508.255	2222.8	0.668887	1.0987	0.196622
169.031	403.7	0.459714	1.22656	0.19659	C3H8N4O2	[M+(37Cl)]-	169.031	0.19		['Methylenediurea']
682.334	36054.1	0.754206	0.966748	0.195846
714.41	16966.6	0.530019	1.0862	0.195671
744.488	1528.6	0.76882	0.961394	0.194641
600.421	4452.2	0.998002	1.00036	0.194479
885.517	1423	0.108521	1.29501	0.194353
582.346	885.7	0.436541	1.15959	0.193599
505.281	2577.9	0.2483	1.18762	0.193339	C28H42O8	[M-H]-	505.281	0.09	['NA']
506.349	3137.2	0.370938	1.17047	0.191642	C27H45NO4	[M+Hac-H]-	506.349	0.37	['N-stearoyl tyrosine']
409.236	38005	0.708813	1.04139	0.19065	C19H39O7P	[M-H]-	409.236	-0.06	['LPA(16:0/0:0)']	['1-Palmitoylglycerol 3-phosphate']	lPA C16:0
409.236	38005	0.708813	1.04139	0.19065	C24H36O4	[M+Na-2H]-	409.236	0.03	['NA', '1alpha-hydroxy-25,26,27-trinorvitamin D3 24-carboxylic acid', 'sarmentogenin']
437.192	2440.1	0.142718	1.19508	0.189807	C25H28N4O	[M+(37Cl)]-	437.193	-0.88		['Z-Phe-Phe-CHN2']
511.328	1309.6	0.109058	1.26538	0.189553
422.264	2018.9	0.110279	1.24318	0.189301
561.343	1263.2	0.350256	0.811745	0.189294	C32H50O8	[M-H]-	561.343	0.19		['Baliospermin']
392.244	2424	0.132603	1.17315	0.1882
626.508	1190.6	0.050577	1.3577	0.187956
359.176	3003.4	0.278889	1.20614	0.187406
763.543	1641.1	0.371356	1.14624	0.186781
328.232	3639	0.436541	1.06358	0.184686
346.247	992.3	0.090121	1.32751	0.1826
720.493	52321.9	0.728531	1.03568	0.182518	C39H74NO6P	[M+(37Cl)]-	720.492	1.06	['NA']
361.173	1070.7	0.083395	1.33672	0.180766
488.359	867.9	0.064816	1.4197	0.179114
617.442	2255.3	0.151751	1.17717	0.179088	C35H58O5	[M+Hac-H]-	617.442	-0.31	['DG(12:0/20:5(5Z,8Z,11Z,14Z,17Z)/0:0)[iso2]']
894.629	998.1	0.411798	1.15888	0.178887
804.483	1501.6	0.160585	1.16568	0.178748	C44H72NO10P	[M-H]-	804.482	0.79	['PS(16:1(9Z)/22:6(4Z,7Z,10Z,13Z,16Z,19Z))', 'PS(18:2(9Z,12Z)/20:5(5Z,8Z,11Z,14Z,17Z))', 'PS(18:3(6Z,9Z,12Z)/20:4(5Z,8Z,11Z,14Z))', 'PS(18:3(9Z,12Z,15Z)/20:4(5Z,8Z,11Z,14Z))', 'PS(18:4(6Z,9Z,12Z,15Z)/20:3(8Z,11Z,14Z))', 'PS(20:3(8Z,11Z,14Z)/18:4(6Z,9Z,12Z,15Z))', 'PS(20:4(5Z,8Z,11Z,14Z)/18:3(6Z,9Z,12Z))', 'PS(20:4(5Z,8Z,11Z,14Z)/18:3(9Z,12Z,15Z))', 'PS(20:5(5Z,8Z,11Z,14Z,17Z)/18:2(9Z,12Z))', 'PS(…
378.237	2839.3	0.463392	0.918752	0.178489
389.244	7769.5	0.603928	1.07512	0.177204
460.355	3011.1	0.383148	1.11001	0.176979
501.322	5022.7	0.444426	0.899238	0.176901	C23H51N2O5P	[M+Cl]-	501.323	-1.44	['LysoSM(d18:0)']		['LysoSM(d18:0)']
501.322	5022.7	0.444426	0.899238	0.176901	C28H42O4	[M+Hac-H]-	501.322	0.15	['(22S)-1alpha,22,25-trihydroxy-23,24-tetradehydro-24a-homo-20-epivitamin D3 / (22S)-1alpha,22,25-trihydroxy-23,24-tetradehydro-24a-homo-20-epicholecalciferol', '1alpha-hydroxy-18-(4-hydroxy-4-methyl-2-pentynyloxy)-23,24,25,26,27-pentanorvitamin D3 / 1alpha-hydroxy-18-(4-hydroxy-4-methyl-2-pentynyloxy)-23,24,25,26,27-pentanorcholecalciferol']
449.291	6150.8	0.709853	1.05205	0.176631	C24H38O4	[M+Hac-H]-	449.291	0.9	['NA', '12-Ketodeoxycholic acid', '3alpha,12alpha-Dihydroxy-5beta-chol-6-enoate', 'Apocholic acid']	['3alpha,12alpha-Dihydroxy-5beta-chol-6-enoate', 'Apocholic acid', 'Bis(2-ethylhexyl)phthalate', 'Di-n-octyl phthalate', 'Diisooctyl phthalate']
454.961	1369.5	0.38349	1.16443	0.17613
436.279	28060.2	0.522603	1.06082	0.17508
821.654	1029.9	0.285477	1.22934	0.174944
190.145	491	0.099915	1.71387	0.174159
393.301	1529.6	0.074071	1.25279	0.173103	C24H42O4	[M-H]-	393.301	0.6	['NA', 'Petromyzonol']	['Petromyzonol']
393.301	1529.6	0.074071	1.25279	0.173103	C22H38O2	[M+Hac-H]-	393.301	0.6	['NA', '13,16,19-Docosatrienoic acid', '22:3(7Z,13Z,16Z)', 'Docosatrienoic acid']	['13,16,19-Docosatrienoic acid']
750.525	1332.6	0.432564	1.1129	0.172608
190.95	332.6	0.318046	1.37207	0.172581
273.186	19834.6	0.901517	1.01986	0.171978	C18H26O2	[M-H]-	273.186	0.87	['NA', 'Nandrolone']
273.186	19834.6	0.901517	1.01986	0.171978	C18H26O2	[M-H]-	273.186	0.87		['17beta-Hydroxyestr-5(10)-en-3-one', 'Cinmethylin', 'Empenthrin', 'Nandrolone']
687.548	3118.9	0.154919	1.13888	0.171872	C45H78O2	[M+K-2H]-	687.549	-1.16	['Cholesteryl oleate']
809.558	779.7	0.050577	1.38599	0.171685
646.477	2950.3	0.239453	0.9077	0.171534
475.38	1190.9	0.028633	1.42298	0.170892	C28H48O2	[M+Hac-H]-	475.379	0.58	['NA', '22S-hydroxycampesterol', '28:4(13Z,16Z,19Z,22Z)', '6-oxocampestanol', 'gamma-Tocopherol']	['2,3-Dimethyl-5-phytylquinol', '22alpha-Hydroxy-5alpha-campestan-3-one', '22alpha-Hydroxy-campesterol', '6-Oxocampestanol', 'beta-Tocopherol', 'gamma-Tocopherol']
565.213	2483.9	0.739124	0.928747	0.170689
554.356	348	0.14337	1.82809	0.170688
839.677	1422.9	0.182286	1.18795	0.170658
311.298	892.8	0.178114	1.22167	0.170383
885.572	1157.8	0.326135	1.21799	0.169773
524.286	1229.2	0.199272	0.887153	0.169735	C27H43NO9	[M-H]-	524.287	-1.01		['Protoverine']
463.298	10688.3	0.529626	1.04459	0.169639	C29H46O2	[M+K-2H]-	463.298	0.03	['NA', '1alpha-hydroxy-24-methylvitamin D2 / 1alpha-hydroxy-24-methylergocalciferol', 'zymosterol intermediate 1c']
463.298	10688.3	0.529626	1.04459	0.169639	C28H44O3	[M+Cl]-	463.298	-0.1	['NA', '(22E)-(25R)-1alpha,25-dihydroxy-26-methyl-22,23-didehydrovitamin D3 / (22E)-(25R)-1alpha,25-dihydroxy-26-methyl-22,23-didehydrocholecalciferol', '(22E)-(25S)-1alpha,25-dihydroxy-26-methyl-22,23-didehydrovitamin D3 / (22E)-(25S)-1alpha,25-dihydroxy-26-methyl-22,23-didehydrocholecalciferol', '(22E)-1alpha,25-dihydroxy-22,23-didehydro-24a-homovitamin D3 / (22E)-1alpha,25-dihydroxy-22,23-dide…	['Nandrolone decanoate']
463.307	62720.4	0.529626	1.04459	0.169639	C27H44O6	[M-H]-	463.307	0.57	['NA', '22-iso-ecdysone', '3alpha,7alpha,12alpha,26-Tetrahydroxy-5beta-23E-cholestan-27-oic acid', 'Alliogenin', 'Convallagenin B', 'Ecdysone', 'Neoallilogenin', 'Ponasterone A']
463.307	62720.4	0.529626	1.04459	0.169639	C25H40O4	[M+Hac-H]-	463.307	0.57	['NA', '1alpha,25-dihydroxy-21-nor-20-oxavitamin D3 / 1alpha,25-dihydroxy-21-nor-20-oxacholecalciferol', '1alpha,25-dihydroxy-24-nor-22-oxavitamin D3 / 1alpha,25-dihydroxy-24-nor-22-oxacholecalciferol']
798.531	1456.2	0.873298	1.02607	0.16945
732.615	4143.4	0.919573	0.979047	0.168041
553.334	1710.4	0.040549	1.19011	0.167622
414.234	1975.6	0.235889	1.14202	0.167247
461.283	3926.3	0.827958	1.02032	0.167147	C28H42O3	[M+Cl]-	461.283	0.18	['NA', '(22E,24E)-1alpha,25-dihydroxy-22,23,24,24a-tetradehydro-24a-homovitamin D3 / (22E,24E)-1alpha,25-dihydroxy-22,23,24,24a-tetradehydro-24a-homocholecalciferol', '25-hydroxy-1alpha-hydroxymethyl-23,23,24,24-tetradehydrovitamin D3 / 25-hydroxy-1alpha-hydroxymethyl-23,23,24,24-tetradehydrocholecalciferol', '25-hydroxy-1beta-hydroxymethyl-23,23,24,24-tetradehydro-3-epivitamin D3 / 25-hydroxy-1b…
461.283	3926.3	0.827958	1.02032	0.167147	C29H44O2	[M+K-2H]-	461.283	0.31	['alpha-Tocotrienol']	['4,4-Methylenebis(2,6-di-tert-butylphenol)', 'alpha-Tocotrienol']
175.086	340.8	0.006262	2.10355	0.167075							no identification
533.312	3809.1	0.937658	0.991883	0.167031	C30H46O8	[M-H]-	533.312	0.35	['Cucurbitacin H', 'Neriifolin']	['Cucurbitacin H', 'Divaricoside', 'Divostroside', 'Neriifolin']
360.263	975.4	0.087572	1.42845	0.166936
547.474	1122.9	0.126746	1.30448	0.166791
378.286	1333.2	0.087686	1.28914	0.166527
557.445	2034.8	0.681214	0.916848	0.166041
361.275	773.8	0.279114	1.19712	0.165679	C21H34O	[M+Hac-H]-	361.275	-0.33	['pregnan-21-al']	['(15:1)-Cardanol', '3beta-Hydroxypregn-5-ene', 'Pregnan-21-al']
361.275	773.8	0.279114	1.19712	0.165679	C23H38O3	[M-H]-	361.275	-0.33	['NA']
303.224	98427.1	0.053311	0.910675	0.165409
649.468	2015.6	0.215909	1.18605	0.165408
187.022	1229.2	0.097439	1.50967	0.165308	C5H10O6	[M+Na-2H]-	187.022	0.27		['D-Ribonate', 'D-Xylonate', 'L-Arabinonate']
301.224	2347.6	0.267699	1.13044	0.163452
327.228	23930.6	0.067042	0.900319	0.163157
587.359	1656.6	0.7012	1.06524	0.16282	C34H52O8	[M-H]-	587.359	0.1	['25-Hydroxyvitamin D2 25-(beta-glucuronide)']
458.292	897.4	0.295977	1.20286	0.162704
597.453	1671.5	0.593589	0.897357	0.16257	C38H62O5	[M-H]-	597.452	0.67	['DG(13:0/22:6(4Z,7Z,10Z,13Z,16Z,19Z)/0:0)[iso2]', 'DG(15:1(9Z)/20:5(5Z,8Z,11Z,14Z,17Z)/0:0)[iso2]', 'DG(18:4(6Z,9Z,12Z,15Z)/17:2(9Z,12Z)/0:0)[iso2]']
791.525	1592.7	0.126746	1.30175	0.162502	C43H78O10	[M+(37Cl)]-	791.526	-1.03	['MGDG(16:0/18:2(9Z,12Z))']
619.494	973.4	0.345895	1.14225	0.162286	C36H64O4	[M+Hac-H]-	619.494	-0.3	['2-methylbacteriohopane-32,33,34,35-tetrol', 'Mayolene-18']
413.214	1925.2	0.100987	1.16011	0.161815
327.239	1693	0.148752	1.10519	0.160368
434.3	1057.4	0.081536	1.27205	0.160329
941.724	18010.3	0.350256	0.911689	0.159996
275.2	1625.6	0.730992	1.04922	0.159069
881.645	769.2	0.05099	1.36464	0.159027
531.245	2766	0.835636	0.964518	0.158856	C30H42N2O2S	[M+K-2H]-	531.245	-0.41		['Thiobinupharidine']
389.25	4248.3	0.235889	1.08546	0.157981
171.067	172.3	0.26975	1.50781	0.157178
653.963	1831.6	0.628716	1.08184	0.156715
199.025	860.8	0.028221	1.41254	0.156496	C8H8O6	[M-H]-	199.025	0.13	['4-Fumarylacetoacetate', '4-Maleylacetoacetate']	['(3S,4R)-3,4-Dihydroxycyclohexa-1,5-diene-1,4-dicarboxylate', '2-Hydroxy-5-carboxymethylmuconate semialdehyde', '3-Carboxymethylmuconate', '4-Fumarylacetoacetate', '4-Maleylacetoacetate', 'Phthalate 3,4-cis-dihydrodiol', 'cis-4,5-Dihydroxycyclohexa-1(6),2-diene-1,2-dicarboxylate']	Degradation of aromatic compounds, Tyrosine metabolism
199.025	860.8	0.028221	1.41254	0.156496	C6H4O4	[M+Hac-H]-	199.025	0.13		['cis-4-Carboxymethylenebut-2-en-4-olide', 'trans-4-Carboxymethylenebut-2-en-4-olide']
422.256	797.8	0.020853	1.35633	0.156263
302.221	870473	0.080973	0.917856	0.155953	C19(13C)H30O2	[M-H]-	302.221	0.218582			FFA C20:5 (Eicosapentaenoic acid), 13C
671.618	2174.4	0.93342	0.991048	0.155149
492.341	814.9	0.526647	1.11433	0.154643
626.331	1107.7	0.003586	1.3183	0.154109	C26H50NO10P	[M+Hac-H]-	626.331	0.08	['PS(10:0/10:0)']		PS C20:0?
626.331	1107.7	0.003586	1.3183	0.154109	C30H47O10	[M+Hac-H]-	626.331	0.58	['6alpha-Glucuronosylhyodeoxycholate']
505.317	9460	0.950414	1.009	0.153642	C29H46O7	[M-H]-	505.317	0.36	['2-deoxy-20-hydroxy-5alpha-ecdysone 3-acetate']
505.317	9460	0.950414	1.009	0.153642	C27H42O5	[M+Hac-H]-	505.317	0.36	['(23R)-1alpha,23,25-trihydroxy-24-oxovitamin D3 / (23R)-1alpha,23,25-trihydroxy-24-oxocholecalciferol', '(23S)-1alpha,23,25-trihydroxy-24-oxovitamin D3 / (23S)-1alpha,23,25-trihydroxy-24-oxocholecalciferol', '(23S,25R)-1alpha,25-dihydroxyvitamin D3 26,23-lactol / (23S,25R)-1alpha,25-dihydroxycholecalciferol 26,23-lactol', '7alpha,12alpha-dihydroxy-3-oxocholest-4-en-27-oic acid', 'Karatavegenin C…	['3-Dehydro-2-deoxyecdysone']
506.357	1441.6	0.14337	1.2798	0.153525
646.541	1264	0.298585	1.16668	0.153302
437.247	75892.7	0.783868	0.954604	0.151852	C26H40O3	[M+K-2H]-	437.246	1.23	['(17E)-1alpha,25-dihydroxy-17,20-didehydro-21-norvitamin D3 / (17E)-1alpha,25-dihydroxy-17,20-didehydro-21-norcholecalciferol', '(17Z)-1alpha,25-dihydroxy-17,20-didehydro-21-norvitamin D3 / (17Z)-1alpha,25-dihydroxy-17,20-didehydro-21-norcholecalciferol', '19-Nor-14,20-bisepi-23-yne-1,25 dihydroxyvitamin D3', '19-Nor-14-epi-23-yne-1,25 dihydroxyvitamin D3', 'Testosterone enanthate', 'Ximaosteroi…	['17beta-Hydroxy-5alpha-androstan-3-one cyclohexanecarboxylate', 'Testosterone enanthate']
437.247	75892.7	0.783868	0.954604	0.151852	C25H38O4	[M+Cl]-	437.246	1.09	['(+)-Scalarin', '1alpha-hydroxy-26,27-dinorvitamin D3 25-carboxylic acid / 1alpha-hydroxy-26,27-dinorcholecalciferol 25-carboxylic acid', 'MG(0:0/22:6(4Z,7Z,10Z,13Z,16Z,19Z)/0:0)']
910.593	1112.5	0.160188	1.26328	0.151743	C48H92NO10P	[M+K-2H]-	910.594	-1.24	['PS(20:0/22:1(11Z))', 'PS(20:1(11Z)/22:0)', 'PS(22:0/20:1(11Z))', 'PS(22:1(11Z)/20:0)']
910.593	1112.5	0.160188	1.26328	0.151743	C44H85NO12S	[M+Hac-H]-	910.593	0.28	['(3-sulfo)Galbeta-Cer(d18:0/20:0(2OH))']
195.078	241.3	0.320764	1.29412	0.150467
375.237	2360.8	0.16736	0.897128	0.150332
717.39	915.3	0.052653	1.40602	0.150145	C38H65O8P	[M+K-2H]-	717.39	-1.12	['PA(15:0/20:5(5Z,8Z,11Z,14Z,17Z))', 'PA(15:1(9Z)/20:4(5Z,8Z,11Z,14Z))', 'PA(17:1(9Z)/18:4(6Z,9Z,12Z,15Z))', 'PA(17:2(9Z,12Z)/18:3(6Z,9Z,12Z))', 'PA(17:2(9Z,12Z)/18:3(9Z,12Z,15Z))', 'PA(18:3(6Z,9Z,12Z)/17:2(9Z,12Z))', 'PA(18:3(9Z,12Z,15Z)/17:2(9Z,12Z))', 'PA(18:4(6Z,9Z,12Z,15Z)/17:1(9Z))', 'PA(20:4(5Z,8Z,11Z,14Z)/15:1(9Z))', 'PA(20:5(5Z,8Z,11Z,14Z,17Z)/15:0)']
460.307	1228.8	0.987995	1.0032	0.149514	C25H39NO3	[M+Hac-H]-	460.307	0.55		['Myxalamid B']
373.279	1450.8	0.103285	1.25134	0.149183
780.557	1206.8	0.085417	1.26281	0.148513
647.598	1498.3	0.419498	1.08311	0.148384	C40H76O2	[M+Hac-H]-	647.598	-0.02	['Behenyl linoleate', 'Linoleyl behenate']
301.217	3.0049e+06	0.118443	0.925604	0.14737	C20H30O2	[M-H]-	301.217	0.02	['NA', '(+)-12-Isocopalene-15,16-dial', '(+)-Luricularic acid', '(-)-Sacculatal', '(5Z,7E,9E,14Z,17Z)-Eicosapentaenoic acid', '(5Z,8Z,11Z,14Z,17Z)-Icosapentaenoic acid', '7,8-Epoxybasm-4-en-6-one', 'Abietate', 'Isopimaric acid', 'Kempene 1', 'Magdalenic acid', 'Metenolone (INN)', 'Methyltestosterone', 'Neoabietic acid', 'Stenbolone', 'ent-kaur-16-en-19-oic acid']		FFA C20:5 (Eicosapentaenoic acid)
301.217	3.0049e+06	0.118443	0.925604	0.14737	C20H30O2	[M-H]-	301.217	0.02		['(+)-Pimaric acid', '(5Z,7E,9E,14Z,17Z)-Eicosapentaenoic acid', '(5Z,8Z,11Z,14Z,17Z)-Icosapentaenoic acid', '1,2,3,4,4a,9,10,10a-Octahydro-6-hydroxy-7-isopropyl-1,4a-dimethyl-1-phenanthrenemethanol', '17-Hydroxy-19-nor-17alpha-pregn-5(10)-en-3-one', '17abeta-Hydroxy-D-homoandrost-4-en-3-one', '17beta-Hydroxy-1,17-dimethylestr-5(10)-en-3-one', '17beta-Hydroxy-17-methyl-5alpha-androst-9(11)-en-3-o…
698.508	4774.3	0.439486	1.06287	0.146626
126.904	842.3	0.132566	1.27679	0.1462	na						no identification
561.509	1260.6	0.608968	1.09353	0.145521
942.727	6786.3	0.678647	0.963914	0.145419
915.709	5532.4	0.988041	1.00143	0.144971
569.422	1959	0.337536	1.21465	0.144768
513.322	3558.3	0.498519	1.0853	0.144518	C29H42O4	[M+Hac-H]-	513.322	0.64	['24a,24b-epoxy-23-tetradehydro-24a,24b-dihomo-1alpha,25-dihydroxyvitamin D3 / 24a,24b-epoxy-23-tetradehydro-24a,24b-dihomo-1alpha,25-dihydroxycholecalciferol', 'Ubiquinone Q4']
607.285	1732.5	0.371032	0.905946	0.144217
311.274	1584.8	0.070877	1.15948	0.14395
328.241	3661.2	0.067915	0.862825	0.143932
532.365	3768	0.509976	1.11281	0.143416
658.549	1755.1	0.59369	1.07333	0.142646
751.502	4147.9	0.791776	0.982877	0.142491
420.261	727.9	0.25185	1.2193	0.14247
384.254	1188	0.830601	1.03127	0.142354	C24H35NO3	[M-H]-	384.254	0.14		['Ovatine']
384.254	1188	0.830601	1.03127	0.142354	C22H31NO	[M+Hac-H]-	384.254	0.14		['Tolterodine']
916.712	5179.7	0.391319	1.11416	0.142343
449.27	11193.8	0.881231	0.977686	0.142106
821.517	1373	0.141201	1.22746	0.141901	C42H79O13P	[M-H]-	821.519	-1.35	['PI(13:0/20:1(11Z))', 'PI(14:0/19:1(9Z))', 'PI(14:1(9Z)/19:0)', 'PI(15:0/18:1(9Z))', 'PI(15:1(9Z)/18:0)', 'PI(16:0/17:1(9Z))', 'PI(16:1(9Z)/17:0)', 'PI(17:0/16:1(9Z))', 'PI(17:1(9Z)/16:0)', 'PI(18:0/15:1(9Z))', 'PI(18:1(9Z)/15:0)', 'PI(19:0/14:1(9Z))', 'PI(19:1(9Z)/14:0)', 'PI(20:1(11Z)/13:0)']
392.235	1296.8	0.869233	1.02427	0.140387
455.146	3549.2	0.733011	1.06765	0.140295
503.302	3922.3	0.749522	1.0297	0.140156	C23H51N2O5P	[M+K-2H]-	503.302	-1.31	['LysoSM(d18:0)']		['LysoSM(d18:0)']
503.302	3922.3	0.749522	1.0297	0.140156	C27H40O5	[M+Hac-H]-	503.301	0.16	['(23R,25R)-1alpha,25-dihydroxyvitamin D3 26,23-lactone / (23R,25R)-1alpha,25-dihydroxycholecalciferol 26,23-lactone', '(23R,25S)-1alpha,25-dihydroxyvitamin D3 26,23-lactone / (23R,25S)-1alpha,25-dihydroxycholecalciferol 26,23-lactone', '(23S,25R)-25-hydroxyvitamin D3 26,23-peroxylactone / (23S,25R)-25-hydroxycholecalciferol 26,23-peroxylactone', '(23S,25S)-1alpha,25-dihydroxyvitamin D3 26,23-lac…
512.404	1099.7	0.067042	1.38516	0.140156
641.551	4936.3	0.702533	1.04705	0.140018
839.536	1071.6	0.194347	1.24267	0.139604	C47H81O8P	[M+Cl]-	839.536	-0.7	['PA(22:0/22:6(4Z,7Z,10Z,13Z,16Z,19Z))', 'PA(22:2(13Z,16Z)/22:4(7Z,10Z,13Z,16Z))', 'PA(22:4(7Z,10Z,13Z,16Z)/22:2(13Z,16Z))', 'PA(22:6(4Z,7Z,10Z,13Z,16Z,19Z)/22:0)']
459.276	2965.4	0.509976	0.928115	0.139523	C25H36O4	[M+Hac-H]-	459.275	1.32	['Ophiobolin A']	['16alpha,17-Isopropylidenedioxy-6alpha-methylprogesterone', 'Ophiobolin A']
459.276	2965.4	0.509976	0.928115	0.139523	C27H40O6	[M-H]-	459.275	1.32	['Hydrocortisone caproate']	['Hydrocortisone caproate']
190.117	541.2	0.159062	1.5738	0.139401
528.362	959.9	0.224985	1.26441	0.138639
465.022	1044.1	0.31385	1.26492	0.138609
592.931	1007.6	0.404394	1.20621	0.13842
492.305	20151.8	0.881231	0.982214	0.136664
424.344	1020.3	0.262334	1.25085	0.136428
538.316	793.6	0.145967	1.19735	0.135849	C23H46NO7P	[M+Hac-H]-	538.315	1.29	['LysoPE(18:1(9Z)/0:0)', 'PC(15:1(9Z)/0:0)']		LPE C18:1
538.316	793.6	0.145967	1.19735	0.135849	C25H50NO9P	[M-H]-	538.315	1.29	['PS(19:0/0:0)']
617.462	1091.6	0.960811	0.993319	0.135715
188.028	811.9	0.273283	1.34572	0.135187
156.028	1147.8	0.110387	1.42396	0.134401	C4H9NO4	[M+Na-2H]-	156.028	0.08		['2-Hydroxymethylserine', '4-Hydroxy-L-threonine']
446.373	1079.8	0.074801	1.32394	0.133986
515.374	2803.4	0.700327	0.951996	0.133667	C30H48O3	[M+Hac-H]-	515.374	0.33	['(20S)-20-butyl-1alpha,25-dihydroxy-16,17-didehydro-21-norvitamin D3 / (20S)-20-butyl-1alpha,25-dihydroxy-16,17-didehydro-21-norcholecalciferol', '(22E)-1alpha,25-dihydroxy-26,27-dimethyl-22,23-didehydro-24a-homo-20-epivitamin D3 / (22E)-1alpha,25-dihydroxy-26,27-dimethyl-22,23-didehydro-24a-homo-20-epicholecalciferol', '(22E)-1alpha,25-dihydroxy-26,27-dimethyl-22,23-didehydro-24a-homovitamin D3…	['Betulinic acid', 'Oleanolic acid', 'Soyasapogenol E', 'Ursolic acid', 'alpha-Elemolic acid']
524.267	1223.6	0.016159	0.790163	0.133665
503.974	864.4	0.132977	1.32717	0.132658	C10H14N5O13P3	[M-H]-	503.973	1.47		['3-Keto-3-deoxy-ATP']
188.072	241	0.646055	1.12585	0.132474	C11H11NO2	[M-H]-	188.072	0.15		['1,3-Dimethyl-6,8-isoquinolinediol', 'Backebergine', 'Phensuximide']
188.072	241	0.646055	1.12585	0.132474	C9H7N	[M+Hac-H]-	188.072	0.15		['Isoquinoline', 'Quinoline']
910.514	769.9	0.319512	1.18657	0.13201
584.495	715.3	0.074071	1.38746	0.132004
712.492	1288	0.934724	1.0099	0.131397	C39H72NO8P	[M-H]-	712.492	-0.07	['PC(13:0/18:3(6Z,9Z,12Z))', 'PC(13:0/18:3(9Z,12Z,15Z))', 'PC(14:1(9Z)/17:2(9Z,12Z))', 'PC(17:2(9Z,12Z)/14:1(9Z))', 'PC(18:3(6Z,9Z,12Z)/13:0)', 'PC(18:3(9Z,12Z,15Z)/13:0)', 'PE(14:0/20:3(8Z,11Z,14Z))', 'PE(14:1(9Z)/20:2(11Z,14Z))', 'PE(16:0/18:3(6Z,9Z,12Z))', 'PE(16:0/18:3(9Z,12Z,15Z))', 'PE(16:1(9Z)/18:2(9Z,12Z))', 'PE(17:1(9Z)/17:2(9Z,12Z))', 'PE(17:2(9Z,12Z)/17:1(9Z))', 'PE(18:2(9Z,12Z)/16:1(9…		PE C34:3
485.24	1094	0.059367	1.4311	0.130962
435.152	712.4	0.173483	1.31738	0.130633	C17H20N4O6	[M+Hac-H]-	435.152	0.05		['Riboflavin']
515.411	2588.1	0.165097	1.22238	0.13015	C31H52O2	[M+Hac-H]-	515.411	0.71	['Onocerin']
515.411	2588.1	0.165097	1.22238	0.13015	C33H56O4	[M-H]-	515.411	0.71	['1alpha,25-dihydroxy-2beta-(6-hydroxyhexyl)vitamin D3 / 1alpha,25-dihydroxy-2beta-(6-hydroxyhexyl)cholecalciferol']
188.013	357.3	0.194832	1.46217	0.130081
169.062	278.3	0.861164	1.0599	0.129619	C7H10N2O3	[M-H]-	169.062	0.32		['N-Nitrosoguvacoline']
169.062	278.3	0.861164	1.0599	0.129619	C5H6N2O	[M+Hac-H]-	169.062	0.32		['Imidazole-4-acetaldehyde', 'N-Acetylimidazole']
497.312	1053.5	0.119553	1.28425	0.129581	C25H42O6	[M+Hac-H]-	497.312	0.86	['3beta-(3-methyl-butanoyloxy)-villanovane-13alpha,17-diol']
199.022	1022.9	0.14337	1.40719	0.129329	C6H10O6	[M+Na-2H]-	199.022	0.16		['2,4,6/3,5-Pentahydroxycyclohexanone', '2-Dehydro-3-deoxy-D-galactonate', '2-Dehydro-3-deoxy-D-gluconate', '2-Dehydro-D-glucose', '2-Deoxy-5-keto-D-gluconic acid', '3-Dehydro-2-deoxy-D-gluconate', '3-Keto-beta-D-galactose', '5-Dehydro-2-deoxy-D-gluconate', '5-Dehydro-D-fructose', '5-Deoxy glucuronic acid', 'D-Galactono-1,4-lactone', 'D-Galactono-1,5-lactone', 'D-Glucono-1,4-lactone', 'D-Glucono-…
452.375	640.2	0.094768	1.299	0.129264
469.281	1591.5	0.468427	1.13087	0.129007	C23H38O6	[M+Hac-H]-	469.281	0.27	['PGF2alpha-11-acetate methyl ester']	['Sterol 3-beta-D-glucoside']
455.281	998.2	0.439283	1.13757	0.12765	C28H40O5	[M-H]-	455.28	1.41	['Minabeolide-7']
455.281	998.2	0.439283	1.13757	0.12765	C26H36O3	[M+Hac-H]-	455.28	1.41		['Estradiol 17beta-cyclopentylpropionate']
569.385	1436.8	0.548818	0.876837	0.127568	C33H50O4	[M+Hac-H]-	569.385	0.36	['2alpha-(benzyloxy)-1alpha,25-dihydroxy-19-norvitamin D3 / 2alpha-(benzyloxy)-1alpha,25-dihydroxy-19-norcholecalciferol']
432.276	1193.5	0.987995	1.0029	0.126743
541.333	1149	0.775727	0.96799	0.126709
864.606	1274.4	0.235889	1.22865	0.126026	C47H90NO8P	[M+(37Cl)]-	864.607	-1.1	['PC(17:0/22:2(13Z,16Z))', 'PC(17:1(9Z)/22:1(11Z))', 'PC(17:2(9Z,12Z)/22:0)', 'PC(18:2(9Z,12Z)/21:0)', 'PC(19:0/20:2(11Z,14Z))', 'PC(19:1(9Z)/20:1(11Z))', 'PC(20:1(11Z)/19:1(9Z))', 'PC(20:2(11Z,14Z)/19:0)', 'PC(21:0/18:2(9Z,12Z))', 'PC(22:0/17:2(9Z,12Z))', 'PC(22:1(11Z)/17:1(9Z))', 'PC(22:2(13Z,16Z)/17:0)', 'PE(20:0/22:2(13Z,16Z))', 'PE(20:1(11Z)/22:1(11Z))', 'PE(20:2(11Z,14Z)/22:0)', 'PE(22:0/20…		PE C42:2
657.51	39063.9	0.673356	1.05463	0.12559
435.276	49388.4	0.423356	0.950994	0.125164	C23H36O4	[M+Hac-H]-	435.275	1.19	['MG(0:0/20:5(5Z,8Z,11Z,14Z,17Z)/0:0)']	['3-Acetyl-5alpha-androstane-3beta,17beta-diol 3-acetate', '5alpha-Androstane-3beta,17beta-diol diacetate']
435.276	49388.4	0.423356	0.950994	0.125164	C25H40O6	[M-H]-	435.275	1.19	['(-)-Salvisyriacolide']
247.168	936.4	0.142718	1.21372	0.124858	C14H26O2	[M+Na-2H]-	247.168	1.18	['NA', '(9Z)-Tetradecenoic acid', '5-Tetradecenoic acid', '5Z-Tetradecenoic acid', 'Tsuzuic acid', 'cis-tetradec-11-enoic acid', 'delta-nonyl-valeralactone', 'gamma-tetradecalactone', 'trans-Tetra-dec-2-enoic acid', 'trans-tetradec-11-enoic acid']
247.168	936.4	0.142718	1.21372	0.124858	C14H26O2	[M+Na-2H]-	247.168	1.18		['(9Z)-Tetradecenoic acid']
463.38	1305.9	0.164666	1.23156	0.124747	C27H48O2	[M+Hac-H]-	463.379	1.11	['NA', '15alpha-hydroxycholestane ', '15beta-hydroxycholestane', '24:3(5Z,9Z,17Z)(15Me,19Me,23Me)', '27:3(5Z,9Z,20Z)', '3alpha,7alpha-Dihydroxy-5beta-cholestane', '5alpha-hydroxycholesterol', '6alpha-hydroxycholestanol']	['3alpha,7alpha-Dihydroxy-5beta-cholestane', '5alpha-Cholestan-5alpha,6beta-diol']
388.249	2462	0.822886	0.965603	0.124398	C21H31NO2	[M+Hac-H]-	388.249	0.15		['17beta-Acetamidoandrost-4-en-3-one', '4-Methyl-4-aza-5-pregnene-3,20-dione']
691.624	938.8	0.048959	1.29989	0.124175	C44H84O5	[M-H]-	691.625	-0.75	['DG(19:0/22:1(13Z)/0:0)[iso2]', 'DG(19:1(9Z)/22:0/0:0)[iso2]', 'DG(20:1(11Z)/21:0/0:0)[iso2]']		DG C41:1
717.609	4057.9	0.712249	1.04604	0.124119	C42(13C)H79NO3	[M+Hac-H]-	717.623	-789499
151.06	372.5	0.807802	1.05838	0.124118
656.574	1900	0.709424	0.953535	0.123928
188.02	233.7	0.014624	1.9703	0.123399
434.313	813.6	0.087686	1.39999	0.12316
844.777	2242.9	0.606811	1.07812	0.123065
487.343	2349.1	0.670668	1.06323	0.122885	C30H48O5	[M-H]-	487.343	0.02	['NA', 'bayogenin', 'cimigenol']	['Asiatic acid', 'Cimigenol', 'Euscaphic acid']
487.343	2349.1	0.670668	1.06323	0.122885	C28H44O3	[M+Hac-H]-	487.343	0.02	['NA', '(22E)-(25R)-1alpha,25-dihydroxy-26-methyl-22,23-didehydrovitamin D3 / (22E)-(25R)-1alpha,25-dihydroxy-26-methyl-22,23-didehydrocholecalciferol', '(22E)-(25S)-1alpha,25-dihydroxy-26-methyl-22,23-didehydrovitamin D3 / (22E)-(25S)-1alpha,25-dihydroxy-26-methyl-22,23-didehydrocholecalciferol', '(22E)-1alpha,25-dihydroxy-22,23-didehydro-24a-homovitamin D3 / (22E)-1alpha,25-dihydroxy-22,23-dide…	['Nandrolone decanoate']
416.339	687.7	0.078273	1.38401	0.122734
541.463	629.8	0.38349	1.17659	0.121973	C36H62O3	[M-H]-	541.463	-0.18	['2-methyl-32,35-anhydrobacteriohopanetetrol']
373.209	983.5	0.218867	1.19275	0.121934
898.622	1957.6	0.977952	1.00451	0.121829
171.138	864	0.012757	1.36676	0.120842			171.139	-8.90235
576.331	6138.4	0.459471	0.926669	0.120205	C26H48NO7P	[M+Hac-H]-	576.331	0.72	['LysoPC(18:3(6Z,9Z,12Z))', 'LysoPC(18:3(9Z,12Z,15Z))']		LPC C18:3
576.331	6138.4	0.459471	0.926669	0.120205	C28H52NO9P	[M-H]-	576.331	0.72	['PS(22:2(13Z,16Z)/0:0)']
574.456	1176.6	0.508978	0.89964	0.119883
527.285	775.3	0.595253	1.06853	0.119814			527.296	2210.81
528.462	983.3	0.128417	1.29928	0.119639
545.385	2309.7	0.129705	1.18009	0.119492	C33H54O6	[M-H]-	545.385	0.58	['NA']
545.385	2309.7	0.129705	1.18009	0.119492	C31H50O4	[M+Hac-H]-	545.385	0.58	['26,27-diethyl-1alpha,25-dihydroxy-20,21-methano-23-oxavitamin D3 / 26,27-diethyl-1alpha,25-dihydroxy-20,21-methano-23-oxacholecalciferol']
499.292	921.3	0.101742	1.29985	0.119142	C30H42N2O2	[M+(37Cl)]-	499.291	1.08	['Arachidonoyl Serotonin']
499.292	921.3	0.101742	1.29985	0.119142	C26H44O9	[M-H]-	499.291	0.72		['Mupirocin']
594.229	1531.2	0.857134	1.03122	0.119089
440.247	6472.4	0.857398	0.964309	0.119077
590.543	1186.8	0.86616	0.980453	0.11902
508.341	2937.8	0.445093	1.07988	0.118316	C25H52NO7P	[M-H]-	508.341	0.17	['LysoPC(17:0)', 'LysoPE(20:0/0:0)', 'PC(16:0/O-1:0)', 'PC(O-15:0/2:0)', 'PC(O-16:0/1:0)', 'PC(O-1:0/16:0)']		LPE C20:0
658.513	17385.4	0.739124	1.04428	0.118051
642.554	1720.1	0.05008	1.22555	0.117881
376.257	2227.6	0.124873	1.23816	0.11727
462.331	1202.2	0.673377	1.05726	0.117082
567.21	1430.8	0.987995	1.00429	0.116793
553.313	1199.6	0.987995	1.00182	0.116699
504.378	739.3	0.030722	1.4732	0.116305
177.096	910.7	0.030462	1.42587	0.116218
441.221	1467.4	0.600846	0.941447	0.116179
609.546	1298.3	0.951376	1.01045	0.1154	C38H74O5	[M-H]-	609.546	0.15	['DG(13:0/22:0/0:0)[iso2]', 'DG(14:0/21:0/0:0)[iso2]', 'DG(15:0/20:0/0:0)', 'DG(16:0/19:0/0:0)[iso2]', 'DG(17:0/18:0/0:0)[iso2]']
702.539	11399.5	0.378124	1.07011	0.11535
255.087	1159.9	0.232002	1.13483	0.11432	C12H16O6	[M-H]-	255.087	0.3		['Aryl beta-D-glucoside', 'Phenylgalactoside']
255.087	1159.9	0.232002	1.13483	0.11432	C10H12O4	[M+Hac-H]-	255.087	0.3		["2',6-Dimethoxy-4-hydroxyacetophenone", '2,3-Dihydroxy-p-cumate', '5-Hydroxyconiferyl alcohol', 'Acetosyringone', 'Cantharidin', 'Paeonilactone B', 'Xanthoxylin']
259.234	2526.8	0.756664	1.0325	0.113898
145.114	259.6	0.842972	1.05875	0.113134
600.471	2166	0.879921	1.04265	0.112553
473.327	1322	0.735887	1.0598	0.112356	C29H46O5	[M-H]-	473.327	0.51	['NA', '18-acetoxy-1alpha,25-dihydroxyvitamin D3 / 18-acetoxy-1alpha,25-dihydroxycholecalciferol']
473.327	1322	0.735887	1.0598	0.112356	C27H42O3	[M+Hac-H]-	473.327	0.51	['NA', '(17S,20R)-1alpha,25-dihydroxy-17,20-methano-21-norvitamin D3 / (17S,20R)-1alpha,25-dihydroxy-17,20-methano-21-norcholecalciferol', '(17S,20S)-1alpha,25-dihydroxy-17,20-methano-21-norvitamin D3 / (17S,20S)-1alpha,25-dihydroxy-17,20-methano-21-norcholecalciferol', '(22E)-(24R)-1alpha,24-dihydroxy-22,23-didehydrovitamin D3 / (22E)-(24R)-1alpha,24-dihydroxy-22,23-didehydrocholecalciferol', '(…	['14alpha-Hydroxy-5beta-cholest-7-ene-3,6-dione', '3-Methoxy-16-octylestra-1,3,5(10)-triene-16beta,17beta-diol', 'Diosgenin', 'Yamogenin']
440.266	1850.5	0.155299	1.24988	0.112221
599.505	1878.8	0.800495	0.956298	0.112121
490.289	1826.6	0.095925	1.32249	0.111936	C22H48NO6P	[M+(37Cl)]-	490.288	1.27	['PC(O-12:0/O-2:0)', 'PC(O-14:0/0:0)', 'PC(O-7:0/O-7:0)']		O-LPC C14:0
454.326	653.4	0.464216	1.11998	0.111432
477.396	512.6	0.04424	1.43077	0.111269	C28H50O2	[M+Hac-H]-	477.395	1.33	['15-ketocholestane', '24:3(5Z,9Z,17Z)(11Me,15Me,19Me,23Me)', '28:3(5Z,9Z,21Z)', '3-epi-6-deoxocathasterone', '6-Deoxocathasterone', '6alpha-hydroxycampestanol']	['3-epi-6-Deoxocathasterone', '6-Deoxocathasterone', '6alpha-Hydroxycampestanol']
613.468	1187.4	0.541968	1.13374	0.111054	C33H62O6	[M+Hac-H]-	613.468	-0.12	['TG(10:0/10:0/10:0)[iso]']		TAG C30:0
202.072	381.4	0.178895	1.50974	0.109482	C8H13NO5	[M-H]-	202.072	0.06		['N2-Acetyl-L-aminoadipate']
202.072	381.4	0.178895	1.50974	0.109482	C9H13N2O2	[M+Na-2H]-	202.072	-1.29		['Pyridostigmine']
202.072	381.4	0.178895	1.50974	0.109482	C6H9NO3	[M+Hac-H]-	202.072	0.06		['2-Hydroxymethylclavam']
531.333	4804	0.635124	1.0599	0.1093	C31H48O7	[M-H]-	531.333	0.36	['1alpha,25-dihydroxy-22-oxavitamin D3 3-hemiglutarate/ 1alpha,25-dihydroxy-22-oxacholecalciferol 3-hemiglutarate']
729.509	4813.9	0.987995	1.00138	0.109172
503.313	1065.9	0.087686	1.26741	0.109077
370.287	1130.3	0.201613	1.25237	0.109009
173.018	1129.5	0.288599	1.31502	0.108524
627.499	1637.3	0.198958	1.19623	0.108184	C40H68O5	[M-H]-	627.499	-0.05	['DG(15:0/22:5(7Z,10Z,13Z,16Z,19Z)/0:0)', 'DG(15:1(9Z)/22:4(7Z,10Z,13Z,16Z)/0:0)[iso2]', 'DG(17:0/20:5(5Z,8Z,11Z,14Z,17Z)/0:0)[iso2]', 'DG(17:1(9Z)/20:4(5Z,8Z,11Z,14Z)/0:0)[iso2]', 'DG(17:2(9Z,12Z)/20:3(8Z,11Z,14Z)/0:0)[iso2]']
498.351	635.8	0.714414	1.06702	0.108109
471.312	1169.6	0.120704	1.31087	0.107565	C27H40O3	[M+Hac-H]-	471.312	0.55	['NA', '(22E)-(24R)-1alpha,24-dihydroxy-26,27-cyclo-22,23-didehydro-20-epivitamin D3 / (22E)-(24R)-1alpha,24-dihydroxy-26,27-cyclo-22,23-didehydro-20-epicholecalciferol', '(22E)-(24R)-1alpha,24-dihydroxy-26,27-cyclo-22,23-didehydrovitamin D3 / (22E)-(24R)-1alpha,24-dihydroxy-26,27-cyclo-22,23-didehydrocholecalciferol', '(22E)-(24S)-1alpha,24-dihydroxy-26,27-cyclo-22,23-didehydro-20-epivitamin D3 …	['Testosterone cypionate']
163.072	545.1	0.52292	1.22515	0.107081	C3H8N2O2	[M+Hac-H]-	163.072	0.24	['L-2,3-Diaminopropanoate']	['2,3-Diaminopropanoate', 'L-2,3-Diaminopropanoate']
433.296	3735.8	0.666946	1.05892	0.106473	C24H38O3	[M+Hac-H]-	433.296	0.97	['NA', '1alpha,24-dihydroxy-25,26,27-trinorvitamin D3 / 1alpha,24-dihydroxy-25,26,27-trinorcholecalciferol', '3b-Hydroxy-5-cholenoic acid']	['3-Oxo-5beta-cholanate', '3beta,21-Dihydroxy-4,4,14-trimethyl-5alpha-pregn-8-en-20-one', '3beta-[(Tetrahydro-2H-pyran-2-yl)oxy]androst-5-en-17beta-ol']
433.296	3735.8	0.666946	1.05892	0.106473	C26H42O5	[M-H]-	433.296	0.97	['(24R)-1alpha,24,25-trihydroxy-22-oxavitamin D3 / (24R)-1alpha,24,25-trihydroxy-22-oxacholecalciferol', '(24S)-1alpha,24,25-trihydroxy-22-oxavitamin D3 / (24S)-1alpha,24,25-trihydroxy-22-oxacholecalciferol', '(25R)-1alpha,25,26-trihydroxy-22-oxavitamin D3 / (25R)-1alpha,25,26-trihydroxy-22-oxacholecalciferol', '(25S)-1alpha,25,26-trihydroxy-22-oxavitamin D3 / (25S)-1alpha,25,26-trihydroxy-22-oxa…
467.848	649.8	0.18111	1.25067	0.105967
514.296	1110.3	0.342942	1.19668	0.105785
506.43	813.3	0.255541	1.23987	0.10554
430.297	734.9	0.254311	1.17518	0.105526	C24H37NO2	[M+Hac-H]-	430.296	1.48	['Anandamide (22:6, n-3)']
533.348	3655.1	0.351865	1.10485	0.105265	C29H46O5	[M+Hac-H]-	533.348	0.06	['NA', '18-acetoxy-1alpha,25-dihydroxyvitamin D3 / 18-acetoxy-1alpha,25-dihydroxycholecalciferol']
425.219	805	0.067421	1.30871	0.105044
545.421	1442.9	0.345895	1.14944	0.105023	C32H54O3	[M+Hac-H]-	545.421	0.42	['17beta,21beta-epoxy-16alpha-ethoxyhopan-3beta-ol', '1alpha,25-dihydroxy-26,27-diethyl-24a-homovitamin D3 / 1alpha,25-dihydroxy-26,27-diethyl-24a-homocholecalciferol', '1alpha,25-dihydroxy-2beta-pentylvitamin D3 / 1alpha,25-dihydroxy-2beta-pentylcholecalciferol']
531.369	5364.8	0.976975	0.994154	0.105022	C30H48O4	[M+Hac-H]-	531.369	0.24	['16-Oxolycoclavanol', '26,27-diethyl-1alpha,25-dihydroxy-20,21-didehydro-23-oxavitamin D3 / 26,27-diethyl-1alpha,25-dihydroxy-20,21-didehydro-23-oxacholecalciferol', 'spinosic acid A']	['Alisol B', 'Alphitolic acid', 'Crataegolic acid', 'Echinocystic acid', 'Gratiogenin', 'Siaresinol', 'Sumaresinol']
515.252	1349.4	0.14337	1.18922	0.104709
511.487	556.8	0.602859	1.21114	0.103923
391.255	897.6	0.650588	1.11941	0.103656
383.215	681.1	0.075984	1.73361	0.103126
161.009	880	0.453145	1.24262	0.103094	C5H6O6	[M-H]-	161.009	0.23		['4-Hydroxy-2-oxoglutarate', 'D-4-Hydroxy-2-oxoglutarate']
661.374	2301.1	0.405917	1.13477	0.102233
571.364	1810.5	0.445093	0.897476	0.102227	C32H48O5	[M+Hac-H]-	571.364	0.09	['ZK 159222']	['Acetoxolone']
571.364	1810.5	0.445093	0.897476	0.102227	C34H52O7	[M-H]-	571.364	0.09	['Vitamin D2 3-glucuronide', 'Vitamin D2 glucosiduronate']
450.286	842.3	0.278889	1.17883	0.102189	C23H37NO4	[M+Hac-H]-	450.286	0.46	['12-HETE-Ala', '15-HETE-Ala', 'N-arachidonoyl D-serine', 'N-arachidonoyl L-serine']
578.347	6657.8	0.559015	1.08546	0.101206	C26H50NO7P	[M+Hac-H]-	578.346	0.63	['LysoPC(18:2(9Z,12Z))', 'PC(18:2(2E,4E)/0:0)']		LPC C18:2
578.347	6657.8	0.559015	1.08546	0.101206	C28H54NO9P	[M-H]-	578.346	0.63	['PS(22:1(11Z)/0:0)']
356.268	1027.3	0.012524	1.31293	0.101195
439.198	834.6	0.194995	1.2477	0.100742	C22H32O9	[M-H]-	439.197	1.37		['10-Deacetyl-2-debenzoylbaccatin III']
439.198	834.6	0.194995	1.2477	0.100742	C20H28O7	[M+Hac-H]-	439.197	1.37		['Chaparrin', 'Cinncassiol C1']
430.282	617.3	0.093262	1.34001	0.100739	C22H41NO7	[M-H]-	430.281	1.28	['Sphingofungin C', 'Sphingofungin D']
637.352	1013.8	0.577633	1.07484	0.100701
656.598	255616	0.739124	1.0404	0.100377	C43H79NO3	[M-H]-	656.599	-0.699362			no identification
431.179	265.6	0.595253	0.901359	0.100182	C15H24N4O7	[M+Hac-H]-	431.178	1.5		['Clavamycin F']
431.179	265.6	0.595253	0.901359	0.100182	C18H35O7P	[M+(37Cl)]-	431.178	1.17	['PA(15:1(9Z)/0:0)']
424.258	1306	0.270228	1.1702	0.0988629
599.358	1049.5	0.021673	1.24436	0.0988362	C35H52O8	[M-H]-	599.359	-0.89		['Phorbol 12-tiglate 13-decanoate']
188.95	665.8	0.518889	1.17425	0.0987146
541.354	1134.1	0.514017	1.09192	0.0982443
500.44	648.3	0.215574	1.2511	0.0981329
1133.8	3668.7	0.482354	1.07725	0.0981096
673.486	1381.4	0.980195	1.00277	0.0978681
511.334	579	0.077073	1.44394	0.0973379
189.058	385.2	0.135466	1.42737	0.09726
458.285	652.3	0.109058	1.35861	0.0971723
349.221	1013.9	0.019807	1.29011	0.0968899
747.511	18117.8	0.635921	0.962096	0.096779	C41H77O7P	[M+Cl]-	747.51	0.97	['PA(O-18:0/20:3(8Z,11Z,14Z))', 'PA(O-20:0/18:3(6Z,9Z,12Z))', 'PA(O-20:0/18:3(9Z,12Z,15Z))', 'PA(P-16:0/22:2(13Z,16Z))', 'PA(P-18:0/20:2(11Z,14Z))', 'PA(P-20:0/18:2(9Z,12Z))']
954.887	951.2	0.243245	1.16085	0.0966026
475.307	984.9	0.159491	1.25885	0.096242	C26H40O4	[M+Hac-H]-	475.307	0.12	['(24R,25S)-25,26-epoxy-1alpha,24-dihydroxy-27-norvitamin D3 / (24R,25S)-25,26-epoxy-1alpha,24-dihydroxy-27-norcholecalciferol', '(24S,25R)-25,26-epoxy-1alpha,24-dihydroxy-27-norvitamin D3 / (24S,25R)-25,26-epoxy-1alpha,24-dihydroxy-27-norcholecalciferol', '1alpha,25-Dihydroxy-16-ene-19-nor-24-oxovitamin D3']	['Methandriol dipropionate']
475.307	984.9	0.159491	1.25885	0.096242	C28H44O6	[M-H]-	475.307	0.12	['(-)-Asbestinine 2']
696.491	1412.3	0.7497	0.970265	0.0961837
373.233	1225.6	0.436637	1.1486	0.0961593	C21H36O3	[M+(37Cl)]-	373.233	-0.1		['2alpha-(Hydroxymethyl)-17-methyl-5alpha-androstane-3beta,17beta-diol', '5beta-Pregnane-3alpha,17alpha,20alpha-triol']
613.335	2111.9	0.86616	0.985049	0.0960943	C28H55O12P	[M-H]-	613.336	-0.93	['PI(19:0/0:0)']
613.335	2111.9	0.86616	0.985049	0.0960943	C26H51O10P	[M+Hac-H]-	613.336	-0.93	['PG(10:0/10:0)']
613.335	2111.9	0.86616	0.985049	0.0960943	C33H52O9	[M+Na-2H]-	613.336	-0.87	['(20S,22S,25S)-22,25-Epoxyfurost-5-ene-3beta,26-diol 3-O-beta-D-glucoside', 'agavoside A']
584.404	1258.7	0.335143	1.1319	0.0949036
1039.66	2295.8	0.463392	1.09156	0.0948571
758.481	872	0.829923	1.03385	0.0948527
460.315	1349.4	0.953874	0.991396	0.0948103
176.065	633.9	0.345895	1.3169	0.0947812
311.292	1167.5	0.147954	1.21932	0.0946874
676.444	1160.2	0.23843	1.2078	0.0945828
415.235	588.7	0.107727	1.37233	0.0945806	C22H32N4O4	[M-H]-	415.235	-0.7		['Distigmine']
165.075	589.1	0.172696	1.45962	0.0942675
635.545	1621.7	0.692322	0.960277	0.0940574
656.43	516.9	0.171024	1.29639	0.0939556	C35H64NO8P	[M-H]-	656.43	0.03	['PE(12:0/18:3(6Z,9Z,12Z))', 'PE(12:0/18:3(9Z,12Z,15Z))', 'PE(18:3(6Z,9Z,12Z)/12:0)', 'PE(18:3(9Z,12Z,15Z)/12:0)']		PE C30:3
489.286	5594.8	0.577894	1.0609	0.0934913	C28H42O7	[M-H]-	489.286	0.23	['Ximaosteroid D']
489.286	5594.8	0.577894	1.0609	0.0934913	C26H38O5	[M+Hac-H]-	489.286	0.23	['17-phenyl-trinor-PGF2alpha isopropyl ester']
373.275	2576.9	0.599338	1.08618	0.0931094	C24H38O3	[M-H]-	373.275	-0.02	['NA', '1alpha,24-dihydroxy-25,26,27-trinorvitamin D3 / 1alpha,24-dihydroxy-25,26,27-trinorcholecalciferol', '3b-Hydroxy-5-cholenoic acid']	['3-Oxo-5beta-cholanate', '3beta,21-Dihydroxy-4,4,14-trimethyl-5alpha-pregn-8-en-20-one', '3beta-[(Tetrahydro-2H-pyran-2-yl)oxy]androst-5-en-17beta-ol']
612.52	732.1	0.155404	1.33037	0.0929381
499.343	2800.9	0.709964	0.952038	0.0928258	C29H44O3	[M+Hac-H]-	499.343	0.18	['NA', '(20S)-20-cyclopropyl-1alpha,25-dihydroxy-16,17-didehydro-21-norvitamin D3 / (20S)-20-cyclopropyl-1alpha,25-dihydroxy-16,17-didehydro-21-norcholecalciferol', '(22E,24E)-1alpha,25-dihydroxy-22,23,24,24a-tetradehydro-24a,24b-dihomovitamin D3 / (22E,24E)-1alpha,25-dihydroxy-22,23,24,24a-tetradehydro-24a,24b-dihomocholecalciferol', '11alpha-ethynyl-1alpha,25-dihydroxyvitamin D3 / 11alpha-ethyn…	['Pfaffic acid']
499.343	2800.9	0.709964	0.952038	0.0928258	C31H48O5	[M-H]-	499.343	0.18		['Fusidic acid']
383.296	1593.9	0.100987	1.18329	0.092394	C26H40O2	[M-H]-	383.296	-0.11	['26:6(8Z,11Z,14Z,17Z,20Z,23Z)']
461.291	330840	0.88576	1.01072	0.0921907	C27H42O6	[M-H]-	461.291	0.38	['2-dehydroecdysone', '3-dehydroecdysone', 'shidasterone']	['3-Dehydroecdysone', 'Podecdysone B']
461.291	330840	0.88576	1.01072	0.0921907	C25H38O4	[M+Hac-H]-	461.291	0.38	['(+)-Scalarin', '1alpha-hydroxy-26,27-dinorvitamin D3 25-carboxylic acid / 1alpha-hydroxy-26,27-dinorcholecalciferol 25-carboxylic acid', 'MG(0:0/22:6(4Z,7Z,10Z,13Z,16Z,19Z)/0:0)']
584.487	1212.3	0.214819	1.32338	0.0919467
491.239	2744.1	0.738289	1.04751	0.0917285	C21H43O9P	[M+Na-2H]-	491.239	0.08	['PG(15:0/0:0)']
446.291	759.3	0.951376	0.989971	0.0915483	C24H37NO3	[M+Hac-H]-	446.291	0.52		['Myxalamid C']
184.036	707	0.446192	1.22516	0.0915341
202.153	559.1	0.161979	1.54471	0.0910609
451.963	1323.5	0.521226	1.13643	0.090497
453.432	647.3	0.933356	1.01293	0.0897267	C27H54O	[M+Hac-H]-	453.431	0.77	['NA']
892.574	812.5	0.126746	1.30974	0.0895633
673.505	86079.4	0.860808	0.986034	0.08944	C39H66O5	[M+Hac-H]-	673.505	0.08	['DG(14:0/22:5(7Z,10Z,13Z,16Z,19Z)/0:0)', 'DG(14:1(9Z)/22:4(7Z,10Z,13Z,16Z)/0:0)', 'DG(16:0/20:5(5Z,8Z,11Z,14Z,17Z)/0:0)', 'DG(16:1(9Z)/20:4(5Z,8Z,11Z,14Z)/0:0)', 'DG(18:2(9Z,12Z)/18:3(9Z,12Z,15Z)/0:0)', 'DG(18:3(6Z,9Z,12Z)/18:2(9Z,12Z)/0:0)', 'DG(18:4(6Z,9Z,12Z,15Z)/18:1(9Z)/0:0)']		DG C36:5
791.509	979.9	0.143793	1.23388	0.0893014	C41H77O12P	[M-H]-	791.508	1.08	['PI(P-16:0/16:1(9Z))', 'PI(P-18:0/14:1(9Z))']
791.509	979.9	0.143793	1.23388	0.0893014	C39H73O10P	[M+Hac-H]-	791.508	1.08	['PG(13:0/20:2(11Z,14Z))', 'PG(14:1(9Z)/19:1(9Z))', 'PG(15:0/18:2(9Z,12Z))', 'PG(15:1(9Z)/18:1(9Z))', 'PG(16:0/17:2(9Z,12Z))', 'PG(16:1(9Z)/17:1(9Z))', 'PG(17:1(9Z)/16:1(9Z))', 'PG(17:2(9Z,12Z)/16:0)', 'PG(18:1(9Z)/15:1(9Z))', 'PG(18:2(9Z,12Z)/15:0)', 'PG(19:1(9Z)/14:1(9Z))', 'PG(20:2(11Z,14Z)/13:0)']
791.509	979.9	0.143793	1.23388	0.0893014	C43H78O10	[M+K-2H]-	791.508	0.94	['MGDG(16:0/18:2(9Z,12Z))']
534.352	1152	0.097836	1.27367	0.0889351
485.222	3399.7	0.827867	1.0283	0.0887588
743.466	1605	0.667329	1.04883	0.088601	C43H69O8P	[M-H]-	743.466	0.98	['PA(18:2(9Z,12Z)/22:6(4Z,7Z,10Z,13Z,16Z,19Z))', 'PA(18:4(6Z,9Z,12Z,15Z)/22:4(7Z,10Z,13Z,16Z))', 'PA(20:3(8Z,11Z,14Z)/20:5(5Z,8Z,11Z,14Z,17Z))', 'PA(20:4(5Z,8Z,11Z,14Z)/20:4(5Z,8Z,11Z,14Z))', 'PA(20:5(5Z,8Z,11Z,14Z,17Z)/20:3(8Z,11Z,14Z))', 'PA(22:4(7Z,10Z,13Z,16Z)/18:4(6Z,9Z,12Z,15Z))', 'PA(22:6(4Z,7Z,10Z,13Z,16Z,19Z)/18:2(9Z,12Z))']
419.281	2077.6	0.604484	1.06332	0.0884872
384.247	946.1	0.235889	1.16968	0.0874485
898.76	1111.8	0.827867	1.01947	0.0865935
649.505	1578.9	0.168237	1.11273	0.0864508	C37H66O5	[M+Hac-H]-	649.505	0.26	['DG(12:0/22:3(10Z,13Z,16Z)/0:0)[iso2]', 'DG(14:0/20:3(8Z,11Z,14Z)/0:0)', 'DG(14:1(9Z)/20:2(11Z,14Z)/0:0)', 'DG(16:0/18:3(9Z,12Z,15Z)/0:0)', 'DG(16:1(9Z)/18:2(9Z,12Z)/0:0)', 'DG(17:1(9Z)/17:2(9Z,12Z)/0:0)[iso2]', 'DG(18:3(6Z,9Z,12Z)/16:0/0:0)']
619.458	1535	0.101742	1.16061	0.0863383	C35H60O5	[M+Hac-H]-	619.458	-0.06	['DG(12:0/20:4(5Z,8Z,11Z,14Z)/0:0)[iso2]', 'DG(14:1(9Z)/18:3(9Z,12Z,15Z)/0:0)']
491.292	1239.4	0.224985	1.21341	0.0856312
586.315	22288.1	0.650057	0.954238	0.0855706
517.354	5318.1	0.975835	0.994975	0.0845497	C29H46O4	[M+Hac-H]-	517.353	0.15	['18-acetoxy-1alpha-hydroxyvitamin D3 / 18-acetoxy-1alpha-hydroxycholecalciferol', '18-acetoxy-25-hydroxyvitamin D3 / 18-acetoxy-25-hydroxycholecalciferol', '1alpha,25-dihydroxy-11alpha-[(1R)-oxiranyl]vitamin D3 / 1alpha,25-dihydroxy-11alpha-[(1R)-oxiranyl]cholecalciferol', '1alpha,25-dihydroxy-11alpha-[(1S)-oxiranyl]vitamin D3 / 1alpha,25-dihydroxy-11alpha-[(1S)-oxiranyl]cholecalciferol', '1alph…
194.918	571.6	0.345895	1.30539	0.0844845
541.21	2644.3	0.216442	1.15729	0.0836958
685.561	804.6	0.093936	1.32415	0.0836727
585.499	1312.4	0.275415	0.839241	0.0832906	C40H68	[M+(37Cl)]-	585.499	1.23	['Phytofluene']
607.53	710.4	0.450648	1.26004	0.0829512	C38H72O5	[M-H]-	607.531	-0.46	['DG(13:0/22:1(11Z)/0:0)[iso2]', 'DG(14:1(9Z)/21:0/0:0)[iso2]', 'DG(15:0/20:1(11Z)/0:0)', 'DG(15:1(9Z)/20:0/0:0)[iso2]', 'DG(16:1(9Z)/19:0/0:0)[iso2]', 'DG(17:0/18:1(9Z)/0:0)[iso2]', 'DG(17:1(9Z)/18:0/0:0)[iso2]', 'DG(19:1(9Z)/16:0/0:0)[iso2]']
519.333	4819.2	0.843982	1.02246	0.0826454	C30H48O7	[M-H]-	519.333	0.16	['22-epi-Hippurin-1', 'Cucurbitacin P', 'Hippurin-1']	['Cucurbitacin P']
519.333	4819.2	0.843982	1.02246	0.0826454	C28H44O5	[M+Hac-H]-	519.333	0.16	['(24R)-1alpha,24,25,26-tetrahydroxyvitamin D2 / (24R)-1alpha,24,25,26-tetrahydroxyergocalciferol', '1alpha,24,25,28-tetrahydroxyvitamin D2 / 1alpha,24,25,28-tetrahydroxyergocalciferol', '24-Nor-9,11-seco-11-acetoxy-3,6-dihydroxycholest-7,22-dien-9-one', 'Stoloniferone G']
519.333	4819.2	0.843982	1.02246	0.0826454	C26H51NO7P	[M-H]-	519.333	-0.44		['1-Linoleoylglycerophosphocholine']
506.313	1011.1	0.987995	0.99803	0.0826216			506.325	29350.2
521.186	961.4	0.710623	0.95646	0.0825557	C18H36N4O11	[M+K-2H]-	521.187	-1.32		['Kanamycin A', 'Kanamycin C']
683.489	2309	0.189349	1.11447	0.0819986	C35H73N2O6P	[M+Cl]-	683.49	-1.39	['SM(d18:0/12:0)']		SM C30:0
683.489	2309	0.189349	1.11447	0.0819986	C40H64O5	[M+Hac-H]-	683.489	-0.22	['DG(15:1(9Z)/22:6(4Z,7Z,10Z,13Z,16Z,19Z)/0:0)[iso2]', 'DG(17:2(9Z,12Z)/20:5(5Z,8Z,11Z,14Z,17Z)/0:0)[iso2]']
603.305	1303	0.662216	0.957716	0.081908
186.049	495.2	0.253466	1.49555	0.0817896
508.409	646.7	0.125526	1.2871	0.0808548
569.349	2077.1	0.445093	1.10882	0.080449	C32H46O5	[M+Hac-H]-	569.348	0.67	['11-(3-acetoxy-1-propynyl)-1alpha,25-dihydroxy-9,11-didehydrovitamin D3 / 11-(3-acetoxy-1-propynyl)-1alpha,25-dihydroxy-9,11-didehydrocholecalciferol', 'ZK 168281']
591.39	1048.7	0.673377	1.0899	0.0798581	C34H56O8	[M-H]-	591.39	-0.38	['Collettiside I']
585.38	1396.1	0.649936	0.91155	0.0791353	C35H54O7	[M-H]-	585.38	0.12		['Ilexolide A']
589.425	566.1	0.393599	1.44818	0.0790237
191.181	881.5	0.863616	0.965301	0.0783643	C14H24	[M-H]-	191.181	0.19	['NA']
196.915	410.5	0.269068	1.4277	0.0782273
592.326	741.3	0.129705	1.27185	0.0779558
674.508	36815.7	0.738289	0.973977	0.0779062
443.965	1591	0.387528	1.14437	0.077893
502.339	780.3	0.26373	1.21258	0.0776315
462.294	93975.6	0.944838	1.00549	0.0764488
516.256	464.9	0.019907	1.54567	0.0762869
608.474	1257.3	0.064207	1.21479	0.0762778
437.182	717	0.080705	1.2801	0.0760557	C20H26O7	[M+Hac-H]-	437.182	1.28	['gibberellin A17']	['Chaparrinone', 'Cnicin', 'Eupahyssopin', 'Niveusin C']
522.352	987.6	0.631399	1.08542	0.0759573
574.414	607.1	0.354488	1.22984	0.0750973
463.22	849.7	0.435158	1.10734	0.0748825
660.529	9442.7	0.898493	1.01752	0.0744312
493.281	1881.8	0.198206	1.15028	0.074036
485.327	1148.1	0.370938	1.15293	0.0736228	C28H42O3	[M+Hac-H]-	485.327	0.13	['NA', '(22E,24E)-1alpha,25-dihydroxy-22,23,24,24a-tetradehydro-24a-homovitamin D3 / (22E,24E)-1alpha,25-dihydroxy-22,23,24,24a-tetradehydro-24a-homocholecalciferol', '25-hydroxy-1alpha-hydroxymethyl-23,23,24,24-tetradehydrovitamin D3 / 25-hydroxy-1alpha-hydroxymethyl-23,23,24,24-tetradehydrocholecalciferol', '25-hydroxy-1beta-hydroxymethyl-23,23,24,24-tetradehydro-3-epivitamin D3 / 25-hydroxy-1b…
485.327	1148.1	0.370938	1.15293	0.0736228	C30H46O5	[M-H]-	485.327	0.13		['Alisol C', 'Glabric acid', 'Quillaic acid']
504.31	2816.7	0.280929	1.10118	0.0731626	C25H48NO7P	[M-H]-	504.31	0.19	['LysoPE(20:2(11Z,14Z)/0:0)', 'PC(17:2(9Z,12Z)/0:0)']		LPE C20:2
502.325	1080.2	0.697633	1.06971	0.0731344
383.216	1122.1	0.329095	1.17218	0.0728492	C23H32N2OS	[M-H]-	383.216	0.26		['Diafenthiuron']
570.966	651.9	0.697633	1.08429	0.0727126
579.515	1112.3	0.284579	1.15478	0.0726593
190.044	504.7	0.454184	1.21827	0.0724686
802.644	4330.9	0.901869	0.984471	0.0720741
502.362	914.4	0.076065	1.31204	0.0719168
676.48	2116.4	0.345895	1.1032	0.071868
274.19	4079.3	0.442281	1.10817	0.0705513
518.313	1179.3	0.194832	1.17325	0.0704065
459.287	1076	0.38349	1.09407	0.0701461
500.278	1982.5	0.379901	0.93511	0.0700402	C25H44NO7P	[M-H]-	500.278	0.29	['LysoPE(20:4(5Z,8Z,11Z,14Z)/0:0)']		LPE C20:4
500.278	1982.5	0.379901	0.93511	0.0700402	C26H43NO6	[M+Cl]-	500.278	-0.06	['3a,7b,12a-Trihydroxyoxocholanyl-Glycine', 'Glycocholate']	['Glycocholate']
493.962	941.3	0.234057	1.23709	0.0698135
582.378	5978.2	0.852664	0.976836	0.0695078	C26H54NO7P	[M+Hac-H]-	582.378	0.52	['LysoPC(0:0/18:0)', 'LysoPC(18:0)', 'PC(O-16:0/2:0)', 'PE(21:0/0:0)']		LPC C18:0
377.343	977.8	0.91221	1.01937	0.0692908	C23H42	[M+Hac-H]-	377.343	0.04	['NA']
377.343	977.8	0.91221	1.01937	0.0692908	C25H46O2	[M-H]-	377.343	0.04	['NA', '22:2(5Z,9Z)(13Me,17Me,21Me)']
367.349	2092.8	0.779202	1.02895	0.0690374
792.653	791.1	0.626088	1.06151	0.0688397
968.743	2666.1	0.756664	0.971299	0.0687197
370.208	2872.9	0.268016	1.19245	0.0684807
515.302	1929.3	0.704059	1.04705	0.0683334	C28H40O5	[M+Hac-H]-	515.301	0.6	['Minabeolide-7']
515.302	1929.3	0.704059	1.04705	0.0683334	C30H44O7	[M-H]-	515.301	0.6	['Cucurbitacin D', 'Cucurbitacin L', 'Hippuristanacetal']	['Adynerin', 'Cucurbitacin D', 'Cucurbitacin L']
515.302	1929.3	0.704059	1.04705	0.0683334	C31H48O2S2	[M-H]-	515.302	-1.08		['Probucol']
503.338	3598.4	0.536205	1.07035	0.0682799	C28H44O4	[M+Hac-H]-	503.338	-0.05	['(25S)-1alpha,25,26-trihydroxyvitamin D2 / (25S)-1alpha,25,26-trihydroxyergocalciferol', '1-a,24R,25-Trihydroxyvitamin D2', '1alpha,25,28-trihydroxyvitamin D2 / 1alpha,25,28-trihydroxyergocalciferol', '9(11)-dehydroxyhecogenin', 'Stoloniferone H', 'Stoloniferone I', 'Stoloniferone L']
520.328	1501.8	0.634957	1.07306	0.068237	C29H47NO7	[M-H]-	520.328	-0.07		['Mycinamicin VII']
435.268	941.8	0.1386	0.844795	0.0679056
547.364	1054.3	0.800495	0.966193	0.0676777	C30H48O5	[M+Hac-H]-	547.364	-0.25	['NA', 'bayogenin', 'cimigenol']	['Asiatic acid', 'Cimigenol', 'Euscaphic acid']
496.409	735	0.339589	1.18941	0.0675705
151.062	237.1	0.308521	0.720445	0.0673865
350.278	1798.1	0.338868	1.10679	0.0672353
525.273	1142.5	0.239453	1.14266	0.0662925
531.212	677.7	0.195208	1.26912	0.0661904	C23H43O9P	[M+K-2H]-	531.213	-1.13	['PG(17:2(9Z,12Z)/0:0)']
693.473	15869.4	0.852944	1.02866	0.0661466	C41H62O5	[M+Hac-H]-	693.474	-0.2	['DG(18:4(6Z,9Z,12Z,15Z)/20:5(5Z,8Z,11Z,14Z,17Z)/0:0)']		DG C38:9
426.24	1426.5	0.768963	0.962987	0.0660603
524.336	1220.3	0.156798	1.18205	0.0656834	C23H48NO6P	[M+Hac-H]-	524.336	0.34	['PC(P-15:0/0:0)', 'PE(O-18:1(9Z)/0:0)', 'PE(P-18:0/0:0)']		O-LPE C18:1
749.55	786.6	0.072354	1.22815	0.0656031	C45H78O6	[M+Cl]-	749.549	1.04	['TG(12:0/12:0/18:4(6Z,9Z,12Z,15Z))[iso3]']		TAG C42:4
749.55	786.6	0.072354	1.22815	0.0656031	C46H80O5	[M+K-2H]-	749.549	1.12	['DG(21:0/22:5(7Z,10Z,13Z,16Z,19Z)/0:0)[iso2]']
185.007	738.7	0.030021	1.57306	0.0652143	C5H8O6	[M+Na-2H]-	185.007	0.17		['2-Dehydro-D-xylonate']	carbohydrate
178.018	430.5	0.812152	1.054	0.0644255	C5H9NO4S	[M-H]-	178.018	0.14		['S-Carboxymethyl-L-cysteine']	Sulfur metabolism
375.24	1097.6	0.530311	1.07939	0.0637047
389.195	3617.3	0.96074	1.00935	0.0632052	C20H32O6	[M+Na-2H]-	389.195	-0.1	['11-Dehydro-thromboxane B2', '15S-hydroperoxy-PGD2', '15S-hydroperoxy-PGE2', '19-Hydroxy-PGE2', '20-Hydroxy-PGE2', '20-hydroxy-PGD2', '5,12-diHPETE', '5,15-diHPETE', '5S,15S-diHPETE', '6,15-Diketo,13,14-dihydro-PGF1a', '6-Keto-prostaglandin E1', '8,15-diHPETE', '8S,15S-diHPETE', 'D17, 6-keto PGF1a', 'Prostaglandin G2', 'Rhodojaponin III', 'TXB3']	['11-Dehydro-thromboxane B2', '6-Keto-prostaglandin E1', 'Cinncassiol D2', 'Cinncassiol D3', 'Platenolide A', 'Prostaglandin G2']
507.328	1530.7	0.217517	1.11565	0.0629042
970.759	5269.7	0.701954	1.02703	0.0627128
445.236	1515.3	0.178114	1.21393	0.062396	C23H38O6	[M+Cl]-	445.236	0.49	['PGF2alpha-11-acetate methyl ester']	['Sterol 3-beta-D-glucoside']
445.236	1515.3	0.178114	1.21393	0.062396	C22H39O7P	[M-H]-	445.236	0.88	['PA(19:3(10Z,13Z,16Z)/0:0)']
445.236	1515.3	0.178114	1.21393	0.062396	C24H40O5	[M+K-2H]-	445.236	0.63	['NA', '3a,7b,12a-Trihydroxy-5a-Cholanoic acid', '3a,7b,12b-Trihydroxy-5b-cholanoic acid', '3b,7b,12a-Trihydroxy-5a-Cholanoic acid', '3b,7b,12a-Trihydroxy-5b-cholanoic acid', 'Alloavicholic acid', 'Allocholic acid', 'Avicholate', 'Bitocholate', 'Cholic acid', 'Cygnocholic acid', 'Haemulcholate', 'Hyocholate', 'Ursocholate', 'VuLPEcholate', 'alpha-Muricholate', 'beta-Muricholate', 'beta-Phocaechol…	['3alpha,7alpha,12beta-Trihydroxy-5beta-cholanate', 'Allocholic acid', 'Avicholate', 'Bile salt', 'Bitocholate', 'Cholic acid', 'Haemulcholate', 'Hyocholate', 'Ursocholate', 'VuLPEcholate', 'alpha-Muricholate', 'beta-Muricholate', 'beta-Phocaecholate', 'omega-Muricholate']
429.13	1008.7	0.454184	1.1059	0.0619542
513.359	1783.3	0.427163	1.13143	0.061828	C30H46O3	[M+Hac-H]-	513.359	0.41	['(22E,24E)-1alpha,25-dihydroxy-26,27-dimethyl-22,23,24,24a-tetradehydro-24a-homovitamin D3 / (22E,24E)-1alpha,25-dihydroxy-26,27-dimethyl-22,23,24,24a-tetradehydro-24a-homocholecalciferol', '1alpha,24-Dihydroxy-22-ene-24-cyclopropylvitamin D3', '1alpha,25-dihydroxy-26,27-dimethyl-22,22,23,23-tetradehydro-24a-homo-20-epivitamin D3 / 1alpha,25-dihydroxy-26,27-dimethyl-22,22,23,23-tetradehydro-24a-…
383.3	868.6	0.165822	1.23482	0.0610594
650.508	830.1	0.091529	1.21414	0.0609903
762.469	761.7	0.381391	1.12145	0.0604335	C40H72NO9P	[M+Na-2H]-	762.469	-0.3	['PS(O-16:0/18:4(6Z,9Z,12Z,15Z))', 'PS(P-16:0/18:3(6Z,9Z,12Z))', 'PS(P-16:0/18:3(9Z,12Z,15Z))']
607.471	2153.2	0.611031	0.917705	0.0595903
482.239	922.3	0.175866	1.19412	0.059408
641.948	976.7	0.47515	1.12227	0.0588801
399.194	3236.3	0.401913	1.09736	0.0580331	C21H32O5	[M+Cl]-	399.194	-0.09	['NA', '11beta,17alpha,21-Trihydroxy-5beta-pregnane-3,20-dione', '11beta,17alpha,21-trihydroxypregnenolone', 'Insignin A', 'Urocortisone']	['11beta,17alpha,21-Trihydroxy-5beta-pregnane-3,20-dione', '11beta,17alpha,21-Trihydroxypregnenolone', '3alpha,11beta,21-Trihydroxy-20-oxo-5beta-pregnan-18-al', 'Tetrahydrocortisone']
399.194	3236.3	0.401913	1.09736	0.0580331	C22H34O4	[M+K-2H]-	399.194	0.06	['10,11-DiHDPE', '13,14-DiHDPE', '16,16-dimethyl-PGA2', '16,17-DiHDPE', '19,20-DiHDPA', '1a,1b-dihomo-15-deoxy-delta-12,14-PGD2', '1a,1b-dihomo-PGJ2', '7,8-DiHDPE']	['Di-n-heptyl phthalate']
399.194	3236.3	0.401913	1.09736	0.0580331	C25H30O3	[M+Na-2H]-	399.194	0.44		['17beta-(Benzoyloxy)-B-norandrost-4-en-3-one', '17beta-Hydroxyestr-4-en-3-one benzoate', 'GW 0791']
596.607	553	0.380537	1.1789	0.0580048
520.336	1480.5	0.351963	1.13256	0.0577865
203.181	513.4	0.381302	1.19088	0.0576387	C15H24	[M-H]-	203.181	0.13	['NA', '(+) Germacrene A', '(+)-1(10)-Aristolene', '(+)-2-Sterpurene', '(+)-5-epi-aristolochene', '(+)-6(13)-Zizene', '(+)-Prezizene', '(+)-Trans-4(11),8-aucadiene', '(+)-alpha-Longipinene', '(+)-alpha-Pinguisene', '(+)-beta-Cedrene', '(+)-beta-Isolongibornene', '(+)-delta-Cadinene', '(+)-delta-selinene', '(+)-epi-isozizaene', '(+)-guaia-6,9-diene', '(+)-longifolene', '(-)-1-Silphinene', '(-)-5-S…	['(+)-Germacrene A', '(+)-Valencene', '(+)-delta-Cadinene', '(+)-epi-Isozizaene', '(-)-Germacrene D', 'Amorpha-4,11-diene', 'Aristolochene', 'Cyperene', 'Germacrene B', 'Humulene', 'Isocaryophyllene', 'Longifolene', 'Pentalenene', 'Sesquicarene', 'Thujopsene', 'Trichodiene', 'Vetispiradiene', 'Zingiberene', 'alpha-Bergamotene', 'alpha-Cadinene', 'alpha-Cedrene', 'alpha-Chamigrene', 'alpha-Copaene…
148.956	268.2	0.361428	1.2723	0.0573384
438.287	541.4	0.124873	1.38868	0.0563356
376.249	1299.7	0.945189	1.00834	0.0561639	C22H35NO4	[M-H]-	376.249	-0.14	['12-HETE-Gly', '15-HETE-Gly']	['Karakoline']
376.249	1299.7	0.945189	1.00834	0.0561639	C20H31NO2	[M+Hac-H]-	376.249	-0.14		['17beta-Hydroxy-4,17-dimethyl-4-azaandrost-5-en-3-one']
545.494	659.2	0.373565	1.16086	0.0561278
190.036	302.4	0.559015	1.1479	0.0556893	C4H5NO4	[M+Hac-H]-	190.036	0.3	['Iminoaspartate']	['2-Oxosuccinamate', 'Iminoaspartate']
190.036	302.4	0.559015	1.1479	0.0556893	C6H9NO6	[M-H]-	190.036	0.3		['Isosorbide mononitrate', 'Nitrilotriacetic acid', 'O-Oxalylhomoserine']
452.256	1373.8	0.650057	1.07788	0.0555965	C24H31N3O2	[M+Hac-H]-	452.255	0.22		['Cyenopyrafen']
283.243	101191	0.987995	1.0013	0.0554852
526.303	507.5	0.393599	1.18119	0.0553323	C25H41NO7	[M+Hac-H]-	526.302	0.76		['Browniine', 'Delsoline', 'Lycoctonine']
511.307	2078.5	0.323017	1.16637	0.0552528	C29H40O4	[M+Hac-H]-	511.307	0.07	['Norselic acid A']
771.522	24583.3	0.70177	0.965815	0.0550052	C47H68O5	[M+Hac-H]-	771.521	1.48	['DG(22:6(4Z,7Z,10Z,13Z,16Z,19Z)/22:6(4Z,7Z,10Z,13Z,16Z,19Z)/0:0)']
414.885	602.6	0.290109	1.18003	0.054708
543.318	656.6	0.255516	1.21731	0.054691
182.043	356.7	0.222497	1.3219	0.0545206	C6H11NO4	[M+Na-2H]-	182.043	0.12	['Aminoadipic acid']	['3-Amino-2,3-dideoxy-scyllo-inosose', '4-Methyl-L-glutamate', 'Alanopine', 'L-2-Aminoadipate', 'L-Glutamate methylester', 'N-Methyl-L-glutamate', 'O-Acetyl-L-homoserine', 'beta-Alanopine']
528.301	1264.9	0.611781	0.956505	0.05443
200.02	311.7	0.355575	1.27522	0.0538858	C5H3NO4	[M+Hac-H]-	200.02	0.14		['5-Nitrofurfural']
368.276	556.1	0.273106	1.2372	0.0530911
432.209	950.3	0.235889	1.19748	0.052918
202.08	351.4	0.373493	1.24548	0.0526618
374.304	609.6	0.338868	1.25805	0.0523307	C22H43NO2	[M+Na-2H]-	374.304	-1.12	['Anandamide (20:l, n-9)']
383.22	62561.5	0.901869	0.987557	0.0521733	C18H36O6	[M+Cl]-	383.221	-0.29	['Sativic acid']
383.22	62561.5	0.901869	0.987557	0.0521733	C22H34O4	[M+Na-2H]-	383.22	0.26	['10,11-DiHDPE', '13,14-DiHDPE', '16,16-dimethyl-PGA2', '16,17-DiHDPE', '19,20-DiHDPA', '1a,1b-dihomo-15-deoxy-delta-12,14-PGD2', '1a,1b-dihomo-PGJ2', '7,8-DiHDPE']	['Di-n-heptyl phthalate']
518.357	1743.4	0.377644	1.12111	0.0520487
156.075	365.9	0.240937	1.41315	0.0519522
359.098	524	0.102401	1.33808	0.0514625	C13H16O8	[M+Hac-H]-	359.098	-0.26		['4-(beta-D-Glucosyloxy)benzoate']
649.542	719.1	0.088239	1.25817	0.0513854
184.033	687.8	0.228102	1.37179	0.0512583
719.446	901.1	0.663922	1.05586	0.0512273
384.224	14749.8	0.912189	0.989037	0.0511311
607.546	1211.8	0.653017	1.08513	0.0511143	C40H68	[M+Hac-H]-	607.546	-0.1	['Phytofluene']
607.546	1211.8	0.653017	1.08513	0.0511143	C42H72O2	[M-H]-	607.546	-0.1	['15:1 Cholesteryl ester']
523.544	721.5	0.204509	1.21726	0.0511124
527.375	1027.5	0.713687	0.941428	0.0509909	C31H48O3	[M+Hac-H]-	527.374	0.65	['(22E,24E)-1alpha,25-dihydroxy-26,27-dimethyl-22,23,24,24a-tetradehydro-24a,24b-dihomovitamin D3 / (22E,24E)-1alpha,25-dihydroxy-26,27-dimethyl-22,23,24,24a-tetradehydro-24a,24b-dihomocholecalciferol', '1alpha,25-dihydroxy-(26,26)-(27,27)-diethanovitamin D3 / 1alpha,25-dihydroxy-(26,26)-(27,27)-diethanocholecalciferol', '1alpha,25-dihydroxy-26,27-dimethyl-22,22,23,23-tetradehydro-24a,24b-dihomo-…	['2-Hydroxy-vitamin K', '3-Hydroxy-vitamin K', 'Dehydroeburicoic acid']
527.375	1027.5	0.713687	0.941428	0.0509909	C33H52O5	[M-H]-	527.374	0.65		['Pachymic acid']
202.041	412.9	0.606811	1.11118	0.0507116
597.416	950.2	0.586143	1.09479	0.0505539
868.58	768.3	0.267131	1.1488	0.0504316
563.323	773.8	0.253466	1.21611	0.0503247
773.527	5173.7	0.650588	0.964148	0.0503139	C40H81O9P	[M+(37Cl)]-	773.528	-1.03	['Mannosyl-1beta-phosphomycoketide C34', 'PG(O-16:0/18:0)', 'PG(O-18:0/16:0)', 'PG(O-20:0/14:0)']
443.193	579.6	0.340009	1.16399	0.0501114	C21H32O10	[M-H]-	443.192	1.3	['dihydrophaseic acid 4-O-beta-D-glucoside']
433.209	664.7	0.175555	1.22214	0.0500036
504.341	1214.6	0.369605	1.15114	0.049595
152.043	737.1	0.492695	1.16512	0.0489302
373.315	435.8	0.25196	1.33328	0.0488752
603.463	1890.6	0.543513	0.874915	0.0485861	C35H60O4	[M+Hac-H]-	603.463	-0.55	['31-hydroxy-32,35-anhydrobacteriohopanetetrol', 'Ribosylhopane']
127.001	374.6	0.30323	1.23875	0.0476616	C3H6O4	[M+Na-2H]-	127.001	0.17		['D-Glycerate']
521.276	1284.7	0.216414	1.1821	0.0472511	C28H42O9	[M-H]-	521.276	0.29	['NA']
521.276	1284.7	0.216414	1.1821	0.0472511	C26H38O7	[M+Hac-H]-	521.276	0.29		['10-Desacetyltaxuyunnanin C']
500.403	735.6	0.322894	1.18237	0.0470911
490.325	1078	0.493366	1.12005	0.0469456
705.609	1057.1	0.417262	1.09516	0.0467174
160.062	625	0.326135	1.36315	0.0465778	C6H11NO4	[M-H]-	160.062	0.17	['Aminoadipic acid']	['3-Amino-2,3-dideoxy-scyllo-inosose', '4-Methyl-L-glutamate', 'Alanopine', 'L-2-Aminoadipate', 'L-Glutamate methylester', 'N-Methyl-L-glutamate', 'O-Acetyl-L-homoserine', 'beta-Alanopine']
160.062	625	0.326135	1.36315	0.0465778	C4H7NO2	[M+Hac-H]-	160.062	0.17		['1-Aminocyclopropane-1-carboxylate', '2-Aminobut-2-enoate', '2-Aminobutan-4-olide', 'Acetoacetamide', 'Diacetylmonoxime', 'L-Azetidine 2-carboxylic acid', 'N-Methylolacrylamide']
373.202	1233	0.987995	0.997113	0.0463487	C22H30O5	[M-H]-	373.202	-1.01	['NA', '17-oxo-Resolvin D1', '6-methylprednisolone', '8-oxo-Resolvin D1', 'Jasmolin II', 'Methylprednisolone (JP16/USP/INN)']	['Jasmolin II']
373.202	1233	0.987995	0.997113	0.0463487	C20H26O3	[M+Hac-H]-	373.202	-1.01	['19-Oxo-9-cis-retinoic acid', '19-Oxo-all-trans-retinoic acid', 'DACP analog of retinoic acid', 'Lanugone A', 'Momilactone A', 'all-trans-4-Oxoretinoic acid']	['10-Hydroxyestra-1,4-dien-3-one acetate', '17-Ethynyl-10-hydroxy-19-nortestosterone', '3-Methoxy-androsta-3,5-diene-7,17-dione', 'Jatrophatrione', 'Momilactone A', 'Taxodione', 'all-trans-4-Oxoretinoic acid', 'beta-Estradiol 17-acetate']
583.35	825.9	0.923522	1.02581	0.0458666
601.54	710.5	0.649559	1.06109	0.0456118
557.421	898.3	0.861164	0.969429	0.0454256	C35H58O5	[M-H]-	557.421	0.38	['DG(12:0/20:5(5Z,8Z,11Z,14Z,17Z)/0:0)[iso2]']
473.415	234.6	0.015083	1.68771	0.0451588
512.336	1073.8	0.673377	1.04268	0.0447557	C22H48NO6P	[M+Hac-H]-	512.336	0.35	['PC(O-12:0/O-2:0)', 'PC(O-14:0/0:0)', 'PC(O-7:0/O-7:0)']		O-LPC C14:0
130.087	956.4	0.180084	1.3554	0.0443665	C6H13NO2	[M-H]-	130.087	0.21	['6-Aminohexanoate', 'L-Isoleucine', 'L-Norleucine', 'Leucine']	['(3R)-beta-Leucine', '6-Aminohexanoate', 'D-Isoleucine', 'D-Leucine', 'Isoleucine', 'L-Isoleucine', 'L-Leucine', 'L-Norleucine', 'Leucine', 'N,N-Diethylglycine', 'beta-Alaninebetaine']
130.087	956.4	0.180084	1.3554	0.0443665	C4H9N	[M+Hac-H]-	130.087	0.21		['3-Buten-1-amine']
455.221	2413.8	0.77566	1.0422	0.0443597	C23H37O7P	[M-H]-	455.22	0.62	['PA(20:5(5Z,8Z,11Z,14Z,17Z)/0:0)']
455.221	2413.8	0.77566	1.0422	0.0443597	C25H38O5	[M+K-2H]-	455.221	0.37		['3alpha,12alpha-Dihydroxy-5beta-pregnan-20-one diacetate']
174.082	439.8	0.214819	1.35751	0.0443129
502.398	1676.6	0.474506	1.13156	0.0442364
534.388	967.3	0.345895	1.16097	0.0441909
175.038	478	0.484511	1.18012	0.0430564	C8H10O3	[M+Na-2H]-	175.038	0.21		['2,6-Dimethoxyphenol', '4-Hydroxy-3-methoxy-benzenemethanol']
577.375	1350.8	0.798184	1.03997	0.0422829	C33H54O8	[M-H]-	577.375	0.43	['(25S)-5beta-spirostan-3beta-yl beta-D-glucoside', '1,25-Dihydroxyvitamin D3 3-glycoside', 'Pandaroside D']	['Asparagoside A', 'Timosaponin A-I']
577.375	1350.8	0.798184	1.03997	0.0422829	C37H52N2O	[M+(37Cl)]-	577.374	0.74		['Dihydromethanophenazine']
201.004	630.4	0.272387	1.29627	0.0420458	C7H6O7	[M-H]-	201.004	0.16	['4-Carboxy-2-hydroxy-cis,cis-muconate']	['(E)-4-Oxobut-1-ene-1,2,4-tricarboxylate', '4-Carboxy-2-hydroxy-cis,cis-muconate', '4-Carboxy-2-hydroxyhexa-2,4-dienedioate', '4-Carboxy-2-oxo-3-hexenedioate']
879.471	652.8	0.086069	1.27103	0.0409381
435.27	1238.9	0.504172	1.06474	0.040809
471.405	580.4	0.4468	1.13756	0.0407851	C26H52O3	[M+Hac-H]-	471.405	-0.1	['NA', '(S)-3-hydroxyhexacosanoic acid', 'Mycolipanolic acid (C26)']
672.494	4483.5	0.863211	1.01135	0.0406765
269.138	865.3	0.338868	1.15541	0.0402661
592.495	1093.5	0.451055	1.10255	0.0402258
450.274	3327	0.900015	0.98129	0.0401467
606.342	1179.9	0.329551	1.14166	0.0401407
284.247	23949.9	0.951376	1.00444	0.0394489
969.756	4238	0.674057	1.02763	0.0394387
141.018	538.5	0.132977	1.35874	0.0391395	na						no identification
608.318	944	0.844545	1.0245	0.0390571
504.37	1188.8	0.45687	1.10836	0.0387234
463.293	1019.6	0.234057	1.16029	0.0382952
806.517	442.4	0.899126	0.978136	0.0382947
481.313	930	0.231423	1.12903	0.0380756
717.596	583.7	0.320688	0.905055	0.0378356	C47H84O2	[M+K-2H]-	717.596	0.14	['20:0 Cholesteryl ester']
447.239	795.5	0.91221	1.01462	0.0378225	C23H32O5	[M+Hac-H]-	447.239	1.17	['17-phenyl-trinor-PGF2alpha', 'cannogenin']	['11alpha,17beta-Dihydroxyandrost-4-en-3-one diacetate', '11beta,21-Dihydroxypregn-4-ene-3,20-dione 21-acetate', '6beta,17beta-Dihydroxyandrost-4-en-3-one diacetate']
447.239	795.5	0.91221	1.01462	0.0378225	C18H36N6O5S	[M-H]-	447.24	-0.37		['Glutathionylaminopropylcadaverine']
693.386	500	0.666946	1.09344	0.0375239	C35H54O10	[M+Hac-H]-	693.386	0.86	['Pandaroside B']
936.541	729.4	0.306761	1.16831	0.0374776
366.22	1736.3	0.764633	1.03289	0.0362366
864.624	417.9	0.008853	1.72752	0.0360168							no identification
167.013	465.4	0.31385	1.31158	0.0350529	C6H4N4	[M+Cl]-	167.013	1.45		['Pteridine']
610.451	708.3	0.76882	1.04848	0.0342731
568.363	1278.2	0.995861	1.00042	0.0340645	C25H52NO7P	[M+Hac-H]-	568.362	1.22	['LysoPC(17:0)', 'LysoPE(20:0/0:0)', 'PC(16:0/O-1:0)', 'PC(O-15:0/2:0)', 'PC(O-16:0/1:0)', 'PC(O-1:0/16:0)']		LPC C17:0
199.055	339.7	0.800495	1.08921	0.0336488
464.303	746.3	0.470757	1.1212	0.0334903
534.307	1245.8	0.599167	1.07493	0.0324574	C27H41NO6	[M+Hac-H]-	534.307	0.11		['Progeldanamycin']
529.301	643.3	0.329551	1.16933	0.0323388	C27H46O10	[M-H]-	529.302	-1.37	['L-Oleandrosyl-oleandolide']	['L-Oleandrosyl-oleandolide']
557.385	609.4	0.83596	0.962519	0.0322225	C32H50O4	[M+Hac-H]-	557.385	1.27	['(22R)-1alpha,22,25-trihydroxy-26,27-dimethyl-23,23,24,24-tetradehydro-24a,24b,24c-trihomovitamin D3 / (22R)-1alpha,22,25-trihydroxy-26,27-dimethyl-23,23,24,24-tetradehydro-24a,24b,24c-trihomocholecalciferol', '(22R)-1alpha,22,25-trihydroxy-26,27-dimethyl-23,24-tetradehydro-24a,24b,24c-trihomo-20-epivitamin D3 / (22R)-1alpha,22,25-trihydroxy-26,27-dimethyl-23,24-tetradehydro-24a,24b,24c-trihomo-…
491.289	568.9	0.600846	1.08836	0.0317444
557.47	326.7	0.940879	0.978849	0.0315386	C35H68O2	[M+K-2H]-	557.471	-0.44	['Nonadecyl palmitoleate']
711.395	515.9	0.058255	1.30314	0.0313031
517.317	5028.1	0.724531	1.03176	0.0312606	C30H46O7	[M-H]-	517.317	0.49	['Cucurbitacin F', 'Cucurbitacin O']	['Cucurbitacin F', 'Cucurbitacin O']
921.755	1686.2	0.795195	0.98058	0.0311848
561.379	663.1	0.793252	0.947607	0.0310098	C33H54O7	[M-H]-	561.38	-0.37	['Cholesterol glucuronide']
464.272	623.9	0.667329	1.09949	0.0308617	C17H35N5O6	[M+Hac-H]-	464.273	-0.92		['Fortimicin A']
129.019	597.8	0.238116	1.35169	0.0306795	C5H6O4	[M-H]-	129.019	0.13	['(E)-Glutaconate', '2-Methylmaleate', 'Itaconate', 'Mesaconate']	['(E)-Glutaconate', '2,5-Dioxopentanoate', '2-Methylmaleate', '4,5-Dioxopentanoate', 'Acetylpyruvate', 'Itaconate', 'Mesaconate']
129.019	597.8	0.238116	1.35169	0.0306795	C3H2O2	[M+Hac-H]-	129.019	0.13		['Propynoate']
516.414	400.1	0.454184	1.09369	0.0306718
995.772	1524.1	0.350256	1.06864	0.0302965
709.353	2797.8	0.894415	1.01391	0.0302886
512.487	331.2	0.907734	0.950987	0.0301125
555.358	239	0.710221	0.897125	0.0300267
567.478	452.4	0.450815	1.1284	0.0299936
462.28	393.8	0.701954	1.0772	0.0297688
315.259	761.1	0.087686	1.23476	0.0297333
532.373	985.7	0.613442	1.05818	0.029387
461.299	1022.3	0.30102	1.0963	0.0292999
545.312	960.3	0.834662	1.03715	0.029112	C29H42O6	[M+Hac-H]-	545.312	0.86	['Hydrocortisone cypionate']	['Hydrocortisone cypionate']
910.603	535.2	0.186341	1.23684	0.0286072
587.515	464.1	0.223697	1.32214	0.0285836
866.614	347.7	0.078247	1.49805	0.0283515
184.023	262.5	0.434763	1.2181	0.0283399	C5H9NO5	[M+Na-2H]-	184.023	0.26		['3-Hydroxy-L-glutamate', '4-Hydroxy-L-glutamate', 'L-erythro-4-Hydroxyglutamate']
172.976	361.7	0.463392	1.17	0.0282883
143.033	281.9	0.976975	1.00756	0.0281518	C4H10O4	[M+Na-2H]-	143.033	0.15		['D-Threitol', 'Erythritol']
532.336	984.6	0.384952	1.10447	0.0279554	C25H54NO6P	[M+(37Cl)]-	532.335	0.75	['PC(O-16:0/O-1:0)', 'PC(O-17:0/0:0)', 'PE(O-20:0/0:0)']		O-LPC C17:0
533.272	415.7	0.888716	0.978745	0.0278458
731.489	17564	0.987995	1.00198	0.0274919
142.051	427.5	0.703478	1.1214	0.0273383	C6H9NO3	[M-H]-	142.051	0.09		['2-Hydroxymethylclavam']
450.368	431.5	0.652127	1.08315	0.0272633
452.271	1051.1	0.681214	0.957426	0.0265291
853.603	506.9	0.59369	1.09454	0.0263199
137.061	299.9	0.074071	1.52595	0.026191	C8H10O2	[M-H]-	137.061	0.12		['1-(4-Hydroxyphenyl)ethanol', '2-Methyl-6-oxohepta-2,4-dienal', '3-Ethylcatechol', '3-Methoxybenzyl alcohol', '4-Hydroxyphenylethanol', 'Styrene cis-glycol']
137.061	299.9	0.074071	1.52595	0.026191	C6H6	[M+Hac-H]-	137.061	0.12		['Benzene']
758.321	2401.2	0.678647	0.954341	0.0257719
554.334	329.8	0.30323	1.31217	0.0249012
910.614	468	0.078842	1.35051	0.0244712
[truncated: 72 more rows]
